# Supplementary material for: Persistent delay in maturation of the developing gut microbiota in infants with cystic fibrosis
Source: mBio. 2025 Feb 13;16(3):e03420-24. doi: 10.1128/mbio.03420-24 (PMC11898760; doi:10.1128/mbio.03420-24)
Supplement: Supplemental tables, part 1 — Tables S1–S7. [file mbio.03420-24-s0008.xls]

## Sheet: Table Info
Supplemental Tables	Description
Table S1	Dartmouth CF cohort metadata
Table S2	Dartmouth CF cohort metadata summary statistics
Table S3	Cohort information for all datasets used in this study
Table S4	Sample information for all datasets used in this study
Table S5	Species-level taxonomic profiling of all samples used in this study
Table S6	Antibiotic exposure metadata for Dartmouth CF cohort
Table S7	Age model species prevalence and abundances by developmental phase

## Sheet: Table S1
Table S1
Dartmouth CF cohort metadata
Individual	Sex	CFTR Genotype	Birth Mode	Breast Feeding duration	Pancreatic Sufficiency
104	M	F508del/F508del	CS	6 months, Fortifed with formula	Insufficient
105	F	F508del/G551D	CS	6 months	Insufficient
107	M	F508del/L206W	CS	0	Sufficient
109	M	F508del/Q220X	V	9 months	Insufficient
110	F	F508del/F508del	V	24 months	Insufficient
111	F	F508del/F508del	V	2 months	Insufficient
112	F	F508del/F508del	V	4 months	Insufficient
113	M	F508del/F508del	V	12 months, mostly fortifed	Insufficient
114	F	F508del/F508del	V	1 month	Insufficient
115	M	F508del/F508del	CS	0	Insufficient
116	M	F508del/2184delA	CS	12 months, some fortified	Insufficient
117	F	F508del/F508del	CS	0	Insufficient
118	F	F508del/N1303K	CS	0	Insufficient
119	F	F508del/N1303K	CS	0	Insufficient
120	F	F508del/3140-26A->G	CS	4 months, fortified	Sufficient
121	M	F508del/Q1313X	V	0	Insufficient
122	M	F508del/F508del	V	0	Insufficient
123	F	3120+1G >A / 3120+1G >A	V	0	Insufficient
124	M	F508del/F508del	CS	0	Insufficient
125	M	F508del/F508del	V	6 months, supplemented with formula	Insufficient
126	F	A455E / 2337delA	CS	0	Insufficient
127	F	F508del/F508del	CS	1 month	Insufficient
128	M	F508del/R117H 7T	CS	6 months	Sufficient
129	F	F508del/F508del	V	1 month	Insufficient
130	M	F508del/F508del	V	0	Insufficient
131	F	F508del/F508del	V	12 months, some fortification	Insufficient
132	F	F508del/R347P	CS	0	Insufficient
133	F	F508del/F508del	CS	2 months, supplemented	Insufficient
134	M	F508del/G551D	V	1 month, supplemented	Insufficient
135	F	3849+10 kb C-T/V520F	CS	0	Sufficient
136	M	F508del/F508del	V	3 months, supplemented	Insufficient
138	M	F508del/F508del	V	0	Insufficient
139	M	F508del / e2e3	V	3 months , supplemented	Insufficient
140	M	F508del / 1717-1G>A	V	2 months	Insufficient
141	M	F508del/170 G>A	CS	1 month	Insufficient
142	M	F508del/F508del	CS	0	Insufficient
143	F	F508del/F508del	V	39 months	Insufficient
144	M	F508del/2789+5 G>A	V	12 months	Insufficient
145	F	F508del/L206W	CS	8 months, supplemented	Sufficient
146	F	F508del/F508del	V	0	Insufficient

## Sheet: Table S2
Table S2
Dartmouth CF cohort metadata summary statistics
	Number of Individuals	percent
Sex
female	17	0.52
male	16	0.48
Genotype
3120+1G >A / 3120+1G >A	1	0.03
3849+10 kb C-T/V520F	1	0.03
A455E / 2337delA	1	0.03
F508del / 1717-1G>A	1	0.03
F508del / e2e3	1	0.03
F508del/2184delA	1	0.03
F508del/3140-26A->G	1	0.03
F508del/F508del	17	0.52
F508del/G551D	2	0.06
F508del/L206W	1	0.03
F508del/N1303K	2	0.06
F508del/Q1313X	1	0.03
F508del/Q220X	1	0.03
F508del/R117H 7T	1	0.03
F508del/R347P	1	0.03
Fraction of patients with an F508del mutation		0.91
Mode of birth
cesarian	16	0.48
vaginal	17	0.52
Months of breast feeding
0	14	0.42
1	4	0.12
2	3	0.09
3	1	0.03
4	2	0.06
6	4	0.12
9	1	0.03
12	3	0.09
24	1	0.03
Breast feeding fortification
supplemented	4	0.12
fortified	2	0.06
some	2	0.06
mostly	1	0.03
no	24	0.73
Pancreatic sufficiency
Insufficient	29	0.88
Sufficient	4	0.12

## Sheet: Table S3
Table S3
Cohort information for all datasets used in this study
Cohort Name	Reference(s)	BioProject ID	Health Status	Number of Participants	Number of Samples	Age Range (Months)	Age Average (Months)
Dartmouth	N/A	PRJNA955235	CF	40	190	0-44	12.2
Hayden	Hayden et al. 2020 PMID: 31959989	PRJNA510445	CF	207	1154	1-12	6.7
DIABIMMUNE	Kostic et al. 2015 PMID: 25662751 ; Yassour et al. 2016 PMID: 27306663 ; Vatanen et al. 2016 PMID: 27133167	PRJNA231909, PRJNA290381, PRJNA290380	Non-CF	271	1154	1-41	16.1
TEDDY	Stewart et al. 2018 PMID: 30356187 ; Vatanen et al. 2018 PMID: 30356183	phs001443.v1.p1	Non-CF	86	1246	3-69	15.8
Leonard	Leonard et al. 2021 PMID: 34253606	PRJNA486782	CD	10	57	3-48	16.5
Leonard	Leonard et al. 2021 PMID: 34253606	PRJNA486782	Non-CD	10	62	3-48	16.9

## Sheet: Table S4
Table S4
Sample information for all datasets used in this study
Sample	Individual	AgeMonth	SRR	Cohort	Type
021021_01	117	0.95	SRR24155046	Dartmouth	CF
021021_03	134	12.82	SRR24155000	Dartmouth	CF
021721_01	138	23.34	SRR24155092	Dartmouth	CF
021721_02	120	4.31	SRR24155073	Dartmouth	CF
021721_03	113	23.83	SRR24154991	Dartmouth	CF
021721_04	122	1.81	SRR24155055	Dartmouth	CF
021721_05	118	11.6	SRR24154987	Dartmouth	CF
021721_06	122	2.7	SRR24155063	Dartmouth	CF
021721_07	118	8.15	SRR24155108	Dartmouth	CF
021721_08	117	5.1	SRR24155079	Dartmouth	CF
021721_09	115	8.09	SRR24155105	Dartmouth	CF
021721_10	116	6.25	SRR24155093	Dartmouth	CF
021721_100	131	3.75	SRR24155071	Dartmouth	CF
021721_101	126	18.05	SRR24155007	Dartmouth	CF
021721_102	128	11.51	SRR24154984	Dartmouth	CF
021721_103	115	32.48	SRR24155137	Dartmouth	CF
021721_104	132	2.73	SRR24155064	Dartmouth	CF
021721_105	131	5.82	SRR24155083	Dartmouth	CF
021721_106	130	6.61	SRR24155095	Dartmouth	CF
021721_107	127	18.38	SRR24155011	Dartmouth	CF
021721_108	128	13.58	SRR24155004	Dartmouth	CF
021721_109	133	0.46	SRR24155039	Dartmouth	CF
021721_11	119	8.15	SRR24155107	Dartmouth	CF
021721_110	129	10.68	SRR24155133	Dartmouth	CF
021721_111	132	6.18	SRR24155089	Dartmouth	CF
021721_112	124	23.7	SRR24155125	Dartmouth	CF
021721_113	130	8.68	SRR24155110	Dartmouth	CF
021721_114	127	20.64	SRR24155027	Dartmouth	CF
021721_115	131	9.27	SRR24155119	Dartmouth	CF
021721_116	130	10.52	SRR24155131	Dartmouth	CF
021721_117	125	25.54	SRR24154977	Dartmouth	CF
021721_118	129	14.14	SRR24155005	Dartmouth	CF
021721_119	132	9.17	SRR24155117	Dartmouth	CF
021721_12	119	11.6	SRR24154986	Dartmouth	CF
021721_120	127	23.64	SRR24155114	Dartmouth	CF
021721_121	131	12.26	SRR24154996	Dartmouth	CF
021721_122	132	10.78	SRR24155134	Dartmouth	CF
021721_123	125	28.53	SRR24155025	Dartmouth	CF
021721_124	133	6.77	SRR24155097	Dartmouth	CF
021721_125	130	15.12	SRR24154959	Dartmouth	CF
021721_126	131	15.25	SRR24154961	Dartmouth	CF
021721_127	130	18.11	SRR24155008	Dartmouth	CF
021721_128	131	18.47	SRR24155012	Dartmouth	CF
021721_129	133	12.75	SRR24154999	Dartmouth	CF
021721_130	132	17.69	SRR24154978	Dartmouth	CF
021721_131	130	21.1	SRR24155031	Dartmouth	CF
021721_133	134	0.99	SRR24155049	Dartmouth	CF
021721_134	133	9.89	SRR24155128	Dartmouth	CF
021721_135	132	20.68	SRR24155028	Dartmouth	CF
021721_136	135	2.17	SRR24155057	Dartmouth	CF
021721_137	136	0.99	SRR24155047	Dartmouth	CF
021721_138	135	4.47	SRR24155074	Dartmouth	CF
021721_139	130	27.09	SRR24155014	Dartmouth	CF
021721_14	115	5.06	SRR24155078	Dartmouth	CF
021721_140	133	19.95	SRR24155022	Dartmouth	CF
021721_141	134	8.45	SRR24155109	Dartmouth	CF
021721_142	135	7.23	SRR24155099	Dartmouth	CF
021721_143	134	9.01	SRR24155113	Dartmouth	CF
021721_144	125	44.41	SRR24155138	Dartmouth	CF
021721_145	130	30.08	SRR24155036	Dartmouth	CF
021721_146	130	24.1	SRR24154955	Dartmouth	CF
021721_147	136	8.09	SRR24155104	Dartmouth	CF
021721_148	133	23.8	SRR24155136	Dartmouth	CF
021721_149	140	0.72	SRR24155043	Dartmouth	CF
021721_15	115	0.82	SRR24155045	Dartmouth	CF
021721_150	138	4.7	SRR24155075	Dartmouth	CF
021721_151	141	1.81	SRR24155054	Dartmouth	CF
021721_152	135	13.25	SRR24155003	Dartmouth	CF
021721_153	136	10.19	SRR24155130	Dartmouth	CF
021721_154	141	4.77	SRR24155077	Dartmouth	CF
021721_155	135	16.21	SRR24154968	Dartmouth	CF
021721_156	139	6.61	SRR24155094	Dartmouth	CF
021721_157	142	1.18	SRR24155052	Dartmouth	CF
021721_158	142	3.02	SRR24155066	Dartmouth	CF
021721_159	141	7.33	SRR24155100	Dartmouth	CF
021721_16	114	18.87	SRR24155015	Dartmouth	CF
021721_160	139	9.6	SRR24155124	Dartmouth	CF
021721_161	143	1.97	SRR24155056	Dartmouth	CF
021721_162	141	9.4	SRR24155121	Dartmouth	CF
021721_163	139	11.44	SRR24154982	Dartmouth	CF
021721_164	143	3.22	SRR24155068	Dartmouth	CF
021721_165	141	11.47	SRR24154983	Dartmouth	CF
021721_166	142	7.86	SRR24155101	Dartmouth	CF
021721_167	138	12.52	SRR24154998	Dartmouth	CF
021721_168	134	20.87	SRR24155030	Dartmouth	CF
021721_169	140	8.84	SRR24155112	Dartmouth	CF
021721_17	116	0.72	SRR24155044	Dartmouth	CF
021721_170	144	3.09	SRR24155067	Dartmouth	CF
021721_171	138	15.75	SRR24154967	Dartmouth	CF
021721_172	143	6.21	SRR24155090	Dartmouth	CF
021721_173	141	14.46	SRR24154950	Dartmouth	CF
021721_174	142	12.46	SRR24154997	Dartmouth	CF
021721_175	138	19.66	SRR24155020	Dartmouth	CF
021721_176	144	9.3	SRR24155120	Dartmouth	CF
021721_177	141	17.46	SRR24154972	Dartmouth	CF
021721_178	145	2.43	SRR24155058	Dartmouth	CF
021721_179	144	10.91	SRR24155135	Dartmouth	CF
021721_18	115	15.48	SRR24154963	Dartmouth	CF
021721_180	139	19.49	SRR24155018	Dartmouth	CF
021721_181	143	9.73	SRR24155127	Dartmouth	CF
021721_182	142	12.98	SRR24155001	Dartmouth	CF
021721_183	144	5.85	SRR24155084	Dartmouth	CF
021721_185	143	11.74	SRR24154990	Dartmouth	CF
021721_186	146	0.69	SRR24155041	Dartmouth	CF
021721_187	118	17.65	SRR24154975	Dartmouth	CF
021721_188	121	6.67	SRR24155096	Dartmouth	CF
021721_189	121	9.01	SRR24155115	Dartmouth	CF
021721_19	112	22.26	SRR24155035	Dartmouth	CF
021721_190	122	5.69	SRR24155082	Dartmouth	CF
021721_191	126	22.65	SRR24155070	Dartmouth	CF
021721_192	139	17.42	SRR24154971	Dartmouth	CF
021721_20	113	18.31	SRR24155010	Dartmouth	CF
021721_21	113	10.95	SRR24154981	Dartmouth	CF
021721_23	105	10.59	SRR24155132	Dartmouth	CF
021721_24	120	6.97	SRR24155098	Dartmouth	CF
021721_25	145	9.57	SRR24155123	Dartmouth	CF
021721_26	141	20.45	SRR24155024	Dartmouth	CF
021721_27	116	9.24	SRR24155118	Dartmouth	CF
021721_28	124	0.69	SRR24155042	Dartmouth	CF
021721_29	127	1.55	SRR24155053	Dartmouth	CF
021721_30	116	15.19	SRR24154960	Dartmouth	CF
021721_31	126	2.63	SRR24155062	Dartmouth	CF
021721_32	120	9.07	SRR24155116	Dartmouth	CF
021721_33	122	11.67	SRR24154989	Dartmouth	CF
021721_34	116	12.23	SRR24154995	Dartmouth	CF
021721_35	121	14.5	SRR24154952	Dartmouth	CF
021721_36	119	14.14	SRR24154949	Dartmouth	CF
021721_37	118	14.14	SRR24155006	Dartmouth	CF
021721_38	123	6.15	SRR24155088	Dartmouth	CF
021721_39	124	3.68	SRR24155069	Dartmouth	CF
021721_40	115	14.89	SRR24154956	Dartmouth	CF
021721_41	121	11.51	SRR24154985	Dartmouth	CF
021721_42	139	22.49	SRR24155037	Dartmouth	CF
021721_43	119	17.65	SRR24154976	Dartmouth	CF
021721_44	110	19.23	SRR24155017	Dartmouth	CF
021721_45	110	22.49	SRR24155059	Dartmouth	CF
021721_46	111	17.92	SRR24154979	Dartmouth	CF
021721_47	111	20.45	SRR24155026	Dartmouth	CF
021721_48	112	17.46	SRR24154973	Dartmouth	CF
021721_49	112	15.65	SRR24154965	Dartmouth	CF
021721_50	113	15.35	SRR24154962	Dartmouth	CF
021721_51	109	22.49	SRR24155048	Dartmouth	CF
021721_52	107	24.59	SRR24154966	Dartmouth	CF
021721_53	104	2.86	SRR24155065	Dartmouth	CF
021721_54	104	10.03	SRR24155129	Dartmouth	CF
021721_55	115	18.21	SRR24155009	Dartmouth	CF
021721_56	124	6.21	SRR24155091	Dartmouth	CF
021721_57	116	16.37	SRR24154969	Dartmouth	CF
021721_58	118	19.66	SRR24155021	Dartmouth	CF
021721_59	123	11.67	SRR24154988	Dartmouth	CF
021721_60	126	4.7	SRR24155076	Dartmouth	CF
021721_61	117	18.67	SRR24155013	Dartmouth	CF
021721_62	120	15.52	SRR24154964	Dartmouth	CF
021721_63	127	4.08	SRR24155072	Dartmouth	CF
021721_64	122	14.66	SRR24154954	Dartmouth	CF
021721_65	126	6.08	SRR24155086	Dartmouth	CF
021721_66	121	17.49	SRR24154974	Dartmouth	CF
021721_67	115	20.05	SRR24155023	Dartmouth	CF
021721_68	116	20.74	SRR24155029	Dartmouth	CF
021721_69	123	14.66	SRR24154953	Dartmouth	CF
021721_70	127	6.15	SRR24155087	Dartmouth	CF
021721_71	128	1.15	SRR24155051	Dartmouth	CF
021721_72	125	9.43	SRR24155122	Dartmouth	CF
021721_73	122	17.19	SRR24154970	Dartmouth	CF
021721_74	126	8.15	SRR24155106	Dartmouth	CF
021721_75	119	21.83	SRR24155034	Dartmouth	CF
021721_76	118	21.83	SRR24155033	Dartmouth	CF
021721_77	124	9.66	SRR24155126	Dartmouth	CF
021721_78	115	23.5	SRR24155103	Dartmouth	CF
021721_79	120	18.97	SRR24155016	Dartmouth	CF
021721_80	117	21.66	SRR24155032	Dartmouth	CF
021721_81	125	11.97	SRR24154992	Dartmouth	CF
021721_82	127	8.68	SRR24155111	Dartmouth	CF
021721_83	128	5.52	SRR24155080	Dartmouth	CF
021721_84	129	1.05	SRR24155050	Dartmouth	CF
021721_85	116	24.06	SRR24155002	Dartmouth	CF
021721_86	126	12.06	SRR24154993	Dartmouth	CF
021721_87	129	2.63	SRR24155061	Dartmouth	CF
021721_88	125	14.5	SRR24154951	Dartmouth	CF
021721_89	120	22.65	SRR24155081	Dartmouth	CF
021721_90	130	0.43	SRR24155038	Dartmouth	CF
021721_91	127	12.13	SRR24154994	Dartmouth	CF
021721_92	131	0.66	SRR24155040	Dartmouth	CF
021721_93	128	8.05	SRR24155102	Dartmouth	CF
021721_94	126	15.06	SRR24154957	Dartmouth	CF
021721_95	130	2.5	SRR24155060	Dartmouth	CF
021721_96	125	17.95	SRR24154980	Dartmouth	CF
021721_97	129	6.08	SRR24155085	Dartmouth	CF
021721_98	127	15.09	SRR24154958	Dartmouth	CF
021721_99	124	19.56	SRR24155019	Dartmouth	CF
B005-M03	B005	3	SRR8353850	Hayden	CF
B005-M04	B005	4	SRR8354095	Hayden	CF
B005-M05	B005	5	SRR8354131	Hayden	CF
B005-M06	B005	6	SRR8353911	Hayden	CF
B005-M08	B005	8	SRR8353685	Hayden	CF
B005-M10	B005	10	SRR8353762	Hayden	CF
B005-M12	B005	12	SRR8428185	Hayden	CF
B008-M03	B008	3	SRR8428109	Hayden	CF
B008-M04	B008	4	SRR8428136	Hayden	CF
B008-M05	B008	5	SRR8428018	Hayden	CF
B008-M06	B008	6	SRR8428036	Hayden	CF
B008-M08	B008	8	SRR8428046	Hayden	CF
B008-M10	B008	10	SRR8428108	Hayden	CF
B009-M03	B009	3	SRR8428104	Hayden	CF
B009-M10	B009	10	SRR8428163	Hayden	CF
B014-M03	B014	3	SRR8428117	Hayden	CF
B014-M04	B014	4	SRR8427991	Hayden	CF
B014-M05	B014	5	SRR8428033	Hayden	CF
B014-M06	B014	6	SRR8428038	Hayden	CF
B014-M08	B014	8	SRR8428025	Hayden	CF
B014-M10	B014	10	SRR8428143	Hayden	CF
B014-M12	B014	12	SRR8428030	Hayden	CF
B016-M08	B016	8	SRR8427656	Hayden	CF
B016-M10	B016	10	SRR8427651	Hayden	CF
B016-M12	B016	12	SRR8427649	Hayden	CF
B020-M03	B020	3	SRR8427658	Hayden	CF
B020-M04	B020	4	SRR8427654	Hayden	CF
B020-M06	B020	6	SRR8427657	Hayden	CF
B020-M08	B020	8	SRR8427652	Hayden	CF
B023-M04	B023	4	SRR8427650	Hayden	CF
B023-M05	B023	5	SRR8427653	Hayden	CF
B023-M10	B023	10	SRR8427648	Hayden	CF
B023-M12	B023	12	SRR8427655	Hayden	CF
B029-M03	B029	3	SRR8427667	Hayden	CF
B029-M04	B029	4	SRR8428156	Hayden	CF
B029-M05	B029	5	SRR8427660	Hayden	CF
B029-M06	B029	6	SRR8427669	Hayden	CF
B029-M08	B029	8	SRR8427665	Hayden	CF
B029-M10	B029	10	SRR8428034	Hayden	CF
B029-M12	B029	12	SRR8427668	Hayden	CF
B034-M03	B034	3	SRR8427663	Hayden	CF
B034-M05	B034	5	SRR8428000	Hayden	CF
B034-M06	B034	6	SRR8427832	Hayden	CF
B034-M08	B034	8	SRR8427662	Hayden	CF
B034-M10	B034	10	SRR8427659	Hayden	CF
B034-M12	B034	12	SRR8427666	Hayden	CF
B036-M03	B036	3	SRR8427834	Hayden	CF
B036-M08	B036	8	SRR8428194	Hayden	CF
B036-M10	B036	10	SRR8427678	Hayden	CF
B036-M12	B036	12	SRR8428127	Hayden	CF
B043-M03	B043	3	SRR8353862	Hayden	CF
B043-M04	B043	4	SRR8354092	Hayden	CF
B043-M05	B043	5	SRR8428039	Hayden	CF
B043-M06	B043	6	SRR8427782	Hayden	CF
B043-M08	B043	8	SRR8353683	Hayden	CF
B043-M10	B043	10	SRR8353758	Hayden	CF
B043-M12	B043	12	SRR8354009	Hayden	CF
B044-M03	B044	3	SRR8353858	Hayden	CF
B044-M04	B044	4	SRR8354101	Hayden	CF
B044-M05	B044	5	SRR8427601	Hayden	CF
B044-M06	B044	6	SRR8353949	Hayden	CF
B044-M08	B044	8	SRR8353688	Hayden	CF
B044-M10	B044	10	SRR8427672	Hayden	CF
B044-M12	B044	12	SRR8354011	Hayden	CF
B046-M03	B046	3	SRR8427677	Hayden	CF
B046-M05	B046	5	SRR8427674	Hayden	CF
B046-M06	B046	6	SRR8427671	Hayden	CF
B046-M08	B046	8	SRR8428006	Hayden	CF
B046-M10	B046	10	SRR8427673	Hayden	CF
B046-M12	B046	12	SRR8427670	Hayden	CF
B047-M04	B047	4	SRR8427676	Hayden	CF
B047-M06	B047	6	SRR8427688	Hayden	CF
B047-M10	B047	10	SRR8427683	Hayden	CF
B050-M02	B050	2	SRR8353837	Hayden	CF
B050-M03	B050	3	SRR8353855	Hayden	CF
B050-M04	B050	4	SRR8354055	Hayden	CF
B050-M05	B050	5	SRR8354085	Hayden	CF
B050-M06	B050	6	SRR8353912	Hayden	CF
B050-M08	B050	8	SRR8353701	Hayden	CF
B050-M10	B050	10	SRR8353766	Hayden	CF
B053-M03	B053	3	SRR8427680	Hayden	CF
B053-M05	B053	5	SRR8427689	Hayden	CF
B053-M06	B053	6	SRR8427686	Hayden	CF
B053-M08	B053	8	SRR8428141	Hayden	CF
B059-M03	B059	3	SRR8427729	Hayden	CF
B059-M04	B059	4	SRR8427732	Hayden	CF
B059-M05	B059	5	SRR8427727	Hayden	CF
B061-M02	B061	2	SRR8428063	Hayden	CF
B061-M03	B061	3	SRR8427728	Hayden	CF
B061-M04	B061	4	SRR8427734	Hayden	CF
B061-M05	B061	5	SRR8427733	Hayden	CF
B061-M06	B061	6	SRR8427738	Hayden	CF
B061-M08	B061	8	SRR8427739	Hayden	CF
B061-M10	B061	10	SRR8427735	Hayden	CF
B061-M12	B061	12	SRR8428188	Hayden	CF
B063-M03	B063	3	SRR8427741	Hayden	CF
B063-M04	B063	4	SRR8427737	Hayden	CF
B063-M05	B063	5	SRR8427740	Hayden	CF
B063-M06	B063	6	SRR8427736	Hayden	CF
B063-M08	B063	8	SRR8427744	Hayden	CF
B063-M10	B063	10	SRR8427746	Hayden	CF
B063-M12	B063	12	SRR8427990	Hayden	CF
B066-M04	B066	4	SRR8427745	Hayden	CF
B066-M05	B066	5	SRR8427742	Hayden	CF
B066-M06	B066	6	SRR8427748	Hayden	CF
B066-M08	B066	8	SRR8427749	Hayden	CF
B066-M10	B066	10	SRR8427952	Hayden	CF
B066-M12	B066	12	SRR8427743	Hayden	CF
B069-M03	B069	3	SRR8353864	Hayden	CF
B069-M04	B069	4	SRR8354052	Hayden	CF
B069-M05	B069	5	SRR8354148	Hayden	CF
B069-M06	B069	6	SRR8353830	Hayden	CF
B069-M08	B069	8	SRR8353696	Hayden	CF
B069-M10	B069	10	SRR8353760	Hayden	CF
B069-M12	B069	12	SRR8354008	Hayden	CF
B071-M03	B071	3	SRR8427750	Hayden	CF
B071-M04	B071	4	SRR8427747	Hayden	CF
B071-M06	B071	6	SRR8428196	Hayden	CF
B079-M02	B079	2	SRR8353834	Hayden	CF
B079-M05	B079	5	SRR8427604	Hayden	CF
B079-M08	B079	8	SRR8353693	Hayden	CF
B079-M10	B079	10	SRR8353764	Hayden	CF
B079-M12	B079	12	SRR8354013	Hayden	CF
B081-M03	B081	3	SRR8428158	Hayden	CF
B081-M04	B081	4	SRR8427753	Hayden	CF
B081-M06	B081	6	SRR8427756	Hayden	CF
B081-M08	B081	8	SRR8427754	Hayden	CF
B081-M10	B081	10	SRR8427751	Hayden	CF
B081-M12	B081	12	SRR8427757	Hayden	CF
B085-M02	B085	2	SRR8353831	Hayden	CF
B085-M05	B085	5	SRR8427611	Hayden	CF
B085-M10	B085	10	SRR8353773	Hayden	CF
B085-M12	B085	12	SRR8428044	Hayden	CF
B087-M03	B087	3	SRR8427758	Hayden	CF
B087-M04	B087	4	SRR8427755	Hayden	CF
B087-M06	B087	6	SRR8427752	Hayden	CF
B087-M08	B087	8	SRR8427759	Hayden	CF
B087-M10	B087	10	SRR8427766	Hayden	CF
B087-M12	B087	12	SRR8427768	Hayden	CF
B088-M03	B088	3	SRR8428179	Hayden	CF
B088-M04	B088	4	SRR8427831	Hayden	CF
B088-M05	B088	5	SRR8427764	Hayden	CF
B088-M06	B088	6	SRR8427920	Hayden	CF
B088-M10	B088	10	SRR8427917	Hayden	CF
B088-M12	B088	12	SRR8427914	Hayden	CF
B090-M04	B090	4	SRR8427923	Hayden	CF
B090-M10	B090	10	SRR8427922	Hayden	CF
B090-M12	B090	12	SRR8427918	Hayden	CF
B091-M04	B091	4	SRR8427915	Hayden	CF
B103-M02	B103	2	SRR8353839	Hayden	CF
B103-M03	B103	3	SRR8428139	Hayden	CF
B103-M04	B103	4	SRR8354050	Hayden	CF
B103-M05	B103	5	SRR8354140	Hayden	CF
B103-M06	B103	6	SRR8353943	Hayden	CF
B103-M08	B103	8	SRR8428056	Hayden	CF
B103-M10	B103	10	SRR8353770	Hayden	CF
B103-M12	B103	12	SRR8354010	Hayden	CF
B108-M04	B108	4	SRR8427919	Hayden	CF
B108-M06	B108	6	SRR8427916	Hayden	CF
B108-M08	B108	8	SRR8427913	Hayden	CF
B108-M10	B108	10	SRR8427921	Hayden	CF
B109-M03	B109	3	SRR8353863	Hayden	CF
B109-M04	B109	4	SRR8354058	Hayden	CF
B109-M05	B109	5	SRR8354133	Hayden	CF
B109-M06	B109	6	SRR8353907	Hayden	CF
B109-M08	B109	8	SRR8353699	Hayden	CF
B109-M10	B109	10	SRR8353775	Hayden	CF
B109-M12	B109	12	SRR8354017	Hayden	CF
B117-M04	B117	4	SRR8427929	Hayden	CF
B117-M05	B117	5	SRR8427925	Hayden	CF
B117-M06	B117	6	SRR8427934	Hayden	CF
B117-M08	B117	8	SRR8427932	Hayden	CF
B117-M10	B117	10	SRR8427933	Hayden	CF
B117-M12	B117	12	SRR8427930	Hayden	CF
B121-M03	B121	3	SRR8427926	Hayden	CF
B121-M04	B121	4	SRR8427931	Hayden	CF
B121-M06	B121	6	SRR8427927	Hayden	CF
B121-M08	B121	8	SRR8427835	Hayden	CF
B121-M10	B121	10	SRR8427843	Hayden	CF
B121-M12	B121	12	SRR8427844	Hayden	CF
B122-M02	B122	2	SRR8353851	Hayden	CF
B122-M03	B122	3	SRR8353859	Hayden	CF
B122-M04	B122	4	SRR8354053	Hayden	CF
B122-M05	B122	5	SRR8427561	Hayden	CF
B122-M06	B122	6	SRR8353946	Hayden	CF
B122-M08	B122	8	SRR8353702	Hayden	CF
B122-M10	B122	10	SRR8353771	Hayden	CF
B122-M12	B122	12	SRR8427567	Hayden	CF
B123-M03	B123	3	SRR8427839	Hayden	CF
B123-M04	B123	4	SRR8427836	Hayden	CF
B123-M05	B123	5	SRR8427846	Hayden	CF
B123-M06	B123	6	SRR8427842	Hayden	CF
B123-M08	B123	8	SRR8427845	Hayden	CF
B123-M10	B123	10	SRR8427840	Hayden	CF
B123-M12	B123	12	SRR8427837	Hayden	CF
B125-M03	B125	3	SRR8427841	Hayden	CF
B125-M04	B125	4	SRR8427838	Hayden	CF
B125-M05	B125	5	SRR8427847	Hayden	CF
B125-M06	B125	6	SRR8427853	Hayden	CF
B125-M08	B125	8	SRR8427854	Hayden	CF
B125-M10	B125	10	SRR8427850	Hayden	CF
B125-M12	B125	12	SRR8428186	Hayden	CF
B126-M05	B126	5	SRR8427856	Hayden	CF
B126-M06	B126	6	SRR8428193	Hayden	CF
B126-M08	B126	8	SRR8427855	Hayden	CF
B130-M03	B130	3	SRR8428114	Hayden	CF
B130-M04	B130	4	SRR8428037	Hayden	CF
B130-M06	B130	6	SRR8428022	Hayden	CF
B130-M10	B130	10	SRR8428069	Hayden	CF
B130-M12	B130	12	SRR8428070	Hayden	CF
B134-M03	B134	3	SRR8427851	Hayden	CF
B134-M04	B134	4	SRR8427848	Hayden	CF
B134-M06	B134	6	SRR8427852	Hayden	CF
B134-M08	B134	8	SRR8427849	Hayden	CF
B134-M10	B134	10	SRR8427857	Hayden	CF
B142-M04	B142	4	SRR8427865	Hayden	CF
B142-M06	B142	6	SRR8427866	Hayden	CF
B142-M08	B142	8	SRR8427862	Hayden	CF
B142-M12	B142	12	SRR8427859	Hayden	CF
B144-M04	B144	4	SRR8427868	Hayden	CF
B146-M03	B146	3	SRR8353856	Hayden	CF
B146-M04	B146	4	SRR8354056	Hayden	CF
B146-M05	B146	5	SRR8427573	Hayden	CF
B146-M06	B146	6	SRR8353928	Hayden	CF
B146-M08	B146	8	SRR8353697	Hayden	CF
B146-M12	B146	12	SRR8354022	Hayden	CF
B148-M03	B148	3	SRR8353860	Hayden	CF
B148-M04	B148	4	SRR8354096	Hayden	CF
B148-M05	B148	5	SRR8427566	Hayden	CF
B148-M06	B148	6	SRR8353917	Hayden	CF
B148-M08	B148	8	SRR8353694	Hayden	CF
B148-M10	B148	10	SRR8353768	Hayden	CF
B148-M12	B148	12	SRR8427717	Hayden	CF
B151-M03	B151	3	SRR8427928	Hayden	CF
B151-M04	B151	4	SRR8427867	Hayden	CF
B151-M05	B151	5	SRR8427924	Hayden	CF
B151-M06	B151	6	SRR8427860	Hayden	CF
B151-M08	B151	8	SRR8427863	Hayden	CF
B151-M10	B151	10	SRR8427861	Hayden	CF
B151-M12	B151	12	SRR8427858	Hayden	CF
B157-M04	B157	4	SRR8427864	Hayden	CF
B157-M05	B157	5	SRR8427876	Hayden	CF
B157-M06	B157	6	SRR8427872	Hayden	CF
B157-M08	B157	8	SRR8427869	Hayden	CF
B158-M05	B158	5	SRR8427878	Hayden	CF
B158-M06	B158	6	SRR8427875	Hayden	CF
B158-M10	B158	10	SRR8428171	Hayden	CF
B165-M03	B165	3	SRR8353857	Hayden	CF
B165-M04	B165	4	SRR8354093	Hayden	CF
B165-M05	B165	5	SRR8354145	Hayden	CF
B165-M06	B165	6	SRR8427767	Hayden	CF
B165-M08	B165	8	SRR8353698	Hayden	CF
B165-M10	B165	10	SRR8353777	Hayden	CF
B165-M12	B165	12	SRR8354021	Hayden	CF
B167-M04	B167	4	SRR8427873	Hayden	CF
B167-M06	B167	6	SRR8427870	Hayden	CF
B167-M08	B167	8	SRR8427874	Hayden	CF
B167-M12	B167	12	SRR8427871	Hayden	CF
B168-M03	B168	3	SRR8353854	Hayden	CF
B168-M04	B168	4	SRR8354098	Hayden	CF
B168-M05	B168	5	SRR8354152	Hayden	CF
B168-M06	B168	6	SRR8353829	Hayden	CF
B168-M08	B168	8	SRR8353695	Hayden	CF
B168-M10	B168	10	SRR8353786	Hayden	CF
B168-M12	B168	12	SRR8354018	Hayden	CF
B174-M04	B174	4	SRR8428161	Hayden	CF
B174-M05	B174	5	SRR8427877	Hayden	CF
B174-M06	B174	6	SRR8427886	Hayden	CF
B174-M08	B174	8	SRR8427883	Hayden	CF
B174-M10	B174	10	SRR8427881	Hayden	CF
B174-M12	B174	12	SRR8427887	Hayden	CF
B176-M03	B176	3	SRR8354167	Hayden	CF
B176-M04	B176	4	SRR8354160	Hayden	CF
B176-M05	B176	5	SRR8354159	Hayden	CF
B176-M06	B176	6	SRR8354170	Hayden	CF
B176-M08	B176	8	SRR8354165	Hayden	CF
B176-M10	B176	10	SRR8354168	Hayden	CF
B177-M03	B177	3	SRR8354163	Hayden	CF
B177-M04	B177	4	SRR8354161	Hayden	CF
B177-M05	B177	5	SRR8354164	Hayden	CF
B177-M06	B177	6	SRR8354162	Hayden	CF
B177-M08	B177	8	SRR8354158	Hayden	CF
B177-M10	B177	10	SRR8354166	Hayden	CF
B177-M12	B177	12	SRR8354180	Hayden	CF
B178-M03	B178	3	SRR8353861	Hayden	CF
B178-M04	B178	4	SRR8354094	Hayden	CF
B178-M05	B178	5	SRR8427580	Hayden	CF
B178-M06	B178	6	SRR8353935	Hayden	CF
B178-M08	B178	8	SRR8353692	Hayden	CF
B178-M10	B178	10	SRR8353782	Hayden	CF
B179-M03	B179	3	SRR8354175	Hayden	CF
B179-M04	B179	4	SRR8354172	Hayden	CF
B179-M05	B179	5	SRR8428014	Hayden	CF
B179-M08	B179	8	SRR8354182	Hayden	CF
B179-M12	B179	12	SRR8354178	Hayden	CF
B180-M03	B180	3	SRR8354181	Hayden	CF
B180-M04	B180	4	SRR8354176	Hayden	CF
B180-M05	B180	5	SRR8427830	Hayden	CF
B180-M08	B180	8	SRR8428028	Hayden	CF
B180-M10	B180	10	SRR8428121	Hayden	CF
B180-M12	B180	12	SRR8354173	Hayden	CF
B182-M03	B182	3	SRR8353873	Hayden	CF
B182-M05	B182	5	SRR8427574	Hayden	CF
B182-M06	B182	6	SRR8353937	Hayden	CF
B182-M08	B182	8	SRR8353700	Hayden	CF
B182-M10	B182	10	SRR8353780	Hayden	CF
B182-M12	B182	12	SRR8354019	Hayden	CF
B185-M03	B185	3	SRR8354177	Hayden	CF
B185-M04	B185	4	SRR8354174	Hayden	CF
B185-M05	B185	5	SRR8354171	Hayden	CF
B185-M06	B185	6	SRR8354179	Hayden	CF
B185-M08	B185	8	SRR8354191	Hayden	CF
B185-M10	B185	10	SRR8354187	Hayden	CF
B185-M12	B185	12	SRR8354184	Hayden	CF
B188-M03	B188	3	SRR8428090	Hayden	CF
B188-M06	B188	6	SRR8428099	Hayden	CF
B188-M08	B188	8	SRR8428165	Hayden	CF
B188-M10	B188	10	SRR8427995	Hayden	CF
B188-M12	B188	12	SRR8428083	Hayden	CF
B190-M04	B190	4	SRR8354091	Hayden	CF
B190-M05	B190	5	SRR8427572	Hayden	CF
B190-M06	B190	6	SRR8353939	Hayden	CF
B190-M08	B190	8	SRR8353712	Hayden	CF
B190-M10	B190	10	SRR8427679	Hayden	CF
B190-M12	B190	12	SRR8354016	Hayden	CF
B193-M02	B193	2	SRR8428112	Hayden	CF
B193-M03	B193	3	SRR8428089	Hayden	CF
B193-M04	B193	4	SRR8428091	Hayden	CF
B193-M05	B193	5	SRR8428017	Hayden	CF
B193-M06	B193	6	SRR8428116	Hayden	CF
B193-M08	B193	8	SRR8428007	Hayden	CF
B193-M10	B193	10	SRR8428027	Hayden	CF
B193-M12	B193	12	SRR8428001	Hayden	CF
B195-M02	B195	2	SRR8428031	Hayden	CF
B195-M03	B195	3	SRR8428100	Hayden	CF
B195-M05	B195	5	SRR8428105	Hayden	CF
B195-M06	B195	6	SRR8428035	Hayden	CF
B195-M08	B195	8	SRR8428058	Hayden	CF
B195-M10	B195	10	SRR8428055	Hayden	CF
B195-M12	B195	12	SRR8428154	Hayden	CF
B198-M03	B198	3	SRR8353868	Hayden	CF
B198-M04	B198	4	SRR8354100	Hayden	CF
B198-M05	B198	5	SRR8354139	Hayden	CF
B198-M06	B198	6	SRR8353918	Hayden	CF
B198-M08	B198	8	SRR8353707	Hayden	CF
B198-M10	B198	10	SRR8353784	Hayden	CF
B198-M12	B198	12	SRR8354023	Hayden	CF
B199-M04	B199	4	SRR8428049	Hayden	CF
B199-M06	B199	6	SRR8428054	Hayden	CF
B199-M08	B199	8	SRR8428026	Hayden	CF
B199-M12	B199	12	SRR8428059	Hayden	CF
B208-M03	B208	3	SRR8353866	Hayden	CF
B208-M04	B208	4	SRR8354066	Hayden	CF
B208-M05	B208	5	SRR8427593	Hayden	CF
B208-M06	B208	6	SRR8428152	Hayden	CF
B208-M08	B208	8	SRR8353704	Hayden	CF
B209-M02	B209	2	SRR8353846	Hayden	CF
B209-M03	B209	3	SRR8353875	Hayden	CF
B209-M04	B209	4	SRR8354062	Hayden	CF
B209-M05	B209	5	SRR8354151	Hayden	CF
B209-M06	B209	6	SRR8353821	Hayden	CF
B209-M08	B209	8	SRR8353713	Hayden	CF
B209-M10	B209	10	SRR8353795	Hayden	CF
B211-M03	B211	3	SRR8428168	Hayden	CF
B211-M04	B211	4	SRR8428123	Hayden	CF
B211-M05	B211	5	SRR8428118	Hayden	CF
B211-M06	B211	6	SRR8428062	Hayden	CF
B211-M08	B211	8	SRR8428125	Hayden	CF
B211-M10	B211	10	SRR8428098	Hayden	CF
B211-M12	B211	12	SRR8428080	Hayden	CF
B221-M03	B221	3	SRR8353871	Hayden	CF
B221-M04	B221	4	SRR8354061	Hayden	CF
B221-M05	B221	5	SRR8427617	Hayden	CF
B221-M06	B221	6	SRR8353824	Hayden	CF
B221-M08	B221	8	SRR8353710	Hayden	CF
B221-M10	B221	10	SRR8353791	Hayden	CF
B221-M12	B221	12	SRR8354020	Hayden	CF
B224-M03	B224	3	SRR8353874	Hayden	CF
B224-M04	B224	4	SRR8354068	Hayden	CF
B224-M05	B224	5	SRR8428189	Hayden	CF
B224-M06	B224	6	SRR8428181	Hayden	CF
B224-M08	B224	8	SRR8428195	Hayden	CF
B224-M10	B224	10	SRR8353797	Hayden	CF
B224-M12	B224	12	SRR8354025	Hayden	CF
B226-M03	B226	3	SRR8427950	Hayden	CF
B226-M04	B226	4	SRR8427685	Hayden	CF
B226-M06	B226	6	SRR8427682	Hayden	CF
B226-M08	B226	8	SRR8427973	Hayden	CF
B226-M10	B226	10	SRR8428106	Hayden	CF
B226-M12	B226	12	SRR8427699	Hayden	CF
B228-M03	B228	3	SRR8427694	Hayden	CF
B228-M04	B228	4	SRR8427691	Hayden	CF
B228-M05	B228	5	SRR8427701	Hayden	CF
B228-M06	B228	6	SRR8427697	Hayden	CF
B228-M08	B228	8	SRR8427700	Hayden	CF
B228-M10	B228	10	SRR8427695	Hayden	CF
B228-M12	B228	12	SRR8427692	Hayden	CF
B230-M03	B230	3	SRR8353869	Hayden	CF
B230-M05	B230	5	SRR8427570	Hayden	CF
B230-M06	B230	6	SRR8353941	Hayden	CF
B230-M08	B230	8	SRR8353708	Hayden	CF
B230-M10	B230	10	SRR8353793	Hayden	CF
B235-M04	B235	4	SRR8427690	Hayden	CF
B235-M06	B235	6	SRR8427698	Hayden	CF
B235-M08	B235	8	SRR8427711	Hayden	CF
B235-M10	B235	10	SRR8427706	Hayden	CF
B235-M12	B235	12	SRR8427703	Hayden	CF
B236-M03	B236	3	SRR8427713	Hayden	CF
B236-M04	B236	4	SRR8427709	Hayden	CF
B236-M05	B236	5	SRR8427712	Hayden	CF
B236-M06	B236	6	SRR8427707	Hayden	CF
B236-M08	B236	8	SRR8427704	Hayden	CF
B236-M10	B236	10	SRR8427708	Hayden	CF
B236-M12	B236	12	SRR8427705	Hayden	CF
B243-M03	B243	3	SRR8427702	Hayden	CF
B243-M05	B243	5	SRR8427710	Hayden	CF
B243-M06	B243	6	SRR8428076	Hayden	CF
B243-M10	B243	10	SRR8428150	Hayden	CF
B243-M12	B243	12	SRR8427730	Hayden	CF
B266-M03	B266	3	SRR8427731	Hayden	CF
B266-M04	B266	4	SRR8427726	Hayden	CF
B266-M05	B266	5	SRR8427724	Hayden	CF
B266-M06	B266	6	SRR8428170	Hayden	CF
B266-M08	B266	8	SRR8428071	Hayden	CF
B266-M12	B266	12	SRR8428067	Hayden	CF
B269-M10	B269	10	SRR8427880	Hayden	CF
B269-M12	B269	12	SRR8427884	Hayden	CF
B271-M06	B271	6	SRR8427882	Hayden	CF
B271-M12	B271	12	SRR8428191	Hayden	CF
B272-M03	B272	3	SRR8428180	Hayden	CF
B272-M04	B272	4	SRR8354064	Hayden	CF
B272-M05	B272	5	SRR8428120	Hayden	CF
B272-M06	B272	6	SRR8353832	Hayden	CF
B272-M08	B272	8	SRR8353705	Hayden	CF
B272-M10	B272	10	SRR8353789	Hayden	CF
B272-M12	B272	12	SRR8427598	Hayden	CF
B273-M04	B273	4	SRR8427888	Hayden	CF
B273-M10	B273	10	SRR8427879	Hayden	CF
B273-M12	B273	12	SRR8427885	Hayden	CF
B275-M08	B275	8	SRR8427897	Hayden	CF
B275-M12	B275	12	SRR8427893	Hayden	CF
B278-M03	B278	3	SRR8427890	Hayden	CF
B278-M04	B278	4	SRR8427899	Hayden	CF
B278-M05	B278	5	SRR8427895	Hayden	CF
B281-M03	B281	3	SRR8427898	Hayden	CF
B287-M03	B287	3	SRR8353870	Hayden	CF
B287-M04	B287	4	SRR8427564	Hayden	CF
B287-M05	B287	5	SRR8354127	Hayden	CF
B287-M06	B287	6	SRR8427777	Hayden	CF
B287-M08	B287	8	SRR8353709	Hayden	CF
B287-M10	B287	10	SRR8353799	Hayden	CF
B287-M12	B287	12	SRR8354030	Hayden	CF
B288-M02	B288	2	SRR8427891	Hayden	CF
B288-M03	B288	3	SRR8427894	Hayden	CF
B288-M06	B288	6	SRR8427892	Hayden	CF
B288-M08	B288	8	SRR8427889	Hayden	CF
B288-M10	B288	10	SRR8427896	Hayden	CF
B288-M12	B288	12	SRR8427794	Hayden	CF
B289-M03	B289	3	SRR8427789	Hayden	CF
B289-M04	B289	4	SRR8427786	Hayden	CF
B289-M05	B289	5	SRR8427796	Hayden	CF
B289-M06	B289	6	SRR8427792	Hayden	CF
B291-M03	B291	3	SRR8353867	Hayden	CF
B291-M04	B291	4	SRR8354109	Hayden	CF
B291-M05	B291	5	SRR8427557	Hayden	CF
B291-M06	B291	6	SRR8353920	Hayden	CF
B291-M08	B291	8	SRR8353706	Hayden	CF
B291-M10	B291	10	SRR8353785	Hayden	CF
B291-M12	B291	12	SRR8354032	Hayden	CF
B294-M03	B294	3	SRR8427795	Hayden	CF
B294-M04	B294	4	SRR8427790	Hayden	CF
B294-M05	B294	5	SRR8427787	Hayden	CF
B294-M06	B294	6	SRR8427791	Hayden	CF
B294-M12	B294	12	SRR8427788	Hayden	CF
B295-M03	B295	3	SRR8427785	Hayden	CF
B295-M04	B295	4	SRR8427793	Hayden	CF
B295-M05	B295	5	SRR8427806	Hayden	CF
B295-M06	B295	6	SRR8427801	Hayden	CF
B295-M08	B295	8	SRR8427798	Hayden	CF
B295-M10	B295	10	SRR8427808	Hayden	CF
B295-M12	B295	12	SRR8427804	Hayden	CF
B296-M03	B296	3	SRR8427807	Hayden	CF
B296-M04	B296	4	SRR8427802	Hayden	CF
B296-M05	B296	5	SRR8427799	Hayden	CF
B296-M12	B296	12	SRR8427803	Hayden	CF
B299-M03	B299	3	SRR8427800	Hayden	CF
B299-M04	B299	4	SRR8427797	Hayden	CF
B299-M06	B299	6	SRR8427805	Hayden	CF
B299-M08	B299	8	SRR8427816	Hayden	CF
B299-M10	B299	10	SRR8427811	Hayden	CF
B299-M12	B299	12	SRR8428176	Hayden	CF
B301-M02	B301	2	SRR8427818	Hayden	CF
B301-M03	B301	3	SRR8427814	Hayden	CF
B301-M04	B301	4	SRR8427817	Hayden	CF
B301-M05	B301	5	SRR8427812	Hayden	CF
B301-M06	B301	6	SRR8427809	Hayden	CF
B301-M08	B301	8	SRR8427813	Hayden	CF
B301-M10	B301	10	SRR8427810	Hayden	CF
B301-M12	B301	12	SRR8428164	Hayden	CF
B304-M02	B304	2	SRR8427815	Hayden	CF
B304-M03	B304	3	SRR8427827	Hayden	CF
B304-M04	B304	4	SRR8427823	Hayden	CF
B304-M05	B304	5	SRR8427820	Hayden	CF
B304-M06	B304	6	SRR8427829	Hayden	CF
B304-M08	B304	8	SRR8427826	Hayden	CF
B304-M10	B304	10	SRR8427828	Hayden	CF
B306-M05	B306	5	SRR8427623	Hayden	CF
B308-M02	B308	2	SRR8427824	Hayden	CF
B308-M03	B308	3	SRR8427821	Hayden	CF
B308-M05	B308	5	SRR8427825	Hayden	CF
B308-M06	B308	6	SRR8427822	Hayden	CF
B308-M10	B308	10	SRR8427819	Hayden	CF
B315-M03	B315	3	SRR8427910	Hayden	CF
B315-M05	B315	5	SRR8427905	Hayden	CF
B315-M06	B315	6	SRR8427902	Hayden	CF
B315-M08	B315	8	SRR8427912	Hayden	CF
B315-M10	B315	10	SRR8427908	Hayden	CF
B315-M12	B315	12	SRR8427911	Hayden	CF
B317-M03	B317	3	SRR8427906	Hayden	CF
B317-M04	B317	4	SRR8427903	Hayden	CF
B317-M05	B317	5	SRR8427907	Hayden	CF
B317-M12	B317	12	SRR8427904	Hayden	CF
B321-M03	B321	3	SRR8427901	Hayden	CF
B321-M04	B321	4	SRR8427909	Hayden	CF
B321-M05	B321	5	SRR8427988	Hayden	CF
B321-M08	B321	8	SRR8427959	Hayden	CF
B321-M10	B321	10	SRR8427957	Hayden	CF
B321-M12	B321	12	SRR8427954	Hayden	CF
B325-M03	B325	3	SRR8353865	Hayden	CF
B325-M04	B325	4	SRR8354105	Hayden	CF
B325-M05	B325	5	SRR8354155	Hayden	CF
B325-M06	B325	6	SRR8353835	Hayden	CF
B325-M08	B325	8	SRR8353703	Hayden	CF
B325-M10	B325	10	SRR8353781	Hayden	CF
B325-M12	B325	12	SRR8354028	Hayden	CF
B326-M06	B326	6	SRR8427940	Hayden	CF
B327-M02	B327	2	SRR8427936	Hayden	CF
B327-M03	B327	3	SRR8427985	Hayden	CF
B327-M04	B327	4	SRR8427937	Hayden	CF
B327-M05	B327	5	SRR8427946	Hayden	CF
B327-M06	B327	6	SRR8427964	Hayden	CF
B327-M08	B327	8	SRR8427944	Hayden	CF
B327-M10	B327	10	SRR8428009	Hayden	CF
B327-M12	B327	12	SRR8427971	Hayden	CF
B331-M03	B331	3	SRR8428064	Hayden	CF
B331-M06	B331	6	SRR8428075	Hayden	CF
B331-M10	B331	10	SRR8428087	Hayden	CF
B331-M12	B331	12	SRR8427900	Hayden	CF
B333-M04	B333	4	SRR8428047	Hayden	CF
B333-M06	B333	6	SRR8428122	Hayden	CF
B333-M08	B333	8	SRR8428157	Hayden	CF
B333-M10	B333	10	SRR8428130	Hayden	CF
B334-M03	B334	3	SRR8428048	Hayden	CF
B334-M04	B334	4	SRR8428172	Hayden	CF
B334-M06	B334	6	SRR8428081	Hayden	CF
B334-M08	B334	8	SRR8428146	Hayden	CF
B334-M10	B334	10	SRR8428074	Hayden	CF
B334-M12	B334	12	SRR8428078	Hayden	CF
B335-M03	B335	3	SRR8428003	Hayden	CF
B335-M08	B335	8	SRR8428019	Hayden	CF
B335-M10	B335	10	SRR8428126	Hayden	CF
B335-M12	B335	12	SRR8428043	Hayden	CF
B336-M03	B336	3	SRR8428045	Hayden	CF
B336-M04	B336	4	SRR8428005	Hayden	CF
B336-M05	B336	5	SRR8428032	Hayden	CF
B336-M06	B336	6	SRR8428002	Hayden	CF
B336-M08	B336	8	SRR8428050	Hayden	CF
B336-M10	B336	10	SRR8428040	Hayden	CF
B336-M12	B336	12	SRR8428024	Hayden	CF
B341-M03	B341	3	SRR8427979	Hayden	CF
B341-M04	B341	4	SRR8427943	Hayden	CF
B341-M05	B341	5	SRR8427967	Hayden	CF
B341-M06	B341	6	SRR8428169	Hayden	CF
B341-M08	B341	8	SRR8427961	Hayden	CF
B341-M12	B341	12	SRR8428148	Hayden	CF
B343-M03	B343	3	SRR8428129	Hayden	CF
B343-M04	B343	4	SRR8427958	Hayden	CF
B343-M08	B343	8	SRR8427994	Hayden	CF
B343-M12	B343	12	SRR8428151	Hayden	CF
B346-M03	B346	3	SRR8428093	Hayden	CF
B346-M04	B346	4	SRR8428103	Hayden	CF
B346-M06	B346	6	SRR8427986	Hayden	CF
B346-M08	B346	8	SRR8427945	Hayden	CF
B346-M12	B346	12	SRR8428107	Hayden	CF
B349-M02	B349	2	SRR8427949	Hayden	CF
B349-M03	B349	3	SRR8427974	Hayden	CF
B349-M04	B349	4	SRR8427972	Hayden	CF
B349-M06	B349	6	SRR8428173	Hayden	CF
B349-M08	B349	8	SRR8427976	Hayden	CF
B349-M10	B349	10	SRR8427965	Hayden	CF
B349-M12	B349	12	SRR8427939	Hayden	CF
B351-M05	B351	5	SRR8427610	Hayden	CF
B351-M06	B351	6	SRR8353924	Hayden	CF
B351-M10	B351	10	SRR8353779	Hayden	CF
B351-M12	B351	12	SRR8354026	Hayden	CF
B352-M03	B352	3	SRR8427948	Hayden	CF
B352-M05	B352	5	SRR8427956	Hayden	CF
B352-M06	B352	6	SRR8428160	Hayden	CF
B352-M08	B352	8	SRR8427978	Hayden	CF
B352-M10	B352	10	SRR8428095	Hayden	CF
B358-M03	B358	3	SRR8354193	Hayden	CF
B358-M04	B358	4	SRR8354190	Hayden	CF
B358-M05	B358	5	SRR8354192	Hayden	CF
B358-M06	B358	6	SRR8354188	Hayden	CF
B358-M08	B358	8	SRR8354185	Hayden	CF
B358-M10	B358	10	SRR8354189	Hayden	CF
B358-M12	B358	12	SRR8354197	Hayden	CF
B362-M03	B362	3	SRR8353872	Hayden	CF
B362-M05	B362	5	SRR8354125	Hayden	CF
B362-M06	B362	6	SRR8353908	Hayden	CF
B362-M08	B362	8	SRR8353711	Hayden	CF
B362-M12	B362	12	SRR8354029	Hayden	CF
B363-M03	B363	3	SRR8353885	Hayden	CF
B363-M04	B363	4	SRR8354111	Hayden	CF
B363-M05	B363	5	SRR8427615	Hayden	CF
B363-M06	B363	6	SRR8353958	Hayden	CF
B363-M08	B363	8	SRR8353722	Hayden	CF
B363-M10	B363	10	SRR8353787	Hayden	CF
B363-M12	B363	12	SRR8354027	Hayden	CF
B364-M02	B364	2	SRR8354195	Hayden	CF
B364-M03	B364	3	SRR8354201	Hayden	CF
B364-M04	B364	4	SRR8428015	Hayden	CF
B364-M05	B364	5	SRR8354202	Hayden	CF
B364-M06	B364	6	SRR8354198	Hayden	CF
B364-M08	B364	8	SRR8354196	Hayden	CF
B364-M10	B364	10	SRR8354204	Hayden	CF
B364-M12	B364	12	SRR8354200	Hayden	CF
B372-M04	B372	4	SRR8354203	Hayden	CF
B372-M05	B372	5	SRR8427633	Hayden	CF
B372-M06	B372	6	SRR8427628	Hayden	CF
B372-M08	B372	8	SRR8427625	Hayden	CF
B372-M12	B372	12	SRR8427635	Hayden	CF
B375-M01	B375	1	SRR8353833	Hayden	CF
B375-M02	B375	2	SRR8353843	Hayden	CF
B375-M03	B375	3	SRR8353880	Hayden	CF
B375-M04	B375	4	SRR8354107	Hayden	CF
B375-M05	B375	5	SRR8427603	Hayden	CF
B375-M06	B375	6	SRR8353936	Hayden	CF
B375-M08	B375	8	SRR8353717	Hayden	CF
B375-M10	B375	10	SRR8353783	Hayden	CF
B375-M12	B375	12	SRR8354024	Hayden	CF
B379-M01	B379	1	SRR8427645	Hayden	CF
B379-M02	B379	2	SRR8427631	Hayden	CF
B379-M03	B379	3	SRR8427634	Hayden	CF
B379-M04	B379	4	SRR8427629	Hayden	CF
B379-M05	B379	5	SRR8427626	Hayden	CF
B379-M06	B379	6	SRR8427630	Hayden	CF
B379-M08	B379	8	SRR8427627	Hayden	CF
B379-M10	B379	10	SRR8427624	Hayden	CF
B379-M12	B379	12	SRR8427632	Hayden	CF
B385-M03	B385	3	SRR8427640	Hayden	CF
B385-M05	B385	5	SRR8427637	Hayden	CF
B385-M06	B385	6	SRR8427647	Hayden	CF
B385-M08	B385	8	SRR8427643	Hayden	CF
B385-M10	B385	10	SRR8427646	Hayden	CF
B385-M12	B385	12	SRR8427641	Hayden	CF
B386-M04	B386	4	SRR8427638	Hayden	CF
B386-M05	B386	5	SRR8427642	Hayden	CF
B386-M06	B386	6	SRR8427639	Hayden	CF
B386-M08	B386	8	SRR8427636	Hayden	CF
B386-M10	B386	10	SRR8427644	Hayden	CF
B386-M12	B386	12	SRR8427722	Hayden	CF
B388-M02	B388	2	SRR8427719	Hayden	CF
B388-M03	B388	3	SRR8427715	Hayden	CF
B388-M04	B388	4	SRR8427723	Hayden	CF
B388-M05	B388	5	SRR8427721	Hayden	CF
B388-M08	B388	8	SRR8427833	Hayden	CF
B388-M10	B388	10	SRR8427716	Hayden	CF
B390-M04	B390	4	SRR8428072	Hayden	CF
B390-M06	B390	6	SRR8427992	Hayden	CF
B391-M03	B391	3	SRR8353877	Hayden	CF
B391-M05	B391	5	SRR8354150	Hayden	CF
B391-M06	B391	6	SRR8353828	Hayden	CF
B391-M08	B391	8	SRR8353715	Hayden	CF
B391-M10	B391	10	SRR8427687	Hayden	CF
B398-M03	B398	3	SRR8353887	Hayden	CF
B398-M04	B398	4	SRR8354103	Hayden	CF
B398-M05	B398	5	SRR8427581	Hayden	CF
B398-M10	B398	10	SRR8353794	Hayden	CF
B399-M04	B399	4	SRR8427970	Hayden	CF
B399-M05	B399	5	SRR8428008	Hayden	CF
B399-M06	B399	6	SRR8428010	Hayden	CF
B399-M08	B399	8	SRR8427938	Hayden	CF
B399-M10	B399	10	SRR8427947	Hayden	CF
B400-M03	B400	3	SRR8353883	Hayden	CF
B400-M04	B400	4	SRR8354112	Hayden	CF
B400-M05	B400	5	SRR8428065	Hayden	CF
B400-M06	B400	6	SRR8353819	Hayden	CF
B400-M08	B400	8	SRR8353723	Hayden	CF
B400-M10	B400	10	SRR8353790	Hayden	CF
B400-M12	B400	12	SRR8427720	Hayden	CF
B402-M03	B402	3	SRR8428097	Hayden	CF
B402-M04	B402	4	SRR8427955	Hayden	CF
B402-M05	B402	5	SRR8428096	Hayden	CF
B402-M06	B402	6	SRR8428094	Hayden	CF
B402-M08	B402	8	SRR8428102	Hayden	CF
B402-M10	B402	10	SRR8427951	Hayden	CF
B403-M02	B403	2	SRR8427935	Hayden	CF
B403-M03	B403	3	SRR8427998	Hayden	CF
B403-M04	B403	4	SRR8427977	Hayden	CF
B403-M05	B403	5	SRR8427993	Hayden	CF
B403-M06	B403	6	SRR8427960	Hayden	CF
B405-M02	B405	2	SRR8353853	Hayden	CF
B405-M03	B405	3	SRR8353886	Hayden	CF
B405-M04	B405	4	SRR8354065	Hayden	CF
B405-M05	B405	5	SRR8354129	Hayden	CF
B405-M08	B405	8	SRR8353720	Hayden	CF
B405-M10	B405	10	SRR8353796	Hayden	CF
B405-M12	B405	12	SRR8354031	Hayden	CF
B411-M04	B411	4	SRR8427975	Hayden	CF
B412-M03	B412	3	SRR8427989	Hayden	CF
B419-M04	B419	4	SRR8428057	Hayden	CF
B419-M05	B419	5	SRR8427594	Hayden	CF
B419-M06	B419	6	SRR8353929	Hayden	CF
B419-M10	B419	10	SRR8353792	Hayden	CF
B421-M03	B421	3	SRR8353881	Hayden	CF
B421-M05	B421	5	SRR8427597	Hayden	CF
B421-M06	B421	6	SRR8428175	Hayden	CF
B421-M08	B421	8	SRR8353718	Hayden	CF
B421-M10	B421	10	SRR8353788	Hayden	CF
B421-M12	B421	12	SRR8354035	Hayden	CF
B422-M03	B422	3	SRR8427981	Hayden	CF
B422-M08	B422	8	SRR8427953	Hayden	CF
B422-M10	B422	10	SRR8427962	Hayden	CF
B422-M12	B422	12	SRR8427980	Hayden	CF
B423-M05	B423	5	SRR8354144	Hayden	CF
B423-M08	B423	8	SRR8353727	Hayden	CF
B423-M10	B423	10	SRR8353804	Hayden	CF
B425-M05	B425	5	SRR8427569	Hayden	CF
B425-M08	B425	8	SRR8353724	Hayden	CF
B425-M12	B425	12	SRR8354046	Hayden	CF
B426-M03	B426	3	SRR8428183	Hayden	CF
B426-M04	B426	4	SRR8427966	Hayden	CF
B426-M05	B426	5	SRR8427983	Hayden	CF
B426-M06	B426	6	SRR8428077	Hayden	CF
B426-M08	B426	8	SRR8427968	Hayden	CF
B426-M10	B426	10	SRR8427942	Hayden	CF
B426-M12	B426	12	SRR8428187	Hayden	CF
B436-M03	B436	3	SRR8428092	Hayden	CF
B436-M04	B436	4	SRR8428155	Hayden	CF
B436-M05	B436	5	SRR8427941	Hayden	CF
B436-M06	B436	6	SRR8427982	Hayden	CF
B436-M08	B436	8	SRR8427969	Hayden	CF
B436-M10	B436	10	SRR8427987	Hayden	CF
B438-M03	B438	3	SRR8428131	Hayden	CF
B438-M04	B438	4	SRR8428166	Hayden	CF
B438-M05	B438	5	SRR8427609	Hayden	CF
B438-M06	B438	6	SRR8428101	Hayden	CF
B438-M08	B438	8	SRR8428177	Hayden	CF
B438-M10	B438	10	SRR8427681	Hayden	CF
B438-M12	B438	12	SRR8428153	Hayden	CF
B440-M03	B440	3	SRR8353673	Hayden	CF
B440-M04	B440	4	SRR8354115	Hayden	CF
B440-M05	B440	5	SRR8427595	Hayden	CF
B440-M06	B440	6	SRR8353923	Hayden	CF
B440-M08	B440	8	SRR8353742	Hayden	CF
B440-M10	B440	10	SRR8353814	Hayden	CF
B440-M12	B440	12	SRR8354047	Hayden	CF
B441-M03	B441	3	SRR8428012	Hayden	CF
B441-M04	B441	4	SRR8428147	Hayden	CF
B441-M05	B441	5	SRR8427996	Hayden	CF
B441-M06	B441	6	SRR8427997	Hayden	CF
B441-M08	B441	8	SRR8428124	Hayden	CF
B441-M10	B441	10	SRR8427999	Hayden	CF
B443-M03	B443	3	SRR8428020	Hayden	CF
B443-M04	B443	4	SRR8428128	Hayden	CF
B443-M05	B443	5	SRR8428013	Hayden	CF
B443-M08	B443	8	SRR8428021	Hayden	CF
B443-M10	B443	10	SRR8428004	Hayden	CF
B453-M03	B453	3	SRR8353666	Hayden	CF
B453-M04	B453	4	SRR8354119	Hayden	CF
B453-M05	B453	5	SRR8427559	Hayden	CF
B453-M06	B453	6	SRR8353921	Hayden	CF
B453-M08	B453	8	SRR8353738	Hayden	CF
B453-M12	B453	12	SRR8354044	Hayden	CF
B454-M03	B454	3	SRR8428115	Hayden	CF
B454-M04	B454	4	SRR8428113	Hayden	CF
B454-M05	B454	5	SRR8428132	Hayden	CF
B454-M06	B454	6	SRR8428111	Hayden	CF
B454-M08	B454	8	SRR8428053	Hayden	CF
B454-M12	B454	12	SRR8428140	Hayden	CF
B456-M03	B456	3	SRR8353669	Hayden	CF
B456-M04	B456	4	SRR8354116	Hayden	CF
B456-M05	B456	5	SRR8354137	Hayden	CF
B456-M06	B456	6	SRR8353922	Hayden	CF
B456-M08	B456	8	SRR8353736	Hayden	CF
B456-M10	B456	10	SRR8428142	Hayden	CF
B461-M03	B461	3	SRR8428088	Hayden	CF
B461-M04	B461	4	SRR8428085	Hayden	CF
B461-M05	B461	5	SRR8428082	Hayden	CF
B461-M06	B461	6	SRR8428110	Hayden	CF
B461-M08	B461	8	SRR8428079	Hayden	CF
B461-M10	B461	10	SRR8428086	Hayden	CF
B461-M12	B461	12	SRR8428042	Hayden	CF
B468-M04	B468	4	SRR8428051	Hayden	CF
B470-M02	B470	2	SRR8428135	Hayden	CF
B470-M04	B470	4	SRR8428162	Hayden	CF
B470-M05	B470	5	SRR8428041	Hayden	CF
B470-M06	B470	6	SRR8428011	Hayden	CF
B470-M08	B470	8	SRR8428073	Hayden	CF
B470-M12	B470	12	SRR8428144	Hayden	CF
B475-M04	B475	4	SRR8428029	Hayden	CF
B475-M05	B475	5	SRR8428016	Hayden	CF
B475-M06	B475	6	SRR8428060	Hayden	CF
B475-M08	B475	8	SRR8428133	Hayden	CF
B475-M10	B475	10	SRR8428061	Hayden	CF
B475-M12	B475	12	SRR8428023	Hayden	CF
B485-M03	B485	3	SRR8427718	Hayden	CF
B485-M04	B485	4	SRR8427714	Hayden	CF
B493-M04	B493	4	SRR8354113	Hayden	CF
B493-M05	B493	5	SRR8354157	Hayden	CF
B493-M06	B493	6	SRR8353945	Hayden	CF
B493-M08	B493	8	SRR8353746	Hayden	CF
B493-M10	B493	10	SRR8353816	Hayden	CF
B493-M12	B493	12	SRR8353968	Hayden	CF
B503-M02	B503	2	SRR8353852	Hayden	CF
B503-M03	B503	3	SRR8353672	Hayden	CF
B503-M04	B503	4	SRR8354075	Hayden	CF
B503-M05	B503	5	SRR8427587	Hayden	CF
B503-M08	B503	8	SRR8353740	Hayden	CF
B503-M10	B503	10	SRR8353812	Hayden	CF
B503-M12	B503	12	SRR8353969	Hayden	CF
B511-M03	B511	3	SRR8353667	Hayden	CF
B511-M04	B511	4	SRR8354071	Hayden	CF
B511-M05	B511	5	SRR8354147	Hayden	CF
B511-M06	B511	6	SRR8353823	Hayden	CF
B511-M08	B511	8	SRR8353744	Hayden	CF
B511-M10	B511	10	SRR8353811	Hayden	CF
B511-M12	B511	12	SRR8353965	Hayden	CF
B512-M05	B512	5	SRR8427616	Hayden	CF
B512-M06	B512	6	SRR8353836	Hayden	CF
B512-M08	B512	8	SRR8353754	Hayden	CF
B512-M10	B512	10	SRR8353818	Hayden	CF
B512-M12	B512	12	SRR8353963	Hayden	CF
B522-M02	B522	2	SRR8353844	Hayden	CF
B522-M03	B522	3	SRR8353663	Hayden	CF
B522-M04	B522	4	SRR8354078	Hayden	CF
B522-M05	B522	5	SRR8354142	Hayden	CF
B522-M06	B522	6	SRR8353947	Hayden	CF
B522-M08	B522	8	SRR8427763	Hayden	CF
B522-M10	B522	10	SRR8353798	Hayden	CF
B522-M12	B522	12	SRR8354033	Hayden	CF
B543-M03	B543	3	SRR8353878	Hayden	CF
B543-M04	B543	4	SRR8354060	Hayden	CF
B543-M05	B543	5	SRR8354154	Hayden	CF
B543-M06	B543	6	SRR8353826	Hayden	CF
B543-M08	B543	8	SRR8353719	Hayden	CF
B543-M10	B543	10	SRR8353805	Hayden	CF
B547-M03	B547	3	SRR8353882	Hayden	CF
B547-M04	B547	4	SRR8354194	Hayden	CF
B547-M05	B547	5	SRR8427602	Hayden	CF
B547-M06	B547	6	SRR8353930	Hayden	CF
B547-M08	B547	8	SRR8353716	Hayden	CF
B547-M12	B547	12	SRR8354040	Hayden	CF
B559-M03	B559	3	SRR8353879	Hayden	CF
B559-M04	B559	4	SRR8354063	Hayden	CF
B559-M05	B559	5	SRR8427582	Hayden	CF
B559-M06	B559	6	SRR8353957	Hayden	CF
B559-M10	B559	10	SRR8353802	Hayden	CF
B559-M12	B559	12	SRR8354038	Hayden	CF
B562-M03	B562	3	SRR8353876	Hayden	CF
B562-M04	B562	4	SRR8354067	Hayden	CF
B562-M05	B562	5	SRR8427621	Hayden	CF
B562-M06	B562	6	SRR8353954	Hayden	CF
B562-M08	B562	8	SRR8353714	Hayden	CF
B562-M10	B562	10	SRR8353800	Hayden	CF
B562-M12	B562	12	SRR8354039	Hayden	CF
B576-M03	B576	3	SRR8353884	Hayden	CF
B576-M04	B576	4	SRR8354108	Hayden	CF
B576-M05	B576	5	SRR8427614	Hayden	CF
B576-M06	B576	6	SRR8353944	Hayden	CF
B576-M08	B576	8	SRR8353721	Hayden	CF
B576-M10	B576	10	SRR8353808	Hayden	CF
B576-M12	B576	12	SRR8354036	Hayden	CF
B582-M03	B582	3	SRR8353661	Hayden	CF
B582-M04	B582	4	SRR8354104	Hayden	CF
B582-M05	B582	5	SRR8427606	Hayden	CF
B582-M08	B582	8	SRR8353732	Hayden	CF
B582-M10	B582	10	SRR8353803	Hayden	CF
B582-M12	B582	12	SRR8354034	Hayden	CF
B583-M03	B583	3	SRR8353657	Hayden	CF
B583-M04	B583	4	SRR8354110	Hayden	CF
B583-M05	B583	5	SRR8427586	Hayden	CF
B583-M06	B583	6	SRR8353960	Hayden	CF
B583-M10	B583	10	SRR8353807	Hayden	CF
B590-M03	B590	3	SRR8353654	Hayden	CF
B590-M05	B590	5	SRR8427584	Hayden	CF
B590-M06	B590	6	SRR8428159	Hayden	CF
B590-M10	B590	10	SRR8353813	Hayden	CF
B590-M12	B590	12	SRR8354037	Hayden	CF
B591-M02	B591	2	SRR8353849	Hayden	CF
B591-M03	B591	3	SRR8353662	Hayden	CF
B591-M04	B591	4	SRR8354106	Hayden	CF
B591-M05	B591	5	SRR8427592	Hayden	CF
B591-M06	B591	6	SRR8428192	Hayden	CF
B608-M04	B608	4	SRR8354102	Hayden	CF
B608-M05	B608	5	SRR8427675	Hayden	CF
B608-M06	B608	6	SRR8353827	Hayden	CF
B608-M08	B608	8	SRR8353728	Hayden	CF
B608-M10	B608	10	SRR8427725	Hayden	CF
B608-M12	B608	12	SRR8354043	Hayden	CF
B620-M03	B620	3	SRR8353659	Hayden	CF
B620-M05	B620	5	SRR8354088	Hayden	CF
B620-M06	B620	6	SRR8353910	Hayden	CF
B620-M08	B620	8	SRR8353725	Hayden	CF
B620-M10	B620	10	SRR8353815	Hayden	CF
B620-M12	B620	12	SRR8354041	Hayden	CF
B621-M03	B621	3	SRR8354186	Hayden	CF
B621-M05	B621	5	SRR8354090	Hayden	CF
B621-M06	B621	6	SRR8353915	Hayden	CF
B621-M08	B621	8	SRR8353734	Hayden	CF
B621-M12	B621	12	SRR8354183	Hayden	CF
B634-M03	B634	3	SRR8427765	Hayden	CF
B634-M04	B634	4	SRR8354076	Hayden	CF
B634-M05	B634	5	SRR8427575	Hayden	CF
B634-M06	B634	6	SRR8353955	Hayden	CF
B634-M08	B634	8	SRR8353731	Hayden	CF
B634-M10	B634	10	SRR8353810	Hayden	CF
B634-M12	B634	12	SRR8427684	Hayden	CF
B635-M03	B635	3	SRR8353655	Hayden	CF
B635-M04	B635	4	SRR8354072	Hayden	CF
B635-M05	B635	5	SRR8427568	Hayden	CF
B635-M06	B635	6	SRR8427696	Hayden	CF
B635-M08	B635	8	SRR8427693	Hayden	CF
B640-M03	B640	3	SRR8353658	Hayden	CF
B640-M04	B640	4	SRR8354070	Hayden	CF
B640-M05	B640	5	SRR8354153	Hayden	CF
B640-M06	B640	6	SRR8353953	Hayden	CF
B640-M08	B640	8	SRR8353733	Hayden	CF
B640-M10	B640	10	SRR8353817	Hayden	CF
B640-M12	B640	12	SRR8354045	Hayden	CF
B644-M03	B644	3	SRR8353656	Hayden	CF
B644-M05	B644	5	SRR8354134	Hayden	CF
B644-M06	B644	6	SRR8353841	Hayden	CF
B644-M08	B644	8	SRR8353729	Hayden	CF
B644-M10	B644	10	SRR8353806	Hayden	CF
B644-M12	B644	12	SRR8354042	Hayden	CF
B645-M03	B645	3	SRR8353653	Hayden	CF
B645-M04	B645	4	SRR8354079	Hayden	CF
B645-M05	B645	5	SRR8354141	Hayden	CF
B645-M06	B645	6	SRR8353933	Hayden	CF
B645-M10	B645	10	SRR8428084	Hayden	CF
B645-M12	B645	12	SRR8354049	Hayden	CF
B651-M03	B651	3	SRR8353660	Hayden	CF
B651-M04	B651	4	SRR8354074	Hayden	CF
B651-M05	B651	5	SRR8427613	Hayden	CF
B651-M06	B651	6	SRR8353840	Hayden	CF
B651-M08	B651	8	SRR8353726	Hayden	CF
B651-M10	B651	10	SRR8353801	Hayden	CF
B651-M12	B651	12	SRR8354048	Hayden	CF
B666-M03	B666	3	SRR8353671	Hayden	CF
B666-M04	B666	4	SRR8354077	Hayden	CF
B666-M05	B666	5	SRR8354143	Hayden	CF
B666-M06	B666	6	SRR8353913	Hayden	CF
B666-M08	B666	8	SRR8353730	Hayden	CF
B666-M10	B666	10	SRR8353809	Hayden	CF
B680-M04	B680	4	SRR8354121	Hayden	CF
B680-M05	B680	5	SRR8427618	Hayden	CF
B680-M06	B680	6	SRR8427778	Hayden	CF
B680-M08	B680	8	SRR8353750	Hayden	CF
B680-M10	B680	10	SRR8353988	Hayden	CF
B686-M02	B686	2	SRR8353847	Hayden	CF
B686-M03	B686	3	SRR8353664	Hayden	CF
B686-M05	B686	5	SRR8427620	Hayden	CF
B686-M06	B686	6	SRR8353842	Hayden	CF
B686-M08	B686	8	SRR8353755	Hayden	CF
B686-M10	B686	10	SRR8353985	Hayden	CF
B686-M12	B686	12	SRR8428174	Hayden	CF
B688-M03	B688	3	SRR8353668	Hayden	CF
B688-M04	B688	4	SRR8354069	Hayden	CF
B688-M05	B688	5	SRR8427605	Hayden	CF
B688-M06	B688	6	SRR8428184	Hayden	CF
B688-M08	B688	8	SRR8353752	Hayden	CF
B688-M10	B688	10	SRR8353983	Hayden	CF
B688-M12	B688	12	SRR8353967	Hayden	CF
B689-M03	B689	3	SRR8353665	Hayden	CF
B689-M05	B689	5	SRR8354081	Hayden	CF
B689-M06	B689	6	SRR8353916	Hayden	CF
B689-M08	B689	8	SRR8427661	Hayden	CF
B689-M10	B689	10	SRR8353992	Hayden	CF
B689-M12	B689	12	SRR8353982	Hayden	CF
B692-M02	B692	2	SRR8427770	Hayden	CF
B692-M04	B692	4	SRR8354080	Hayden	CF
B692-M05	B692	5	SRR8427588	Hayden	CF
B692-M06	B692	6	SRR8353940	Hayden	CF
B692-M08	B692	8	SRR8353751	Hayden	CF
B692-M10	B692	10	SRR8353999	Hayden	CF
B702-M03	B702	3	SRR8353676	Hayden	CF
B702-M05	B702	5	SRR8354138	Hayden	CF
B702-M06	B702	6	SRR8427963	Hayden	CF
B702-M08	B702	8	SRR8353747	Hayden	CF
B702-M10	B702	10	SRR8353996	Hayden	CF
B702-M12	B702	12	SRR8353981	Hayden	CF
B728-M05	B728	5	SRR8427608	Hayden	CF
B728-M06	B728	6	SRR8353822	Hayden	CF
B728-M08	B728	8	SRR8427664	Hayden	CF
B728-M10	B728	10	SRR8354007	Hayden	CF
B728-M12	B728	12	SRR8353978	Hayden	CF
B754-M03	B754	3	SRR8353677	Hayden	CF
B754-M05	B754	5	SRR8427579	Hayden	CF
B754-M06	B754	6	SRR8353925	Hayden	CF
B754-M08	B754	8	SRR8353763	Hayden	CF
B754-M10	B754	10	SRR8354004	Hayden	CF
B754-M12	B754	12	SRR8353976	Hayden	CF
B755-M03	B755	3	SRR8353674	Hayden	CF
B755-M05	B755	5	SRR8354156	Hayden	CF
B755-M12	B755	12	SRR8353979	Hayden	CF
B778-M04	B778	4	SRR8354089	Hayden	CF
B778-M05	B778	5	SRR8427599	Hayden	CF
B778-M06	B778	6	SRR8428149	Hayden	CF
B778-M08	B778	8	SRR8353759	Hayden	CF
B778-M12	B778	12	SRR8353977	Hayden	CF
B782-M03	B782	3	SRR8353681	Hayden	CF
B782-M04	B782	4	SRR8354084	Hayden	CF
B782-M05	B782	5	SRR8427585	Hayden	CF
B782-M06	B782	6	SRR8353950	Hayden	CF
B782-M08	B782	8	SRR8353757	Hayden	CF
B782-M10	B782	10	SRR8427769	Hayden	CF
B782-M12	B782	12	SRR8353974	Hayden	CF
B791-M03	B791	3	SRR8353689	Hayden	CF
B791-M05	B791	5	SRR8354146	Hayden	CF
B791-M06	B791	6	SRR8353927	Hayden	CF
B791-M08	B791	8	SRR8353767	Hayden	CF
B791-M10	B791	10	SRR8354002	Hayden	CF
B791-M12	B791	12	SRR8353980	Hayden	CF
B809-M03	B809	3	SRR8353686	Hayden	CF
B809-M04	B809	4	SRR8354128	Hayden	CF
B809-M05	B809	5	SRR8427576	Hayden	CF
B809-M06	B809	6	SRR8353951	Hayden	CF
B809-M08	B809	8	SRR8353761	Hayden	CF
B809-M10	B809	10	SRR8354000	Hayden	CF
B809-M12	B809	12	SRR8428182	Hayden	CF
B819-M03	B819	3	SRR8353684	Hayden	CF
B819-M04	B819	4	SRR8354124	Hayden	CF
B819-M05	B819	5	SRR8427589	Hayden	CF
B819-M06	B819	6	SRR8427984	Hayden	CF
B819-M08	B819	8	SRR8353765	Hayden	CF
B819-M10	B819	10	SRR8354005	Hayden	CF
B819-M12	B819	12	SRR8428134	Hayden	CF
B836-M03	B836	3	SRR8353691	Hayden	CF
B836-M04	B836	4	SRR8354130	Hayden	CF
B836-M05	B836	5	SRR8354123	Hayden	CF
B836-M06	B836	6	SRR8353952	Hayden	CF
B836-M08	B836	8	SRR8353774	Hayden	CF
B836-M10	B836	10	SRR8354006	Hayden	CF
B836-M12	B836	12	SRR8354051	Hayden	CF
B853-M04	B853	4	SRR8354126	Hayden	CF
B853-M05	B853	5	SRR8354136	Hayden	CF
B853-M06	B853	6	SRR8428167	Hayden	CF
B853-M08	B853	8	SRR8428145	Hayden	CF
B853-M10	B853	10	SRR8354003	Hayden	CF
B853-M12	B853	12	SRR8354059	Hayden	CF
B877-M03	B877	3	SRR8353690	Hayden	CF
B877-M05	B877	5	SRR8427577	Hayden	CF
B877-M06	B877	6	SRR8353926	Hayden	CF
B877-M10	B877	10	SRR8354001	Hayden	CF
B877-M12	B877	12	SRR8354054	Hayden	CF
B900-M03	B900	3	SRR8427562	Hayden	CF
B900-M04	B900	4	SRR8354122	Hayden	CF
B900-M05	B900	5	SRR8427622	Hayden	CF
B900-M06	B900	6	SRR8353820	Hayden	CF
B900-M08	B900	8	SRR8353776	Hayden	CF
B900-M10	B900	10	SRR8354015	Hayden	CF
B900-M12	B900	12	SRR8354057	Hayden	CF
B906-M03	B906	3	SRR8427773	Hayden	CF
B906-M04	B906	4	SRR8354132	Hayden	CF
B906-M05	B906	5	SRR8427590	Hayden	CF
B906-M08	B906	8	SRR8353772	Hayden	CF
B906-M10	B906	10	SRR8354012	Hayden	CF
B906-M12	B906	12	SRR8354097	Hayden	CF
B911-M04	B911	4	SRR8354087	Hayden	CF
B911-M05	B911	5	SRR8427578	Hayden	CF
B911-M06	B911	6	SRR8353934	Hayden	CF
B911-M08	B911	8	SRR8353769	Hayden	CF
B911-M10	B911	10	SRR8354014	Hayden	CF
B911-M12	B911	12	SRR8428190	Hayden	CF
B917-M03	B917	3	SRR8428137	Hayden	CF
B917-M04	B917	4	SRR8354083	Hayden	CF
B917-M05	B917	5	SRR8354149	Hayden	CF
B917-M06	B917	6	SRR8353825	Hayden	CF
B917-M08	B917	8	SRR8353778	Hayden	CF
B917-M10	B917	10	SRR8428052	Hayden	CF
B917-M12	B917	12	SRR8354099	Hayden	CF
B928-M02	B928	2	SRR8353848	Hayden	CF
B928-M03	B928	3	SRR8353670	Hayden	CF
B928-M04	B928	4	SRR8354073	Hayden	CF
B928-M05	B928	5	SRR8427612	Hayden	CF
B928-M06	B928	6	SRR8353961	Hayden	CF
B928-M08	B928	8	SRR8353748	Hayden	CF
B928-M10	B928	10	SRR8353990	Hayden	CF
B928-M12	B928	12	SRR8353970	Hayden	CF
B937-M03	B937	3	SRR8353682	Hayden	CF
B937-M04	B937	4	SRR8427558	Hayden	CF
B937-M05	B937	5	SRR8427583	Hayden	CF
B937-M06	B937	6	SRR8353948	Hayden	CF
B937-M08	B937	8	SRR8353756	Hayden	CF
B937-M10	B937	10	SRR8353987	Hayden	CF
B941-M03	B941	3	SRR8353678	Hayden	CF
B941-M04	B941	4	SRR8354117	Hayden	CF
B941-M05	B941	5	SRR8427591	Hayden	CF
B941-M06	B941	6	SRR8428138	Hayden	CF
B941-M08	B941	8	SRR8353741	Hayden	CF
B941-M10	B941	10	SRR8353989	Hayden	CF
B941-M12	B941	12	SRR8353964	Hayden	CF
B945-M04	B945	4	SRR8354114	Hayden	CF
B945-M05	B945	5	SRR8427619	Hayden	CF
B945-M06	B945	6	SRR8353959	Hayden	CF
B945-M08	B945	8	SRR8353737	Hayden	CF
B945-M10	B945	10	SRR8353986	Hayden	CF
B945-M12	B945	12	SRR8353966	Hayden	CF
B956-M02	B956	2	SRR8353845	Hayden	CF
B956-M03	B956	3	SRR8353675	Hayden	CF
B956-M04	B956	4	SRR8354118	Hayden	CF
B956-M05	B956	5	SRR8427565	Hayden	CF
B956-M06	B956	6	SRR8353931	Hayden	CF
B956-M08	B956	8	SRR8353735	Hayden	CF
B956-M10	B956	10	SRR8353984	Hayden	CF
B957-M03	B957	3	SRR8427596	Hayden	CF
B957-M04	B957	4	SRR8428119	Hayden	CF
B957-M05	B957	5	SRR8427607	Hayden	CF
B957-M06	B957	6	SRR8353938	Hayden	CF
B957-M08	B957	8	SRR8353745	Hayden	CF
B957-M10	B957	10	SRR8353995	Hayden	CF
B957-M12	B957	12	SRR8427600	Hayden	CF
B964-M05	B964	5	SRR8354135	Hayden	CF
B964-M06	B964	6	SRR8353942	Hayden	CF
B964-M08	B964	8	SRR8353739	Hayden	CF
B964-M10	B964	10	SRR8353993	Hayden	CF
B964-M12	B964	12	SRR8353962	Hayden	CF
B972-M03	B972	3	SRR8353680	Hayden	CF
B972-M04	B972	4	SRR8354120	Hayden	CF
B972-M05	B972	5	SRR8354199	Hayden	CF
B972-M06	B972	6	SRR8353838	Hayden	CF
B972-M08	B972	8	SRR8353743	Hayden	CF
B972-M10	B972	10	SRR8353991	Hayden	CF
B972-M12	B972	12	SRR8353971	Hayden	CF
B977-M04	B977	4	SRR8354086	Hayden	CF
B977-M05	B977	5	SRR8427571	Hayden	CF
B977-M06	B977	6	SRR8353932	Hayden	CF
B977-M10	B977	10	SRR8353997	Hayden	CF
B977-M12	B977	12	SRR8353973	Hayden	CF
B988-M03	B988	3	SRR8427560	Hayden	CF
B988-M05	B988	5	SRR8427563	Hayden	CF
B988-M06	B988	6	SRR8353919	Hayden	CF
B988-M08	B988	8	SRR8353753	Hayden	CF
B988-M10	B988	10	SRR8353998	Hayden	CF
B988-M12	B988	12	SRR8353972	Hayden	CF
B991-M03	B991	3	SRR8353679	Hayden	CF
B991-M04	B991	4	SRR8354082	Hayden	CF
B991-M05	B991	5	SRR8354169	Hayden	CF
B991-M06	B991	6	SRR8353956	Hayden	CF
B991-M08	B991	8	SRR8353749	Hayden	CF
B991-M10	B991	10	SRR8353994	Hayden	CF
B991-M12	B991	12	SRR8353975	Hayden	CF
E000823_1.8	E000823	1.8	https://diabimmune.broadinstitute.org/diabimmune/data/14/	DIABIMMUNE	Healthy
E000823_12.5	E000823	12.5	https://diabimmune.broadinstitute.org/diabimmune/data/14/	DIABIMMUNE	Healthy
E000823_24.3	E000823	24.3	https://diabimmune.broadinstitute.org/diabimmune/data/14/	DIABIMMUNE	Healthy
E000823_35.0	E000823	35	https://diabimmune.broadinstitute.org/diabimmune/data/14/	DIABIMMUNE	Healthy
E001958_11.8	E001958	11.8	https://diabimmune.broadinstitute.org/diabimmune/data/14/	DIABIMMUNE	Healthy
E001958_2.0	E001958	2	https://diabimmune.broadinstitute.org/diabimmune/data/14/	DIABIMMUNE	Healthy
E001958_24.1	E001958	24.1	https://diabimmune.broadinstitute.org/diabimmune/data/14/	DIABIMMUNE	Healthy
E001958_36.0	E001958	36	https://diabimmune.broadinstitute.org/diabimmune/data/14/	DIABIMMUNE	Healthy
E003188_1.5	E003188	1.5	https://diabimmune.broadinstitute.org/diabimmune/data/14/	DIABIMMUNE	Healthy
E003188_11.6	E003188	11.6	https://diabimmune.broadinstitute.org/diabimmune/data/14/	DIABIMMUNE	Healthy
E003188_24.2	E003188	24.2	https://diabimmune.broadinstitute.org/diabimmune/data/14/	DIABIMMUNE	Healthy
E003188_34.0	E003188	34	https://diabimmune.broadinstitute.org/diabimmune/data/14/	DIABIMMUNE	Healthy
E003188_4.5	E003188	4.5	https://diabimmune.broadinstitute.org/diabimmune/data/14/	DIABIMMUNE	Healthy
E003188_5.5	E003188	5.5	https://diabimmune.broadinstitute.org/diabimmune/data/14/	DIABIMMUNE	Healthy
E003188_6.5	E003188	6.5	https://diabimmune.broadinstitute.org/diabimmune/data/14/	DIABIMMUNE	Healthy
E003188_7.6	E003188	7.6	https://diabimmune.broadinstitute.org/diabimmune/data/14/	DIABIMMUNE	Healthy
E003188_8.4	E003188	8.4	https://diabimmune.broadinstitute.org/diabimmune/data/14/	DIABIMMUNE	Healthy
E003188_9.7	E003188	9.7	https://diabimmune.broadinstitute.org/diabimmune/data/14/	DIABIMMUNE	Healthy
E003953_12.1	E003953	12.1	https://diabimmune.broadinstitute.org/diabimmune/data/14/	DIABIMMUNE	Healthy
E003953_2.3	E003953	2.3	https://diabimmune.broadinstitute.org/diabimmune/data/14/	DIABIMMUNE	Healthy
E003953_23.8	E003953	23.8	https://diabimmune.broadinstitute.org/diabimmune/data/14/	DIABIMMUNE	Healthy
E003953_3.8	E003953	3.8	https://diabimmune.broadinstitute.org/diabimmune/data/14/	DIABIMMUNE	Healthy
E003953_30.5	E003953	30.5	https://diabimmune.broadinstitute.org/diabimmune/data/14/	DIABIMMUNE	Healthy
E003953_30.9	E003953	30.9	https://diabimmune.broadinstitute.org/diabimmune/data/14/	DIABIMMUNE	Healthy
E003953_33.1	E003953	33.1	https://diabimmune.broadinstitute.org/diabimmune/data/14/	DIABIMMUNE	Healthy
E003953_34.2	E003953	34.2	https://diabimmune.broadinstitute.org/diabimmune/data/14/	DIABIMMUNE	Healthy
E003953_35.3	E003953	35.3	https://diabimmune.broadinstitute.org/diabimmune/data/14/	DIABIMMUNE	Healthy
E003953_5.0	E003953	5	https://diabimmune.broadinstitute.org/diabimmune/data/14/	DIABIMMUNE	Healthy
E003953_6.0	E003953	6	https://diabimmune.broadinstitute.org/diabimmune/data/14/	DIABIMMUNE	Healthy
E003953_7.0	E003953	7	https://diabimmune.broadinstitute.org/diabimmune/data/14/	DIABIMMUNE	Healthy
E003953_8.4	E003953	8.4	https://diabimmune.broadinstitute.org/diabimmune/data/14/	DIABIMMUNE	Healthy
E003953_9.1	E003953	9.1	https://diabimmune.broadinstitute.org/diabimmune/data/14/	DIABIMMUNE	Healthy
E004628_1.8	E004628	1.8	https://diabimmune.broadinstitute.org/diabimmune/data/14/	DIABIMMUNE	Healthy
E004628_10.1	E004628	10.1	https://diabimmune.broadinstitute.org/diabimmune/data/14/	DIABIMMUNE	Healthy
E004628_12.2	E004628	12.2	https://diabimmune.broadinstitute.org/diabimmune/data/14/	DIABIMMUNE	Healthy
E004628_24.5	E004628	24.5	https://diabimmune.broadinstitute.org/diabimmune/data/14/	DIABIMMUNE	Healthy
E004628_35.5	E004628	35.5	https://diabimmune.broadinstitute.org/diabimmune/data/14/	DIABIMMUNE	Healthy
E004628_5.2	E004628	5.2	https://diabimmune.broadinstitute.org/diabimmune/data/14/	DIABIMMUNE	Healthy
E004628_6.2	E004628	6.2	https://diabimmune.broadinstitute.org/diabimmune/data/14/	DIABIMMUNE	Healthy
E004628_7.2	E004628	7.2	https://diabimmune.broadinstitute.org/diabimmune/data/14/	DIABIMMUNE	Healthy
E004628_8.3	E004628	8.3	https://diabimmune.broadinstitute.org/diabimmune/data/14/	DIABIMMUNE	Healthy
E004709_12.0	E004709	12	https://diabimmune.broadinstitute.org/diabimmune/data/14/	DIABIMMUNE	Healthy
E004709_2.9	E004709	2.9	https://diabimmune.broadinstitute.org/diabimmune/data/14/	DIABIMMUNE	Healthy
E004709_24.7	E004709	24.7	https://diabimmune.broadinstitute.org/diabimmune/data/14/	DIABIMMUNE	Healthy
E004709_35.3	E004709	35.3	https://diabimmune.broadinstitute.org/diabimmune/data/14/	DIABIMMUNE	Healthy
E004898_12.6	E004898	12.6	https://diabimmune.broadinstitute.org/diabimmune/data/14/	DIABIMMUNE	Healthy
E004898_2.6	E004898	2.6	https://diabimmune.broadinstitute.org/diabimmune/data/14/	DIABIMMUNE	Healthy
E004898_23.8	E004898	23.8	https://diabimmune.broadinstitute.org/diabimmune/data/14/	DIABIMMUNE	Healthy
E004898_28.4	E004898	28.4	https://diabimmune.broadinstitute.org/diabimmune/data/14/	DIABIMMUNE	Healthy
E004898_5.7	E004898	5.7	https://diabimmune.broadinstitute.org/diabimmune/data/14/	DIABIMMUNE	Healthy
E005786_10.0	E005786	10	https://diabimmune.broadinstitute.org/diabimmune/data/14/	DIABIMMUNE	Healthy
E005786_11.1	E005786	11.1	https://diabimmune.broadinstitute.org/diabimmune/data/14/	DIABIMMUNE	Healthy
E005786_12.0	E005786	12	https://diabimmune.broadinstitute.org/diabimmune/data/14/	DIABIMMUNE	Healthy
E005786_23.9	E005786	23.9	https://diabimmune.broadinstitute.org/diabimmune/data/14/	DIABIMMUNE	Healthy
E005786_35.3	E005786	35.3	https://diabimmune.broadinstitute.org/diabimmune/data/14/	DIABIMMUNE	Healthy
E005786_8.1	E005786	8.1	https://diabimmune.broadinstitute.org/diabimmune/data/14/	DIABIMMUNE	Healthy
E005786_9.1	E005786	9.1	https://diabimmune.broadinstitute.org/diabimmune/data/14/	DIABIMMUNE	Healthy
E006091_12.0	E006091	12	https://diabimmune.broadinstitute.org/diabimmune/data/14/	DIABIMMUNE	Healthy
E006091_2.0	E006091	2	https://diabimmune.broadinstitute.org/diabimmune/data/14/	DIABIMMUNE	Healthy
E006091_23.5	E006091	23.5	https://diabimmune.broadinstitute.org/diabimmune/data/14/	DIABIMMUNE	Healthy
E006091_34.2	E006091	34.2	https://diabimmune.broadinstitute.org/diabimmune/data/14/	DIABIMMUNE	Healthy
E006493_1.7	E006493	1.7	https://diabimmune.broadinstitute.org/diabimmune/data/14/	DIABIMMUNE	Healthy
E006493_12.1	E006493	12.1	https://diabimmune.broadinstitute.org/diabimmune/data/14/	DIABIMMUNE	Healthy
E006493_24.1	E006493	24.1	https://diabimmune.broadinstitute.org/diabimmune/data/14/	DIABIMMUNE	Healthy
E006493_35.8	E006493	35.8	https://diabimmune.broadinstitute.org/diabimmune/data/14/	DIABIMMUNE	Healthy
E006493_6.0	E006493	6	https://diabimmune.broadinstitute.org/diabimmune/data/14/	DIABIMMUNE	Healthy
E006781_1.9	E006781	1.9	https://diabimmune.broadinstitute.org/diabimmune/data/14/	DIABIMMUNE	Healthy
E006781_12.2	E006781	12.2	https://diabimmune.broadinstitute.org/diabimmune/data/14/	DIABIMMUNE	Healthy
E006781_24.2	E006781	24.2	https://diabimmune.broadinstitute.org/diabimmune/data/14/	DIABIMMUNE	Healthy
E006781_35.7	E006781	35.7	https://diabimmune.broadinstitute.org/diabimmune/data/14/	DIABIMMUNE	Healthy
E007944_1.7	E007944	1.7	https://diabimmune.broadinstitute.org/diabimmune/data/14/	DIABIMMUNE	Healthy
E007944_11.8	E007944	11.8	https://diabimmune.broadinstitute.org/diabimmune/data/14/	DIABIMMUNE	Healthy
E007944_24.2	E007944	24.2	https://diabimmune.broadinstitute.org/diabimmune/data/14/	DIABIMMUNE	Healthy
E007944_35.7	E007944	35.7	https://diabimmune.broadinstitute.org/diabimmune/data/14/	DIABIMMUNE	Healthy
E007944_5.7	E007944	5.7	https://diabimmune.broadinstitute.org/diabimmune/data/14/	DIABIMMUNE	Healthy
E010481_12.0	E010481	12	https://diabimmune.broadinstitute.org/diabimmune/data/14/	DIABIMMUNE	Healthy
E010481_2.1	E010481	2.1	https://diabimmune.broadinstitute.org/diabimmune/data/14/	DIABIMMUNE	Healthy
E010481_23.6	E010481	23.6	https://diabimmune.broadinstitute.org/diabimmune/data/14/	DIABIMMUNE	Healthy
E010481_29.8	E010481	29.8	https://diabimmune.broadinstitute.org/diabimmune/data/14/	DIABIMMUNE	Healthy
E010481_30.9	E010481	30.9	https://diabimmune.broadinstitute.org/diabimmune/data/14/	DIABIMMUNE	Healthy
E010481_33.0	E010481	33	https://diabimmune.broadinstitute.org/diabimmune/data/14/	DIABIMMUNE	Healthy
E010481_34.0	E010481	34	https://diabimmune.broadinstitute.org/diabimmune/data/14/	DIABIMMUNE	Healthy
E010481_35.1	E010481	35.1	https://diabimmune.broadinstitute.org/diabimmune/data/14/	DIABIMMUNE	Healthy
E010481_35.8	E010481	35.8	https://diabimmune.broadinstitute.org/diabimmune/data/14/	DIABIMMUNE	Healthy
E010581_1.7	E010581	1.7	https://diabimmune.broadinstitute.org/diabimmune/data/14/	DIABIMMUNE	Healthy
E010581_12.1	E010581	12.1	https://diabimmune.broadinstitute.org/diabimmune/data/14/	DIABIMMUNE	Healthy
E010581_24.0	E010581	24	https://diabimmune.broadinstitute.org/diabimmune/data/14/	DIABIMMUNE	Healthy
E010581_36.2	E010581	36.2	https://diabimmune.broadinstitute.org/diabimmune/data/14/	DIABIMMUNE	Healthy
E010581_6.1	E010581	6.1	https://diabimmune.broadinstitute.org/diabimmune/data/14/	DIABIMMUNE	Healthy
E010682_12.0	E010682	12	https://diabimmune.broadinstitute.org/diabimmune/data/14/	DIABIMMUNE	Healthy
E010682_2.1	E010682	2.1	https://diabimmune.broadinstitute.org/diabimmune/data/14/	DIABIMMUNE	Healthy
E010682_23.8	E010682	23.8	https://diabimmune.broadinstitute.org/diabimmune/data/14/	DIABIMMUNE	Healthy
E010682_34.6	E010682	34.6	https://diabimmune.broadinstitute.org/diabimmune/data/14/	DIABIMMUNE	Healthy
E011878_1.8	E011878	1.8	https://diabimmune.broadinstitute.org/diabimmune/data/14/	DIABIMMUNE	Healthy
E011878_12.0	E011878	12	https://diabimmune.broadinstitute.org/diabimmune/data/14/	DIABIMMUNE	Healthy
E011878_23.6	E011878	23.6	https://diabimmune.broadinstitute.org/diabimmune/data/14/	DIABIMMUNE	Healthy
E011878_35.8	E011878	35.8	https://diabimmune.broadinstitute.org/diabimmune/data/14/	DIABIMMUNE	Healthy
E012854_1.9	E012854	1.9	https://diabimmune.broadinstitute.org/diabimmune/data/14/	DIABIMMUNE	Healthy
E012854_12.1	E012854	12.1	https://diabimmune.broadinstitute.org/diabimmune/data/14/	DIABIMMUNE	Healthy
E012854_24.1	E012854	24.1	https://diabimmune.broadinstitute.org/diabimmune/data/14/	DIABIMMUNE	Healthy
E012854_35.1	E012854	35.1	https://diabimmune.broadinstitute.org/diabimmune/data/14/	DIABIMMUNE	Healthy
E013094_1.5	E013094	1.5	https://diabimmune.broadinstitute.org/diabimmune/data/14/	DIABIMMUNE	Healthy
E013094_13.2	E013094	13.2	https://diabimmune.broadinstitute.org/diabimmune/data/14/	DIABIMMUNE	Healthy
E013094_23.8	E013094	23.8	https://diabimmune.broadinstitute.org/diabimmune/data/14/	DIABIMMUNE	Healthy
E013094_35.6	E013094	35.6	https://diabimmune.broadinstitute.org/diabimmune/data/14/	DIABIMMUNE	Healthy
E013505_10.1	E013505	10.1	https://diabimmune.broadinstitute.org/diabimmune/data/14/	DIABIMMUNE	Healthy
E013505_11.0	E013505	11	https://diabimmune.broadinstitute.org/diabimmune/data/14/	DIABIMMUNE	Healthy
E013505_12.9	E013505	12.9	https://diabimmune.broadinstitute.org/diabimmune/data/14/	DIABIMMUNE	Healthy
E013505_14.2	E013505	14.2	https://diabimmune.broadinstitute.org/diabimmune/data/14/	DIABIMMUNE	Healthy
E013505_2.1	E013505	2.1	https://diabimmune.broadinstitute.org/diabimmune/data/14/	DIABIMMUNE	Healthy
E013505_24.1	E013505	24.1	https://diabimmune.broadinstitute.org/diabimmune/data/14/	DIABIMMUNE	Healthy
E013505_34.6	E013505	34.6	https://diabimmune.broadinstitute.org/diabimmune/data/14/	DIABIMMUNE	Healthy
E014086_12.0	E014086	12	https://diabimmune.broadinstitute.org/diabimmune/data/14/	DIABIMMUNE	Healthy
E014086_2.5	E014086	2.5	https://diabimmune.broadinstitute.org/diabimmune/data/14/	DIABIMMUNE	Healthy
E014086_24.5	E014086	24.5	https://diabimmune.broadinstitute.org/diabimmune/data/14/	DIABIMMUNE	Healthy
E014086_36.0	E014086	36	https://diabimmune.broadinstitute.org/diabimmune/data/14/	DIABIMMUNE	Healthy
E014403_11.9	E014403	11.9	https://diabimmune.broadinstitute.org/diabimmune/data/14/	DIABIMMUNE	Healthy
E014403_2.2	E014403	2.2	https://diabimmune.broadinstitute.org/diabimmune/data/14/	DIABIMMUNE	Healthy
E014403_23.4	E014403	23.4	https://diabimmune.broadinstitute.org/diabimmune/data/14/	DIABIMMUNE	Healthy
E014403_35.2	E014403	35.2	https://diabimmune.broadinstitute.org/diabimmune/data/14/	DIABIMMUNE	Healthy
E016063_11.5	E016063	11.5	https://diabimmune.broadinstitute.org/diabimmune/data/14/	DIABIMMUNE	Healthy
E016063_2.4	E016063	2.4	https://diabimmune.broadinstitute.org/diabimmune/data/14/	DIABIMMUNE	Healthy
E016063_20.9	E016063	20.9	https://diabimmune.broadinstitute.org/diabimmune/data/14/	DIABIMMUNE	Healthy
E016063_22.8	E016063	22.8	https://diabimmune.broadinstitute.org/diabimmune/data/14/	DIABIMMUNE	Healthy
E016063_23.0	E016063	23	https://diabimmune.broadinstitute.org/diabimmune/data/14/	DIABIMMUNE	Healthy
E016063_25.2	E016063	25.2	https://diabimmune.broadinstitute.org/diabimmune/data/14/	DIABIMMUNE	Healthy
E016063_34.8	E016063	34.8	https://diabimmune.broadinstitute.org/diabimmune/data/14/	DIABIMMUNE	Healthy
E016273_11.8	E016273	11.8	https://diabimmune.broadinstitute.org/diabimmune/data/14/	DIABIMMUNE	Healthy
E016273_2.0	E016273	2	https://diabimmune.broadinstitute.org/diabimmune/data/14/	DIABIMMUNE	Healthy
E016273_24.1	E016273	24.1	https://diabimmune.broadinstitute.org/diabimmune/data/14/	DIABIMMUNE	Healthy
E016273_35.1	E016273	35.1	https://diabimmune.broadinstitute.org/diabimmune/data/14/	DIABIMMUNE	Healthy
E016426_11.4	E016426	11.4	https://diabimmune.broadinstitute.org/diabimmune/data/14/	DIABIMMUNE	Healthy
E016426_2.4	E016426	2.4	https://diabimmune.broadinstitute.org/diabimmune/data/14/	DIABIMMUNE	Healthy
E016426_23.7	E016426	23.7	https://diabimmune.broadinstitute.org/diabimmune/data/14/	DIABIMMUNE	Healthy
E016426_34.9	E016426	34.9	https://diabimmune.broadinstitute.org/diabimmune/data/14/	DIABIMMUNE	Healthy
E017497_12.3	E017497	12.3	https://diabimmune.broadinstitute.org/diabimmune/data/14/	DIABIMMUNE	Healthy
E017497_2.3	E017497	2.3	https://diabimmune.broadinstitute.org/diabimmune/data/14/	DIABIMMUNE	Healthy
E017497_24.3	E017497	24.3	https://diabimmune.broadinstitute.org/diabimmune/data/14/	DIABIMMUNE	Healthy
E017497_34.2	E017497	34.2	https://diabimmune.broadinstitute.org/diabimmune/data/14/	DIABIMMUNE	Healthy
E018286_10.1	E018286	10.1	https://diabimmune.broadinstitute.org/diabimmune/data/14/	DIABIMMUNE	Healthy
E018286_11.1	E018286	11.1	https://diabimmune.broadinstitute.org/diabimmune/data/14/	DIABIMMUNE	Healthy
E018286_12.2	E018286	12.2	https://diabimmune.broadinstitute.org/diabimmune/data/14/	DIABIMMUNE	Healthy
E018286_13.1	E018286	13.1	https://diabimmune.broadinstitute.org/diabimmune/data/14/	DIABIMMUNE	Healthy
E018286_2.2	E018286	2.2	https://diabimmune.broadinstitute.org/diabimmune/data/14/	DIABIMMUNE	Healthy
E018286_24.2	E018286	24.2	https://diabimmune.broadinstitute.org/diabimmune/data/14/	DIABIMMUNE	Healthy
E018286_36.3	E018286	36.3	https://diabimmune.broadinstitute.org/diabimmune/data/14/	DIABIMMUNE	Healthy
E018286_6.0	E018286	6	https://diabimmune.broadinstitute.org/diabimmune/data/14/	DIABIMMUNE	Healthy
E019092_11.4	E019092	11.4	https://diabimmune.broadinstitute.org/diabimmune/data/14/	DIABIMMUNE	Healthy
E019092_12.4	E019092	12.4	https://diabimmune.broadinstitute.org/diabimmune/data/14/	DIABIMMUNE	Healthy
E019092_2.0	E019092	2	https://diabimmune.broadinstitute.org/diabimmune/data/14/	DIABIMMUNE	Healthy
E019092_23.6	E019092	23.6	https://diabimmune.broadinstitute.org/diabimmune/data/14/	DIABIMMUNE	Healthy
E019092_8.2	E019092	8.2	https://diabimmune.broadinstitute.org/diabimmune/data/14/	DIABIMMUNE	Healthy
E019092_9.3	E019092	9.3	https://diabimmune.broadinstitute.org/diabimmune/data/14/	DIABIMMUNE	Healthy
E019763_1.5	E019763	1.5	https://diabimmune.broadinstitute.org/diabimmune/data/14/	DIABIMMUNE	Healthy
E019763_10.5	E019763	10.5	https://diabimmune.broadinstitute.org/diabimmune/data/14/	DIABIMMUNE	Healthy
E019763_23.7	E019763	23.7	https://diabimmune.broadinstitute.org/diabimmune/data/14/	DIABIMMUNE	Healthy
E019763_35.6	E019763	35.6	https://diabimmune.broadinstitute.org/diabimmune/data/14/	DIABIMMUNE	Healthy
E019763_5.6	E019763	5.6	https://diabimmune.broadinstitute.org/diabimmune/data/14/	DIABIMMUNE	Healthy
E020570_1.9	E020570	1.9	https://diabimmune.broadinstitute.org/diabimmune/data/14/	DIABIMMUNE	Healthy
E020570_11.8	E020570	11.8	https://diabimmune.broadinstitute.org/diabimmune/data/14/	DIABIMMUNE	Healthy
E020570_23.8	E020570	23.8	https://diabimmune.broadinstitute.org/diabimmune/data/14/	DIABIMMUNE	Healthy
E020570_34.8	E020570	34.8	https://diabimmune.broadinstitute.org/diabimmune/data/14/	DIABIMMUNE	Healthy
E020924_1.8	E020924	1.8	https://diabimmune.broadinstitute.org/diabimmune/data/14/	DIABIMMUNE	Healthy
E020924_10.4	E020924	10.4	https://diabimmune.broadinstitute.org/diabimmune/data/14/	DIABIMMUNE	Healthy
E020924_11.9	E020924	11.9	https://diabimmune.broadinstitute.org/diabimmune/data/14/	DIABIMMUNE	Healthy
E020924_24.4	E020924	24.4	https://diabimmune.broadinstitute.org/diabimmune/data/14/	DIABIMMUNE	Healthy
E020924_26.9	E020924	26.9	https://diabimmune.broadinstitute.org/diabimmune/data/14/	DIABIMMUNE	Healthy
E020924_27.9	E020924	27.9	https://diabimmune.broadinstitute.org/diabimmune/data/14/	DIABIMMUNE	Healthy
E020924_29.2	E020924	29.2	https://diabimmune.broadinstitute.org/diabimmune/data/14/	DIABIMMUNE	Healthy
E020924_29.7	E020924	29.7	https://diabimmune.broadinstitute.org/diabimmune/data/14/	DIABIMMUNE	Healthy
E020924_3.6	E020924	3.6	https://diabimmune.broadinstitute.org/diabimmune/data/14/	DIABIMMUNE	Healthy
E020924_30.8	E020924	30.8	https://diabimmune.broadinstitute.org/diabimmune/data/14/	DIABIMMUNE	Healthy
E020924_35.8	E020924	35.8	https://diabimmune.broadinstitute.org/diabimmune/data/14/	DIABIMMUNE	Healthy
E020924_5.5	E020924	5.5	https://diabimmune.broadinstitute.org/diabimmune/data/14/	DIABIMMUNE	Healthy
E020924_6.8	E020924	6.8	https://diabimmune.broadinstitute.org/diabimmune/data/14/	DIABIMMUNE	Healthy
E020924_8.1	E020924	8.1	https://diabimmune.broadinstitute.org/diabimmune/data/14/	DIABIMMUNE	Healthy
E020924_9.4	E020924	9.4	https://diabimmune.broadinstitute.org/diabimmune/data/14/	DIABIMMUNE	Healthy
E021032_11.4	E021032	11.4	https://diabimmune.broadinstitute.org/diabimmune/data/14/	DIABIMMUNE	Healthy
E021032_12.3	E021032	12.3	https://diabimmune.broadinstitute.org/diabimmune/data/14/	DIABIMMUNE	Healthy
E021032_14.5	E021032	14.5	https://diabimmune.broadinstitute.org/diabimmune/data/14/	DIABIMMUNE	Healthy
E021032_15.5	E021032	15.5	https://diabimmune.broadinstitute.org/diabimmune/data/14/	DIABIMMUNE	Healthy
E021032_2.2	E021032	2.2	https://diabimmune.broadinstitute.org/diabimmune/data/14/	DIABIMMUNE	Healthy
E021032_24.2	E021032	24.2	https://diabimmune.broadinstitute.org/diabimmune/data/14/	DIABIMMUNE	Healthy
E021032_35.6	E021032	35.6	https://diabimmune.broadinstitute.org/diabimmune/data/14/	DIABIMMUNE	Healthy
E021032_5.4	E021032	5.4	https://diabimmune.broadinstitute.org/diabimmune/data/14/	DIABIMMUNE	Healthy
E021235_22.4	E021235	22.4	https://diabimmune.broadinstitute.org/diabimmune/data/14/	DIABIMMUNE	Healthy
E021235_35.8	E021235	35.8	https://diabimmune.broadinstitute.org/diabimmune/data/14/	DIABIMMUNE	Healthy
E021822_13.1	E021822	13.1	https://diabimmune.broadinstitute.org/diabimmune/data/14/	DIABIMMUNE	Healthy
E021822_2.6	E021822	2.6	https://diabimmune.broadinstitute.org/diabimmune/data/14/	DIABIMMUNE	Healthy
E021822_24.6	E021822	24.6	https://diabimmune.broadinstitute.org/diabimmune/data/14/	DIABIMMUNE	Healthy
E021822_26.5	E021822	26.5	https://diabimmune.broadinstitute.org/diabimmune/data/14/	DIABIMMUNE	Healthy
E021822_28.2	E021822	28.2	https://diabimmune.broadinstitute.org/diabimmune/data/14/	DIABIMMUNE	Healthy
E021822_28.9	E021822	28.9	https://diabimmune.broadinstitute.org/diabimmune/data/14/	DIABIMMUNE	Healthy
E021822_3.3	E021822	3.3	https://diabimmune.broadinstitute.org/diabimmune/data/14/	DIABIMMUNE	Healthy
E021822_35.8	E021822	35.8	https://diabimmune.broadinstitute.org/diabimmune/data/14/	DIABIMMUNE	Healthy
E021822_4.1	E021822	4.1	https://diabimmune.broadinstitute.org/diabimmune/data/14/	DIABIMMUNE	Healthy
E021822_5.0	E021822	5	https://diabimmune.broadinstitute.org/diabimmune/data/14/	DIABIMMUNE	Healthy
E021822_5.9	E021822	5.9	https://diabimmune.broadinstitute.org/diabimmune/data/14/	DIABIMMUNE	Healthy
E021822_7.2	E021822	7.2	https://diabimmune.broadinstitute.org/diabimmune/data/14/	DIABIMMUNE	Healthy
E021940_2.0	E021940	2	https://diabimmune.broadinstitute.org/diabimmune/data/14/	DIABIMMUNE	Healthy
E021940_23.7	E021940	23.7	https://diabimmune.broadinstitute.org/diabimmune/data/14/	DIABIMMUNE	Healthy
E021940_24.9	E021940	24.9	https://diabimmune.broadinstitute.org/diabimmune/data/14/	DIABIMMUNE	Healthy
E021940_25.7	E021940	25.7	https://diabimmune.broadinstitute.org/diabimmune/data/14/	DIABIMMUNE	Healthy
E021940_26.9	E021940	26.9	https://diabimmune.broadinstitute.org/diabimmune/data/14/	DIABIMMUNE	Healthy
E021940_28.6	E021940	28.6	https://diabimmune.broadinstitute.org/diabimmune/data/14/	DIABIMMUNE	Healthy
E021940_29.9	E021940	29.9	https://diabimmune.broadinstitute.org/diabimmune/data/14/	DIABIMMUNE	Healthy
E021940_34.5	E021940	34.5	https://diabimmune.broadinstitute.org/diabimmune/data/14/	DIABIMMUNE	Healthy
E021940_4.0	E021940	4	https://diabimmune.broadinstitute.org/diabimmune/data/14/	DIABIMMUNE	Healthy
E021940_4.9	E021940	4.9	https://diabimmune.broadinstitute.org/diabimmune/data/14/	DIABIMMUNE	Healthy
E021940_6.0	E021940	6	https://diabimmune.broadinstitute.org/diabimmune/data/14/	DIABIMMUNE	Healthy
E021940_6.9	E021940	6.9	https://diabimmune.broadinstitute.org/diabimmune/data/14/	DIABIMMUNE	Healthy
E021940_8.3	E021940	8.3	https://diabimmune.broadinstitute.org/diabimmune/data/14/	DIABIMMUNE	Healthy
E022497_12.5	E022497	12.5	https://diabimmune.broadinstitute.org/diabimmune/data/14/	DIABIMMUNE	Healthy
E022497_2.3	E022497	2.3	https://diabimmune.broadinstitute.org/diabimmune/data/14/	DIABIMMUNE	Healthy
E022497_23.7	E022497	23.7	https://diabimmune.broadinstitute.org/diabimmune/data/14/	DIABIMMUNE	Healthy
E022497_35.7	E022497	35.7	https://diabimmune.broadinstitute.org/diabimmune/data/14/	DIABIMMUNE	Healthy
E023445_1.7	E023445	1.7	https://diabimmune.broadinstitute.org/diabimmune/data/14/	DIABIMMUNE	Healthy
E023445_11.7	E023445	11.7	https://diabimmune.broadinstitute.org/diabimmune/data/14/	DIABIMMUNE	Healthy
E023445_23.7	E023445	23.7	https://diabimmune.broadinstitute.org/diabimmune/data/14/	DIABIMMUNE	Healthy
E023445_35.7	E023445	35.7	https://diabimmune.broadinstitute.org/diabimmune/data/14/	DIABIMMUNE	Healthy
E024907_11.6	E024907	11.6	https://diabimmune.broadinstitute.org/diabimmune/data/14/	DIABIMMUNE	Healthy
E024907_24.0	E024907	24	https://diabimmune.broadinstitute.org/diabimmune/data/14/	DIABIMMUNE	Healthy
E024907_3.8	E024907	3.8	https://diabimmune.broadinstitute.org/diabimmune/data/14/	DIABIMMUNE	Healthy
E024907_35.0	E024907	35	https://diabimmune.broadinstitute.org/diabimmune/data/14/	DIABIMMUNE	Healthy
E028794_1.7	E028794	1.7	https://diabimmune.broadinstitute.org/diabimmune/data/14/	DIABIMMUNE	Healthy
E028794_11.7	E028794	11.7	https://diabimmune.broadinstitute.org/diabimmune/data/14/	DIABIMMUNE	Healthy
E028794_23.7	E028794	23.7	https://diabimmune.broadinstitute.org/diabimmune/data/14/	DIABIMMUNE	Healthy
E028794_26.2	E028794	26.2	https://diabimmune.broadinstitute.org/diabimmune/data/14/	DIABIMMUNE	Healthy
E028794_27.3	E028794	27.3	https://diabimmune.broadinstitute.org/diabimmune/data/14/	DIABIMMUNE	Healthy
E028794_28.2	E028794	28.2	https://diabimmune.broadinstitute.org/diabimmune/data/14/	DIABIMMUNE	Healthy
E028794_29.9	E028794	29.9	https://diabimmune.broadinstitute.org/diabimmune/data/14/	DIABIMMUNE	Healthy
E028794_30.9	E028794	30.9	https://diabimmune.broadinstitute.org/diabimmune/data/14/	DIABIMMUNE	Healthy
E028794_35.4	E028794	35.4	https://diabimmune.broadinstitute.org/diabimmune/data/14/	DIABIMMUNE	Healthy
E032966_1.7	E032966	1.7	https://diabimmune.broadinstitute.org/diabimmune/data/14/	DIABIMMUNE	Healthy
E032966_11.8	E032966	11.8	https://diabimmune.broadinstitute.org/diabimmune/data/14/	DIABIMMUNE	Healthy
E032966_23.9	E032966	23.9	https://diabimmune.broadinstitute.org/diabimmune/data/14/	DIABIMMUNE	Healthy
E035134_11.8	E035134	11.8	https://diabimmune.broadinstitute.org/diabimmune/data/14/	DIABIMMUNE	Healthy
E035134_2.9	E035134	2.9	https://diabimmune.broadinstitute.org/diabimmune/data/14/	DIABIMMUNE	Healthy
E035134_23.8	E035134	23.8	https://diabimmune.broadinstitute.org/diabimmune/data/14/	DIABIMMUNE	Healthy
E035134_34.8	E035134	34.8	https://diabimmune.broadinstitute.org/diabimmune/data/14/	DIABIMMUNE	Healthy
G45047	T025418	15.7	https://diabimmune.broadinstitute.org/diabimmune/data/14/	DIABIMMUNE	Healthy
G45048	T014292	24.2	https://diabimmune.broadinstitute.org/diabimmune/data/14/	DIABIMMUNE	Healthy
G45049	E018268	29.9	https://diabimmune.broadinstitute.org/diabimmune/data/14/	DIABIMMUNE	Healthy
G45050	T014292	8.2	https://diabimmune.broadinstitute.org/diabimmune/data/14/	DIABIMMUNE	Healthy
G45051	E018268	19.9	https://diabimmune.broadinstitute.org/diabimmune/data/14/	DIABIMMUNE	Healthy
G45052	T014292	18.5	https://diabimmune.broadinstitute.org/diabimmune/data/14/	DIABIMMUNE	Healthy
G45053	T014292	15.5	https://diabimmune.broadinstitute.org/diabimmune/data/14/	DIABIMMUNE	Healthy
G45054	E022852	32	https://diabimmune.broadinstitute.org/diabimmune/data/14/	DIABIMMUNE	Healthy
G45055	E010937	30.8	https://diabimmune.broadinstitute.org/diabimmune/data/14/	DIABIMMUNE	Healthy
G45056	E010937	31.7	https://diabimmune.broadinstitute.org/diabimmune/data/14/	DIABIMMUNE	Healthy
G45057	E010937	33.8	https://diabimmune.broadinstitute.org/diabimmune/data/14/	DIABIMMUNE	Healthy
G45058	E010937	16.7	https://diabimmune.broadinstitute.org/diabimmune/data/14/	DIABIMMUNE	Healthy
G45059	E010937	20.7	https://diabimmune.broadinstitute.org/diabimmune/data/14/	DIABIMMUNE	Healthy
G45060	E010937	21.7	https://diabimmune.broadinstitute.org/diabimmune/data/14/	DIABIMMUNE	Healthy
G45061	E010937	22.8	https://diabimmune.broadinstitute.org/diabimmune/data/14/	DIABIMMUNE	Healthy
G45062	E010937	7.8	https://diabimmune.broadinstitute.org/diabimmune/data/14/	DIABIMMUNE	Healthy
G45063	E010937	12.7	https://diabimmune.broadinstitute.org/diabimmune/data/14/	DIABIMMUNE	Healthy
G45064	E006673	6.8	https://diabimmune.broadinstitute.org/diabimmune/data/14/	DIABIMMUNE	Healthy
G45065	E006673	11.1	https://diabimmune.broadinstitute.org/diabimmune/data/14/	DIABIMMUNE	Healthy
G45066	E006673	14.2	https://diabimmune.broadinstitute.org/diabimmune/data/14/	DIABIMMUNE	Healthy
G45067	E006673	17.6	https://diabimmune.broadinstitute.org/diabimmune/data/14/	DIABIMMUNE	Healthy
G45068	E006673	23.2	https://diabimmune.broadinstitute.org/diabimmune/data/14/	DIABIMMUNE	Healthy
G45069	E001463	15	https://diabimmune.broadinstitute.org/diabimmune/data/14/	DIABIMMUNE	Healthy
G45070	T025418	18.7	https://diabimmune.broadinstitute.org/diabimmune/data/14/	DIABIMMUNE	Healthy
G45071	E010590	34.4	https://diabimmune.broadinstitute.org/diabimmune/data/14/	DIABIMMUNE	Healthy
G45072	E010590	30.2	https://diabimmune.broadinstitute.org/diabimmune/data/14/	DIABIMMUNE	Healthy
G45073	T025418	13.1	https://diabimmune.broadinstitute.org/diabimmune/data/14/	DIABIMMUNE	Healthy
G45074	T025418	8.7	https://diabimmune.broadinstitute.org/diabimmune/data/14/	DIABIMMUNE	Healthy
G45075	T025418	33.7	https://diabimmune.broadinstitute.org/diabimmune/data/14/	DIABIMMUNE	Healthy
G45076	T025418	17.3	https://diabimmune.broadinstitute.org/diabimmune/data/14/	DIABIMMUNE	Healthy
G45077	T025418	20.7	https://diabimmune.broadinstitute.org/diabimmune/data/14/	DIABIMMUNE	Healthy
G45078	E001463	10	https://diabimmune.broadinstitute.org/diabimmune/data/14/	DIABIMMUNE	Healthy
G45079	E010590	7.5	https://diabimmune.broadinstitute.org/diabimmune/data/14/	DIABIMMUNE	Healthy
G45080	E010590	23.3	https://diabimmune.broadinstitute.org/diabimmune/data/14/	DIABIMMUNE	Healthy
G45081	E010590	18.9	https://diabimmune.broadinstitute.org/diabimmune/data/14/	DIABIMMUNE	Healthy
G45082	E010590	13.9	https://diabimmune.broadinstitute.org/diabimmune/data/14/	DIABIMMUNE	Healthy
G45083	E010590	10.6	https://diabimmune.broadinstitute.org/diabimmune/data/14/	DIABIMMUNE	Healthy
G45084	E010590	26.4	https://diabimmune.broadinstitute.org/diabimmune/data/14/	DIABIMMUNE	Healthy
G45085	E010590	20.6	https://diabimmune.broadinstitute.org/diabimmune/data/14/	DIABIMMUNE	Healthy
G45086	E010590	17.3	https://diabimmune.broadinstitute.org/diabimmune/data/14/	DIABIMMUNE	Healthy
G45087	E018268	11.6	https://diabimmune.broadinstitute.org/diabimmune/data/14/	DIABIMMUNE	Healthy
G45088	E006574	7.8	https://diabimmune.broadinstitute.org/diabimmune/data/14/	DIABIMMUNE	Healthy
G45089	E006574	20.3	https://diabimmune.broadinstitute.org/diabimmune/data/14/	DIABIMMUNE	Healthy
G45090	E006574	17.1	https://diabimmune.broadinstitute.org/diabimmune/data/14/	DIABIMMUNE	Healthy
G45091	E006574	30.2	https://diabimmune.broadinstitute.org/diabimmune/data/14/	DIABIMMUNE	Healthy
G45092	E006574	34.5	https://diabimmune.broadinstitute.org/diabimmune/data/14/	DIABIMMUNE	Healthy
G45093	E006574	12	https://diabimmune.broadinstitute.org/diabimmune/data/14/	DIABIMMUNE	Healthy
G45094	E006574	18.5	https://diabimmune.broadinstitute.org/diabimmune/data/14/	DIABIMMUNE	Healthy
G45095	E006574	14.1	https://diabimmune.broadinstitute.org/diabimmune/data/14/	DIABIMMUNE	Healthy
G45096	E006574	27.7	https://diabimmune.broadinstitute.org/diabimmune/data/14/	DIABIMMUNE	Healthy
G45097	E006574	25.9	https://diabimmune.broadinstitute.org/diabimmune/data/14/	DIABIMMUNE	Healthy
G45098	E006574	22.5	https://diabimmune.broadinstitute.org/diabimmune/data/14/	DIABIMMUNE	Healthy
G45099	E006547	34.2	https://diabimmune.broadinstitute.org/diabimmune/data/14/	DIABIMMUNE	Healthy
G45100	E006547	25.8	https://diabimmune.broadinstitute.org/diabimmune/data/14/	DIABIMMUNE	Healthy
G45101	E006547	15.3	https://diabimmune.broadinstitute.org/diabimmune/data/14/	DIABIMMUNE	Healthy
G45102	E006547	19.7	https://diabimmune.broadinstitute.org/diabimmune/data/14/	DIABIMMUNE	Healthy
G45103	E006547	12.1	https://diabimmune.broadinstitute.org/diabimmune/data/14/	DIABIMMUNE	Healthy
G45104	E003251	15.6	https://diabimmune.broadinstitute.org/diabimmune/data/14/	DIABIMMUNE	Healthy
G45105	E003251	8.2	https://diabimmune.broadinstitute.org/diabimmune/data/14/	DIABIMMUNE	Healthy
G45106	E003251	11.7	https://diabimmune.broadinstitute.org/diabimmune/data/14/	DIABIMMUNE	Healthy
G45107	E003251	6.8	https://diabimmune.broadinstitute.org/diabimmune/data/14/	DIABIMMUNE	Healthy
G45108	E003251	16.7	https://diabimmune.broadinstitute.org/diabimmune/data/14/	DIABIMMUNE	Healthy
G45109	E016924	25.3	https://diabimmune.broadinstitute.org/diabimmune/data/14/	DIABIMMUNE	Healthy
G45110	E016924	9.5	https://diabimmune.broadinstitute.org/diabimmune/data/14/	DIABIMMUNE	Healthy
G45111	E016924	16.6	https://diabimmune.broadinstitute.org/diabimmune/data/14/	DIABIMMUNE	Healthy
G45112	E022852	17	https://diabimmune.broadinstitute.org/diabimmune/data/14/	DIABIMMUNE	Healthy
G45113	E022852	11.9	https://diabimmune.broadinstitute.org/diabimmune/data/14/	DIABIMMUNE	Healthy
G45114	E022852	22.4	https://diabimmune.broadinstitute.org/diabimmune/data/14/	DIABIMMUNE	Healthy
G45115	T014292	10.2	https://diabimmune.broadinstitute.org/diabimmune/data/14/	DIABIMMUNE	Healthy
G45116	T014292	21.4	https://diabimmune.broadinstitute.org/diabimmune/data/14/	DIABIMMUNE	Healthy
G45117	E001463	34.9	https://diabimmune.broadinstitute.org/diabimmune/data/14/	DIABIMMUNE	Healthy
G45118	E001463	31	https://diabimmune.broadinstitute.org/diabimmune/data/14/	DIABIMMUNE	Healthy
G45119	E001463	21	https://diabimmune.broadinstitute.org/diabimmune/data/14/	DIABIMMUNE	Healthy
G45120	E001463	28	https://diabimmune.broadinstitute.org/diabimmune/data/14/	DIABIMMUNE	Healthy
G45121	E018268	33.4	https://diabimmune.broadinstitute.org/diabimmune/data/14/	DIABIMMUNE	Healthy
G45122	E018268	16.6	https://diabimmune.broadinstitute.org/diabimmune/data/14/	DIABIMMUNE	Healthy
G45123	E018268	40.5	https://diabimmune.broadinstitute.org/diabimmune/data/14/	DIABIMMUNE	Healthy
G45124	E018268	24.6	https://diabimmune.broadinstitute.org/diabimmune/data/14/	DIABIMMUNE	Healthy
G45125	E016924	30	https://diabimmune.broadinstitute.org/diabimmune/data/14/	DIABIMMUNE	Healthy
G45223	T013815	21.1	https://diabimmune.broadinstitute.org/diabimmune/data/14/	DIABIMMUNE	Healthy
G45225	T013815	1.4	https://diabimmune.broadinstitute.org/diabimmune/data/14/	DIABIMMUNE	Healthy
G45226	E026079	25	https://diabimmune.broadinstitute.org/diabimmune/data/14/	DIABIMMUNE	Healthy
G45227	E016924	37.2	https://diabimmune.broadinstitute.org/diabimmune/data/14/	DIABIMMUNE	Healthy
G45228	E022137	13.1	https://diabimmune.broadinstitute.org/diabimmune/data/14/	DIABIMMUNE	Healthy
G45229	E022137	25.2	https://diabimmune.broadinstitute.org/diabimmune/data/14/	DIABIMMUNE	Healthy
G45230	E017751	22.8	https://diabimmune.broadinstitute.org/diabimmune/data/14/	DIABIMMUNE	Healthy
G45231	E003989	6.8	https://diabimmune.broadinstitute.org/diabimmune/data/14/	DIABIMMUNE	Healthy
G45235	E017751	32.8	https://diabimmune.broadinstitute.org/diabimmune/data/14/	DIABIMMUNE	Healthy
G45236	E022137	9.2	https://diabimmune.broadinstitute.org/diabimmune/data/14/	DIABIMMUNE	Healthy
G45237	E022137	29.6	https://diabimmune.broadinstitute.org/diabimmune/data/14/	DIABIMMUNE	Healthy
G45238	E026079	19.1	https://diabimmune.broadinstitute.org/diabimmune/data/14/	DIABIMMUNE	Healthy
G45239	T013815	5.1	https://diabimmune.broadinstitute.org/diabimmune/data/14/	DIABIMMUNE	Healthy
G45240	T013815	15.9	https://diabimmune.broadinstitute.org/diabimmune/data/14/	DIABIMMUNE	Healthy
G45241	T013815	15.8	https://diabimmune.broadinstitute.org/diabimmune/data/14/	DIABIMMUNE	Healthy
G45242	T013815	13.8	https://diabimmune.broadinstitute.org/diabimmune/data/14/	DIABIMMUNE	Healthy
G45243	T013815	23.9	https://diabimmune.broadinstitute.org/diabimmune/data/14/	DIABIMMUNE	Healthy
G45244	T013815	19.3	https://diabimmune.broadinstitute.org/diabimmune/data/14/	DIABIMMUNE	Healthy
G45245	E017751	23.7	https://diabimmune.broadinstitute.org/diabimmune/data/14/	DIABIMMUNE	Healthy
G45246	E017751	25.6	https://diabimmune.broadinstitute.org/diabimmune/data/14/	DIABIMMUNE	Healthy
G45247	E017751	5.9	https://diabimmune.broadinstitute.org/diabimmune/data/14/	DIABIMMUNE	Healthy
G45248	E017751	16.5	https://diabimmune.broadinstitute.org/diabimmune/data/14/	DIABIMMUNE	Healthy
G45249	E010629	12.8	https://diabimmune.broadinstitute.org/diabimmune/data/14/	DIABIMMUNE	Healthy
G45250	E010629	35.8	https://diabimmune.broadinstitute.org/diabimmune/data/14/	DIABIMMUNE	Healthy
G45251	E017751	10.9	https://diabimmune.broadinstitute.org/diabimmune/data/14/	DIABIMMUNE	Healthy
G45252	E022137	20.1	https://diabimmune.broadinstitute.org/diabimmune/data/14/	DIABIMMUNE	Healthy
G45253	E026079	7.5	https://diabimmune.broadinstitute.org/diabimmune/data/14/	DIABIMMUNE	Healthy
G45254	E026079	12.1	https://diabimmune.broadinstitute.org/diabimmune/data/14/	DIABIMMUNE	Healthy
G45255	E018113	34.6	https://diabimmune.broadinstitute.org/diabimmune/data/14/	DIABIMMUNE	Healthy
G45256	E018113	22.6	https://diabimmune.broadinstitute.org/diabimmune/data/14/	DIABIMMUNE	Healthy
G45257	E018113	24.6	https://diabimmune.broadinstitute.org/diabimmune/data/14/	DIABIMMUNE	Healthy
G45258	E018113	26.4	https://diabimmune.broadinstitute.org/diabimmune/data/14/	DIABIMMUNE	Healthy
G45259	E018113	11.1	https://diabimmune.broadinstitute.org/diabimmune/data/14/	DIABIMMUNE	Healthy
G45260	E018113	14.3	https://diabimmune.broadinstitute.org/diabimmune/data/14/	DIABIMMUNE	Healthy
G45261	E018113	17.3	https://diabimmune.broadinstitute.org/diabimmune/data/14/	DIABIMMUNE	Healthy
G45262	E018113	18.3	https://diabimmune.broadinstitute.org/diabimmune/data/14/	DIABIMMUNE	Healthy
G45263	E018113	19.2	https://diabimmune.broadinstitute.org/diabimmune/data/14/	DIABIMMUNE	Healthy
G45264	E010629	5.4	https://diabimmune.broadinstitute.org/diabimmune/data/14/	DIABIMMUNE	Healthy
G45265	E003989	10	https://diabimmune.broadinstitute.org/diabimmune/data/14/	DIABIMMUNE	Healthy
G45266	E016924	5.4	https://diabimmune.broadinstitute.org/diabimmune/data/14/	DIABIMMUNE	Healthy
G45267	E003989	33.8	https://diabimmune.broadinstitute.org/diabimmune/data/14/	DIABIMMUNE	Healthy
G45268	E003989	24.7	https://diabimmune.broadinstitute.org/diabimmune/data/14/	DIABIMMUNE	Healthy
G45269	E003989	21.7	https://diabimmune.broadinstitute.org/diabimmune/data/14/	DIABIMMUNE	Healthy
G45270	E003989	17.5	https://diabimmune.broadinstitute.org/diabimmune/data/14/	DIABIMMUNE	Healthy
G45271	E003989	15.6	https://diabimmune.broadinstitute.org/diabimmune/data/14/	DIABIMMUNE	Healthy
G69146	P018832	22.6	https://diabimmune.broadinstitute.org/diabimmune/data/14/	DIABIMMUNE	Healthy
G69147	P017743	5.7	https://diabimmune.broadinstitute.org/diabimmune/data/14/	DIABIMMUNE	Healthy
G69148	P011108	17.5	https://diabimmune.broadinstitute.org/diabimmune/data/14/	DIABIMMUNE	Healthy
G69149	P013823	11.4	https://diabimmune.broadinstitute.org/diabimmune/data/14/	DIABIMMUNE	Healthy
G69150	P011108	11.2	https://diabimmune.broadinstitute.org/diabimmune/data/14/	DIABIMMUNE	Healthy
G69152	T022883	9.6	https://diabimmune.broadinstitute.org/diabimmune/data/14/	DIABIMMUNE	Healthy
G69153	T006288	22.2	https://diabimmune.broadinstitute.org/diabimmune/data/14/	DIABIMMUNE	Healthy
G69154	T003950	21.6	https://diabimmune.broadinstitute.org/diabimmune/data/14/	DIABIMMUNE	Healthy
G69155	T020231	9.9	https://diabimmune.broadinstitute.org/diabimmune/data/14/	DIABIMMUNE	Healthy
G69156	P014839	10.7	https://diabimmune.broadinstitute.org/diabimmune/data/14/	DIABIMMUNE	Healthy
G69157	P000648	16.2	https://diabimmune.broadinstitute.org/diabimmune/data/14/	DIABIMMUNE	Healthy
G69158	P015091	9.1	https://diabimmune.broadinstitute.org/diabimmune/data/14/	DIABIMMUNE	Healthy
G69159	P006862	23.1	https://diabimmune.broadinstitute.org/diabimmune/data/14/	DIABIMMUNE	Healthy
G69160	P006862	17.7	https://diabimmune.broadinstitute.org/diabimmune/data/14/	DIABIMMUNE	Healthy
G69161	P003558	7	https://diabimmune.broadinstitute.org/diabimmune/data/14/	DIABIMMUNE	Healthy
G69162	P003558	9	https://diabimmune.broadinstitute.org/diabimmune/data/14/	DIABIMMUNE	Healthy
G69163	P003558	11.2	https://diabimmune.broadinstitute.org/diabimmune/data/14/	DIABIMMUNE	Healthy
G69164	P013960	16.8	https://diabimmune.broadinstitute.org/diabimmune/data/14/	DIABIMMUNE	Healthy
G69166	T000094	28.3	https://diabimmune.broadinstitute.org/diabimmune/data/14/	DIABIMMUNE	Healthy
G69167	T000094	36.3	https://diabimmune.broadinstitute.org/diabimmune/data/14/	DIABIMMUNE	Healthy
G69170	T022883	15.9	https://diabimmune.broadinstitute.org/diabimmune/data/14/	DIABIMMUNE	Healthy
G69171	T012389	22.4	https://diabimmune.broadinstitute.org/diabimmune/data/14/	DIABIMMUNE	Healthy
G69172	E020808	15.7	https://diabimmune.broadinstitute.org/diabimmune/data/14/	DIABIMMUNE	Healthy
G69173	E009667	22.4	https://diabimmune.broadinstitute.org/diabimmune/data/14/	DIABIMMUNE	Healthy
G69174	E009667	18.6	https://diabimmune.broadinstitute.org/diabimmune/data/14/	DIABIMMUNE	Healthy
G69175	T011676	22.4	https://diabimmune.broadinstitute.org/diabimmune/data/14/	DIABIMMUNE	Healthy
G69176	T016812	22.2	https://diabimmune.broadinstitute.org/diabimmune/data/14/	DIABIMMUNE	Healthy
G69177	E023535	15.6	https://diabimmune.broadinstitute.org/diabimmune/data/14/	DIABIMMUNE	Healthy
G69178	E016148	27.6	https://diabimmune.broadinstitute.org/diabimmune/data/14/	DIABIMMUNE	Healthy
G69179	E033036	10.5	https://diabimmune.broadinstitute.org/diabimmune/data/14/	DIABIMMUNE	Healthy
G69180	P017255	11.3	https://diabimmune.broadinstitute.org/diabimmune/data/14/	DIABIMMUNE	Healthy
G69181	P015163	5.8	https://diabimmune.broadinstitute.org/diabimmune/data/14/	DIABIMMUNE	Healthy
G69182	P022384	23.1	https://diabimmune.broadinstitute.org/diabimmune/data/14/	DIABIMMUNE	Healthy
G69183	T005999	21.8	https://diabimmune.broadinstitute.org/diabimmune/data/14/	DIABIMMUNE	Healthy
G69184	T016812	16.1	https://diabimmune.broadinstitute.org/diabimmune/data/14/	DIABIMMUNE	Healthy
G69185	T020231	22.5	https://diabimmune.broadinstitute.org/diabimmune/data/14/	DIABIMMUNE	Healthy
G69186	P015163	16.9	https://diabimmune.broadinstitute.org/diabimmune/data/14/	DIABIMMUNE	Healthy
G69187	E012678	4.3	https://diabimmune.broadinstitute.org/diabimmune/data/14/	DIABIMMUNE	Healthy
G69188	E018421	21.8	https://diabimmune.broadinstitute.org/diabimmune/data/14/	DIABIMMUNE	Healthy
G69189	P015656	4.7	https://diabimmune.broadinstitute.org/diabimmune/data/14/	DIABIMMUNE	Healthy
G69190	P009291	4.6	https://diabimmune.broadinstitute.org/diabimmune/data/14/	DIABIMMUNE	Healthy
G69191	E015991	22	https://diabimmune.broadinstitute.org/diabimmune/data/14/	DIABIMMUNE	Healthy
G69192	E016148	19	https://diabimmune.broadinstitute.org/diabimmune/data/14/	DIABIMMUNE	Healthy
G69193	E016148	21.9	https://diabimmune.broadinstitute.org/diabimmune/data/14/	DIABIMMUNE	Healthy
G69194	T016834	15.6	https://diabimmune.broadinstitute.org/diabimmune/data/14/	DIABIMMUNE	Healthy
G69195	P014839	22.8	https://diabimmune.broadinstitute.org/diabimmune/data/14/	DIABIMMUNE	Healthy
G69196	P015091	21	https://diabimmune.broadinstitute.org/diabimmune/data/14/	DIABIMMUNE	Healthy
G69197	P020861	16.8	https://diabimmune.broadinstitute.org/diabimmune/data/14/	DIABIMMUNE	Healthy
G69198	P017743	10.3	https://diabimmune.broadinstitute.org/diabimmune/data/14/	DIABIMMUNE	Healthy
G69199	P022384	16.1	https://diabimmune.broadinstitute.org/diabimmune/data/14/	DIABIMMUNE	Healthy
G69201	P018832	11.8	https://diabimmune.broadinstitute.org/diabimmune/data/14/	DIABIMMUNE	Healthy
G69202	P010096	10	https://diabimmune.broadinstitute.org/diabimmune/data/14/	DIABIMMUNE	Healthy
G69203	P008543	9.1	https://diabimmune.broadinstitute.org/diabimmune/data/14/	DIABIMMUNE	Healthy
G69204	P000648	22.2	https://diabimmune.broadinstitute.org/diabimmune/data/14/	DIABIMMUNE	Healthy
G69205	P009880	5.3	https://diabimmune.broadinstitute.org/diabimmune/data/14/	DIABIMMUNE	Healthy
G69206	E012678	15.8	https://diabimmune.broadinstitute.org/diabimmune/data/14/	DIABIMMUNE	Healthy
G69207	E018421	15.8	https://diabimmune.broadinstitute.org/diabimmune/data/14/	DIABIMMUNE	Healthy
G69208	P010096	16.1	https://diabimmune.broadinstitute.org/diabimmune/data/14/	DIABIMMUNE	Healthy
G69209	P005135	10.1	https://diabimmune.broadinstitute.org/diabimmune/data/14/	DIABIMMUNE	Healthy
G69210	P005135	4.3	https://diabimmune.broadinstitute.org/diabimmune/data/14/	DIABIMMUNE	Healthy
G69211	P008543	14	https://diabimmune.broadinstitute.org/diabimmune/data/14/	DIABIMMUNE	Healthy
G69212	P008543	14.8	https://diabimmune.broadinstitute.org/diabimmune/data/14/	DIABIMMUNE	Healthy
G69213	P009746	15.4	https://diabimmune.broadinstitute.org/diabimmune/data/14/	DIABIMMUNE	Healthy
G69214	P018832	16.6	https://diabimmune.broadinstitute.org/diabimmune/data/14/	DIABIMMUNE	Healthy
G69215	P013823	17.5	https://diabimmune.broadinstitute.org/diabimmune/data/14/	DIABIMMUNE	Healthy
G69216	P010096	22.2	https://diabimmune.broadinstitute.org/diabimmune/data/14/	DIABIMMUNE	Healthy
G69217	P009746	3.4	https://diabimmune.broadinstitute.org/diabimmune/data/14/	DIABIMMUNE	Healthy
G69218	T019850	15.8	https://diabimmune.broadinstitute.org/diabimmune/data/14/	DIABIMMUNE	Healthy
G69219	T020231	15.8	https://diabimmune.broadinstitute.org/diabimmune/data/14/	DIABIMMUNE	Healthy
G69221	P009291	11.8	https://diabimmune.broadinstitute.org/diabimmune/data/14/	DIABIMMUNE	Healthy
G69222	P009746	9.8	https://diabimmune.broadinstitute.org/diabimmune/data/14/	DIABIMMUNE	Healthy
G69223	P008579	11.5	https://diabimmune.broadinstitute.org/diabimmune/data/14/	DIABIMMUNE	Healthy
G69224	P015163	10.8	https://diabimmune.broadinstitute.org/diabimmune/data/14/	DIABIMMUNE	Healthy
G69225	E009667	29.2	https://diabimmune.broadinstitute.org/diabimmune/data/14/	DIABIMMUNE	Healthy
G69226	T029687	23.4	https://diabimmune.broadinstitute.org/diabimmune/data/14/	DIABIMMUNE	Healthy
G69227	E012678	10.3	https://diabimmune.broadinstitute.org/diabimmune/data/14/	DIABIMMUNE	Healthy
G69228	T029687	16.5	https://diabimmune.broadinstitute.org/diabimmune/data/14/	DIABIMMUNE	Healthy
G69229	P018832	5.6	https://diabimmune.broadinstitute.org/diabimmune/data/14/	DIABIMMUNE	Healthy
G69230	E033036	22.7	https://diabimmune.broadinstitute.org/diabimmune/data/14/	DIABIMMUNE	Healthy
G69231	E033036	15.6	https://diabimmune.broadinstitute.org/diabimmune/data/14/	DIABIMMUNE	Healthy
G69232	P014839	17.1	https://diabimmune.broadinstitute.org/diabimmune/data/14/	DIABIMMUNE	Healthy
G69233	T011676	16.3	https://diabimmune.broadinstitute.org/diabimmune/data/14/	DIABIMMUNE	Healthy
G69234	P009291	16.2	https://diabimmune.broadinstitute.org/diabimmune/data/14/	DIABIMMUNE	Healthy
G69235	P008579	5.2	https://diabimmune.broadinstitute.org/diabimmune/data/14/	DIABIMMUNE	Healthy
G69236	P001307	22.8	https://diabimmune.broadinstitute.org/diabimmune/data/14/	DIABIMMUNE	Healthy
G69238	T019850	10.3	https://diabimmune.broadinstitute.org/diabimmune/data/14/	DIABIMMUNE	Healthy
G78487	T013832	21.9	https://diabimmune.broadinstitute.org/diabimmune/data/14/	DIABIMMUNE	Healthy
G78488	E012124	18.7	https://diabimmune.broadinstitute.org/diabimmune/data/14/	DIABIMMUNE	Healthy
G78489	E012124	28.2	https://diabimmune.broadinstitute.org/diabimmune/data/14/	DIABIMMUNE	Healthy
G78490	E012124	35.6	https://diabimmune.broadinstitute.org/diabimmune/data/14/	DIABIMMUNE	Healthy
G78492	P010096	33.1	https://diabimmune.broadinstitute.org/diabimmune/data/14/	DIABIMMUNE	Healthy
G78493	P022130	9.9	https://diabimmune.broadinstitute.org/diabimmune/data/14/	DIABIMMUNE	Healthy
G78494	E033156	36.3	https://diabimmune.broadinstitute.org/diabimmune/data/14/	DIABIMMUNE	Healthy
G78495	P013960	14.1	https://diabimmune.broadinstitute.org/diabimmune/data/14/	DIABIMMUNE	Healthy
G78496	P020604	26.6	https://diabimmune.broadinstitute.org/diabimmune/data/14/	DIABIMMUNE	Healthy
G78498	P009219	14.4	https://diabimmune.broadinstitute.org/diabimmune/data/14/	DIABIMMUNE	Healthy
G78499	P013823	13.7	https://diabimmune.broadinstitute.org/diabimmune/data/14/	DIABIMMUNE	Healthy
G78500	P005279	36.2	https://diabimmune.broadinstitute.org/diabimmune/data/14/	DIABIMMUNE	Healthy
G78502	T014827	28	https://diabimmune.broadinstitute.org/diabimmune/data/14/	DIABIMMUNE	Healthy
G78504	P010096	30	https://diabimmune.broadinstitute.org/diabimmune/data/14/	DIABIMMUNE	Healthy
G78505	P018832	24.6	https://diabimmune.broadinstitute.org/diabimmune/data/14/	DIABIMMUNE	Healthy
G78507	T022883	7.5	https://diabimmune.broadinstitute.org/diabimmune/data/14/	DIABIMMUNE	Healthy
G78508	T012374	16.5	https://diabimmune.broadinstitute.org/diabimmune/data/14/	DIABIMMUNE	Healthy
G78509	T016811	12.8	https://diabimmune.broadinstitute.org/diabimmune/data/14/	DIABIMMUNE	Healthy
G78510	T017394	14	https://diabimmune.broadinstitute.org/diabimmune/data/14/	DIABIMMUNE	Healthy
G78511	T007750	19.3	https://diabimmune.broadinstitute.org/diabimmune/data/14/	DIABIMMUNE	Healthy
G78512	T003950	19.7	https://diabimmune.broadinstitute.org/diabimmune/data/14/	DIABIMMUNE	Healthy
G78513	T004341	19.5	https://diabimmune.broadinstitute.org/diabimmune/data/14/	DIABIMMUNE	Healthy
G78514	T012374	13.5	https://diabimmune.broadinstitute.org/diabimmune/data/14/	DIABIMMUNE	Healthy
G78515	T012977	16.4	https://diabimmune.broadinstitute.org/diabimmune/data/14/	DIABIMMUNE	Healthy
G78516	T017419	13.3	https://diabimmune.broadinstitute.org/diabimmune/data/14/	DIABIMMUNE	Healthy
G78517	T016811	15.9	https://diabimmune.broadinstitute.org/diabimmune/data/14/	DIABIMMUNE	Healthy
G78518	T008246	16.4	https://diabimmune.broadinstitute.org/diabimmune/data/14/	DIABIMMUNE	Healthy
G78519	T008025	22.2	https://diabimmune.broadinstitute.org/diabimmune/data/14/	DIABIMMUNE	Healthy
G78520	T017394	15.7	https://diabimmune.broadinstitute.org/diabimmune/data/14/	DIABIMMUNE	Healthy
G78521	E016444	13.2	https://diabimmune.broadinstitute.org/diabimmune/data/14/	DIABIMMUNE	Healthy
G78522	E007303	21.3	https://diabimmune.broadinstitute.org/diabimmune/data/14/	DIABIMMUNE	Healthy
G78523	E007303	19.3	https://diabimmune.broadinstitute.org/diabimmune/data/14/	DIABIMMUNE	Healthy
G78524	E030828	10	https://diabimmune.broadinstitute.org/diabimmune/data/14/	DIABIMMUNE	Healthy
G78525	E030828	7	https://diabimmune.broadinstitute.org/diabimmune/data/14/	DIABIMMUNE	Healthy
G78526	E016870	14.2	https://diabimmune.broadinstitute.org/diabimmune/data/14/	DIABIMMUNE	Healthy
G78527	E016444	35.3	https://diabimmune.broadinstitute.org/diabimmune/data/14/	DIABIMMUNE	Healthy
G78528	T028183	19.5	https://diabimmune.broadinstitute.org/diabimmune/data/14/	DIABIMMUNE	Healthy
G78529	T019853	7.1	https://diabimmune.broadinstitute.org/diabimmune/data/14/	DIABIMMUNE	Healthy
G78530	T010532	16.3	https://diabimmune.broadinstitute.org/diabimmune/data/14/	DIABIMMUNE	Healthy
G78531	T020231	6.9	https://diabimmune.broadinstitute.org/diabimmune/data/14/	DIABIMMUNE	Healthy
G78532	E019160	12.9	https://diabimmune.broadinstitute.org/diabimmune/data/14/	DIABIMMUNE	Healthy
G78533	E008437	22	https://diabimmune.broadinstitute.org/diabimmune/data/14/	DIABIMMUNE	Healthy
G78534	E008643	22.2	https://diabimmune.broadinstitute.org/diabimmune/data/14/	DIABIMMUNE	Healthy
G78535	E011459	22	https://diabimmune.broadinstitute.org/diabimmune/data/14/	DIABIMMUNE	Healthy
G78536	E011459	18.3	https://diabimmune.broadinstitute.org/diabimmune/data/14/	DIABIMMUNE	Healthy
G78537	P016497	17.8	https://diabimmune.broadinstitute.org/diabimmune/data/14/	DIABIMMUNE	Healthy
G78538	P005558	24.4	https://diabimmune.broadinstitute.org/diabimmune/data/14/	DIABIMMUNE	Healthy
G78539	P013701	17.6	https://diabimmune.broadinstitute.org/diabimmune/data/14/	DIABIMMUNE	Healthy
G78540	P017671	7.1	https://diabimmune.broadinstitute.org/diabimmune/data/14/	DIABIMMUNE	Healthy
G78541	P001307	14.3	https://diabimmune.broadinstitute.org/diabimmune/data/14/	DIABIMMUNE	Healthy
G78542	P004230	13.2	https://diabimmune.broadinstitute.org/diabimmune/data/14/	DIABIMMUNE	Healthy
G78543	P004230	16.4	https://diabimmune.broadinstitute.org/diabimmune/data/14/	DIABIMMUNE	Healthy
G78544	P014839	9.4	https://diabimmune.broadinstitute.org/diabimmune/data/14/	DIABIMMUNE	Healthy
G78545	P001307	12.1	https://diabimmune.broadinstitute.org/diabimmune/data/14/	DIABIMMUNE	Healthy
G78546	P015091	8.2	https://diabimmune.broadinstitute.org/diabimmune/data/14/	DIABIMMUNE	Healthy
G78547	P000648	15	https://diabimmune.broadinstitute.org/diabimmune/data/14/	DIABIMMUNE	Healthy
G78548	P021772	17.1	https://diabimmune.broadinstitute.org/diabimmune/data/14/	DIABIMMUNE	Healthy
G78550	P013960	19.6	https://diabimmune.broadinstitute.org/diabimmune/data/14/	DIABIMMUNE	Healthy
G78551	P004113	19.3	https://diabimmune.broadinstitute.org/diabimmune/data/14/	DIABIMMUNE	Healthy
G78552	P004113	20.5	https://diabimmune.broadinstitute.org/diabimmune/data/14/	DIABIMMUNE	Healthy
G78553	P022384	14	https://diabimmune.broadinstitute.org/diabimmune/data/14/	DIABIMMUNE	Healthy
G78554	T019853	16.4	https://diabimmune.broadinstitute.org/diabimmune/data/14/	DIABIMMUNE	Healthy
G78555	T009280	22.5	https://diabimmune.broadinstitute.org/diabimmune/data/14/	DIABIMMUNE	Healthy
G78556	T021076	16.4	https://diabimmune.broadinstitute.org/diabimmune/data/14/	DIABIMMUNE	Healthy
G78557	T012121	19	https://diabimmune.broadinstitute.org/diabimmune/data/14/	DIABIMMUNE	Healthy
G78558	P014713	6.3	https://diabimmune.broadinstitute.org/diabimmune/data/14/	DIABIMMUNE	Healthy
G78559	P009219	8	https://diabimmune.broadinstitute.org/diabimmune/data/14/	DIABIMMUNE	Healthy
G78561	P013701	6.8	https://diabimmune.broadinstitute.org/diabimmune/data/14/	DIABIMMUNE	Healthy
G78562	P003435	11.3	https://diabimmune.broadinstitute.org/diabimmune/data/14/	DIABIMMUNE	Healthy
G78563	P004230	9.4	https://diabimmune.broadinstitute.org/diabimmune/data/14/	DIABIMMUNE	Healthy
G78564	P001363	13.3	https://diabimmune.broadinstitute.org/diabimmune/data/14/	DIABIMMUNE	Healthy
G78565	P016803	16.4	https://diabimmune.broadinstitute.org/diabimmune/data/14/	DIABIMMUNE	Healthy
G78566	P018832	13.7	https://diabimmune.broadinstitute.org/diabimmune/data/14/	DIABIMMUNE	Healthy
G78567	P020604	14.3	https://diabimmune.broadinstitute.org/diabimmune/data/14/	DIABIMMUNE	Healthy
G78568	P020604	12.5	https://diabimmune.broadinstitute.org/diabimmune/data/14/	DIABIMMUNE	Healthy
G78570	P021343	13.3	https://diabimmune.broadinstitute.org/diabimmune/data/14/	DIABIMMUNE	Healthy
G78571	P021343	14.3	https://diabimmune.broadinstitute.org/diabimmune/data/14/	DIABIMMUNE	Healthy
G78572	P022384	13	https://diabimmune.broadinstitute.org/diabimmune/data/14/	DIABIMMUNE	Healthy
G78573	E024240	19.4	https://diabimmune.broadinstitute.org/diabimmune/data/14/	DIABIMMUNE	Healthy
G78574	E024240	21.9	https://diabimmune.broadinstitute.org/diabimmune/data/14/	DIABIMMUNE	Healthy
G78575	E025912	22	https://diabimmune.broadinstitute.org/diabimmune/data/14/	DIABIMMUNE	Healthy
G78576	T014801	16.2	https://diabimmune.broadinstitute.org/diabimmune/data/14/	DIABIMMUNE	Healthy
G78577	T005999	19.3	https://diabimmune.broadinstitute.org/diabimmune/data/14/	DIABIMMUNE	Healthy
G78578	T013431	18.1	https://diabimmune.broadinstitute.org/diabimmune/data/14/	DIABIMMUNE	Healthy
G78579	E002473	27.9	https://diabimmune.broadinstitute.org/diabimmune/data/14/	DIABIMMUNE	Healthy
G78580	E004934	28.1	https://diabimmune.broadinstitute.org/diabimmune/data/14/	DIABIMMUNE	Healthy
G78581	E025921	19.2	https://diabimmune.broadinstitute.org/diabimmune/data/14/	DIABIMMUNE	Healthy
G78582	E017049	15.8	https://diabimmune.broadinstitute.org/diabimmune/data/14/	DIABIMMUNE	Healthy
G78583	E017049	12.8	https://diabimmune.broadinstitute.org/diabimmune/data/14/	DIABIMMUNE	Healthy
G78585	E032745	7	https://diabimmune.broadinstitute.org/diabimmune/data/14/	DIABIMMUNE	Healthy
G78586	E007743	22	https://diabimmune.broadinstitute.org/diabimmune/data/14/	DIABIMMUNE	Healthy
G78587	E007743	19.2	https://diabimmune.broadinstitute.org/diabimmune/data/14/	DIABIMMUNE	Healthy
G78588	E018574	13.2	https://diabimmune.broadinstitute.org/diabimmune/data/14/	DIABIMMUNE	Healthy
G78589	E031941	7	https://diabimmune.broadinstitute.org/diabimmune/data/14/	DIABIMMUNE	Healthy
G78590	E019160	15.8	https://diabimmune.broadinstitute.org/diabimmune/data/14/	DIABIMMUNE	Healthy
G78591	T028029	10.5	https://diabimmune.broadinstitute.org/diabimmune/data/14/	DIABIMMUNE	Healthy
G78592	T023909	6.7	https://diabimmune.broadinstitute.org/diabimmune/data/14/	DIABIMMUNE	Healthy
G78593	T023909	10.2	https://diabimmune.broadinstitute.org/diabimmune/data/14/	DIABIMMUNE	Healthy
G78594	T022883	13.2	https://diabimmune.broadinstitute.org/diabimmune/data/14/	DIABIMMUNE	Healthy
G78595	T012374	22.5	https://diabimmune.broadinstitute.org/diabimmune/data/14/	DIABIMMUNE	Healthy
G78596	T019031	14.4	https://diabimmune.broadinstitute.org/diabimmune/data/14/	DIABIMMUNE	Healthy
G78597	T019031	16.3	https://diabimmune.broadinstitute.org/diabimmune/data/14/	DIABIMMUNE	Healthy
G78598	E022083	16.7	https://diabimmune.broadinstitute.org/diabimmune/data/14/	DIABIMMUNE	Healthy
G78599	E019187	36	https://diabimmune.broadinstitute.org/diabimmune/data/14/	DIABIMMUNE	Healthy
G78600	E019160	28	https://diabimmune.broadinstitute.org/diabimmune/data/14/	DIABIMMUNE	Healthy
G78601	E018421	27.8	https://diabimmune.broadinstitute.org/diabimmune/data/14/	DIABIMMUNE	Healthy
G78602	T012312	22.4	https://diabimmune.broadinstitute.org/diabimmune/data/14/	DIABIMMUNE	Healthy
G78603	T011676	19.5	https://diabimmune.broadinstitute.org/diabimmune/data/14/	DIABIMMUNE	Healthy
G78604	E017049	21.9	https://diabimmune.broadinstitute.org/diabimmune/data/14/	DIABIMMUNE	Healthy
G78605	E017049	19.1	https://diabimmune.broadinstitute.org/diabimmune/data/14/	DIABIMMUNE	Healthy
G78606	E030933	13.9	https://diabimmune.broadinstitute.org/diabimmune/data/14/	DIABIMMUNE	Healthy
G78607	E029310	12.6	https://diabimmune.broadinstitute.org/diabimmune/data/14/	DIABIMMUNE	Healthy
G78608	E030933	16	https://diabimmune.broadinstitute.org/diabimmune/data/14/	DIABIMMUNE	Healthy
G78609	E025921	16.2	https://diabimmune.broadinstitute.org/diabimmune/data/14/	DIABIMMUNE	Healthy
G78610	E025921	13.3	https://diabimmune.broadinstitute.org/diabimmune/data/14/	DIABIMMUNE	Healthy
G78611	E029796	21.9	https://diabimmune.broadinstitute.org/diabimmune/data/14/	DIABIMMUNE	Healthy
G78612	E017715	29	https://diabimmune.broadinstitute.org/diabimmune/data/14/	DIABIMMUNE	Healthy
G78613	E017049	35.4	https://diabimmune.broadinstitute.org/diabimmune/data/14/	DIABIMMUNE	Healthy
G78614	T009909	36.4	https://diabimmune.broadinstitute.org/diabimmune/data/14/	DIABIMMUNE	Healthy
G78615	E012393	18.7	https://diabimmune.broadinstitute.org/diabimmune/data/14/	DIABIMMUNE	Healthy
G78616	E023535	13.5	https://diabimmune.broadinstitute.org/diabimmune/data/14/	DIABIMMUNE	Healthy
G78617	E024646	17.3	https://diabimmune.broadinstitute.org/diabimmune/data/14/	DIABIMMUNE	Healthy
G78618	T010532	21.6	https://diabimmune.broadinstitute.org/diabimmune/data/14/	DIABIMMUNE	Healthy
G78619	E025671	15.6	https://diabimmune.broadinstitute.org/diabimmune/data/14/	DIABIMMUNE	Healthy
G78620	E025912	18	https://diabimmune.broadinstitute.org/diabimmune/data/14/	DIABIMMUNE	Healthy
G78621	E025912	17	https://diabimmune.broadinstitute.org/diabimmune/data/14/	DIABIMMUNE	Healthy
G78622	E026343	16	https://diabimmune.broadinstitute.org/diabimmune/data/14/	DIABIMMUNE	Healthy
G78623	E014953	18.7	https://diabimmune.broadinstitute.org/diabimmune/data/14/	DIABIMMUNE	Healthy
G78624	E015208	35.7	https://diabimmune.broadinstitute.org/diabimmune/data/14/	DIABIMMUNE	Healthy
G78625	T025415	12.9	https://diabimmune.broadinstitute.org/diabimmune/data/14/	DIABIMMUNE	Healthy
G78626	E032745	14	https://diabimmune.broadinstitute.org/diabimmune/data/14/	DIABIMMUNE	Healthy
G78627	E018574	19.3	https://diabimmune.broadinstitute.org/diabimmune/data/14/	DIABIMMUNE	Healthy
G78628	E018574	22.4	https://diabimmune.broadinstitute.org/diabimmune/data/14/	DIABIMMUNE	Healthy
G78629	E019160	19.2	https://diabimmune.broadinstitute.org/diabimmune/data/14/	DIABIMMUNE	Healthy
G78630	T026211	21.8	https://diabimmune.broadinstitute.org/diabimmune/data/14/	DIABIMMUNE	Healthy
G78631	T005507	35.6	https://diabimmune.broadinstitute.org/diabimmune/data/14/	DIABIMMUNE	Healthy
G78633	E034885	13	https://diabimmune.broadinstitute.org/diabimmune/data/14/	DIABIMMUNE	Healthy
G78634	P005558	26.1	https://diabimmune.broadinstitute.org/diabimmune/data/14/	DIABIMMUNE	Healthy
G78635	P005558	29.5	https://diabimmune.broadinstitute.org/diabimmune/data/14/	DIABIMMUNE	Healthy
G78636	P005279	27.2	https://diabimmune.broadinstitute.org/diabimmune/data/14/	DIABIMMUNE	Healthy
G78637	P023918	9.5	https://diabimmune.broadinstitute.org/diabimmune/data/14/	DIABIMMUNE	Healthy
G78638	P023918	11.2	https://diabimmune.broadinstitute.org/diabimmune/data/14/	DIABIMMUNE	Healthy
G78640	P022222	18.6	https://diabimmune.broadinstitute.org/diabimmune/data/14/	DIABIMMUNE	Healthy
G78642	P026562	11.2	https://diabimmune.broadinstitute.org/diabimmune/data/14/	DIABIMMUNE	Healthy
G78644	P017255	6.6	https://diabimmune.broadinstitute.org/diabimmune/data/14/	DIABIMMUNE	Healthy
G78645	P017255	9.8	https://diabimmune.broadinstitute.org/diabimmune/data/14/	DIABIMMUNE	Healthy
G78646	P010313	6	https://diabimmune.broadinstitute.org/diabimmune/data/14/	DIABIMMUNE	Healthy
G78647	P015163	6.7	https://diabimmune.broadinstitute.org/diabimmune/data/14/	DIABIMMUNE	Healthy
G78648	P020604	16.4	https://diabimmune.broadinstitute.org/diabimmune/data/14/	DIABIMMUNE	Healthy
G78649	P020604	17.6	https://diabimmune.broadinstitute.org/diabimmune/data/14/	DIABIMMUNE	Healthy
G78650	P009291	15.6	https://diabimmune.broadinstitute.org/diabimmune/data/14/	DIABIMMUNE	Healthy
G78651	E030933	22	https://diabimmune.broadinstitute.org/diabimmune/data/14/	DIABIMMUNE	Healthy
G78652	E032745	22.4	https://diabimmune.broadinstitute.org/diabimmune/data/14/	DIABIMMUNE	Healthy
G78653	E007303	28.2	https://diabimmune.broadinstitute.org/diabimmune/data/14/	DIABIMMUNE	Healthy
G78654	E007743	36.1	https://diabimmune.broadinstitute.org/diabimmune/data/14/	DIABIMMUNE	Healthy
G78655	E007743	28.1	https://diabimmune.broadinstitute.org/diabimmune/data/14/	DIABIMMUNE	Healthy
G78656	E030828	19	https://diabimmune.broadinstitute.org/diabimmune/data/14/	DIABIMMUNE	Healthy
G78658	P000756	6.5	https://diabimmune.broadinstitute.org/diabimmune/data/14/	DIABIMMUNE	Healthy
G78660	P005342	7	https://diabimmune.broadinstitute.org/diabimmune/data/14/	DIABIMMUNE	Healthy
G78661	P026562	13.2	https://diabimmune.broadinstitute.org/diabimmune/data/14/	DIABIMMUNE	Healthy
G78662	P026562	18.1	https://diabimmune.broadinstitute.org/diabimmune/data/14/	DIABIMMUNE	Healthy
G78663	T014827	13.4	https://diabimmune.broadinstitute.org/diabimmune/data/14/	DIABIMMUNE	Healthy
G78664	T014800	13.3	https://diabimmune.broadinstitute.org/diabimmune/data/14/	DIABIMMUNE	Healthy
G78665	T014575	17	https://diabimmune.broadinstitute.org/diabimmune/data/14/	DIABIMMUNE	Healthy
G78666	T011454	16.4	https://diabimmune.broadinstitute.org/diabimmune/data/14/	DIABIMMUNE	Healthy
G78667	T012138	13.4	https://diabimmune.broadinstitute.org/diabimmune/data/14/	DIABIMMUNE	Healthy
G78668	T012138	16.5	https://diabimmune.broadinstitute.org/diabimmune/data/14/	DIABIMMUNE	Healthy
G78669	T020231	19.4	https://diabimmune.broadinstitute.org/diabimmune/data/14/	DIABIMMUNE	Healthy
G78670	P015163	13.8	https://diabimmune.broadinstitute.org/diabimmune/data/14/	DIABIMMUNE	Healthy
G78671	P015163	15.8	https://diabimmune.broadinstitute.org/diabimmune/data/14/	DIABIMMUNE	Healthy
G78672	P015163	17.8	https://diabimmune.broadinstitute.org/diabimmune/data/14/	DIABIMMUNE	Healthy
G78673	E011183	3.2	https://diabimmune.broadinstitute.org/diabimmune/data/14/	DIABIMMUNE	Healthy
G78674	E011183	6.3	https://diabimmune.broadinstitute.org/diabimmune/data/14/	DIABIMMUNE	Healthy
G78675	E012115	4	https://diabimmune.broadinstitute.org/diabimmune/data/14/	DIABIMMUNE	Healthy
G78676	E013394	3.4	https://diabimmune.broadinstitute.org/diabimmune/data/14/	DIABIMMUNE	Healthy
G78677	E022960	1.4	https://diabimmune.broadinstitute.org/diabimmune/data/14/	DIABIMMUNE	Healthy
G78679	E020682	3.7	https://diabimmune.broadinstitute.org/diabimmune/data/14/	DIABIMMUNE	Healthy
G78680	E011183	9.2	https://diabimmune.broadinstitute.org/diabimmune/data/14/	DIABIMMUNE	Healthy
G78681	E016444	19.2	https://diabimmune.broadinstitute.org/diabimmune/data/14/	DIABIMMUNE	Healthy
G78682	E015378	21.8	https://diabimmune.broadinstitute.org/diabimmune/data/14/	DIABIMMUNE	Healthy
G78683	E029796	13	https://diabimmune.broadinstitute.org/diabimmune/data/14/	DIABIMMUNE	Healthy
G78684	E016681	21.7	https://diabimmune.broadinstitute.org/diabimmune/data/14/	DIABIMMUNE	Healthy
G78685	E017715	19	https://diabimmune.broadinstitute.org/diabimmune/data/14/	DIABIMMUNE	Healthy
G78686	E031941	13.1	https://diabimmune.broadinstitute.org/diabimmune/data/14/	DIABIMMUNE	Healthy
G78687	E011459	28.2	https://diabimmune.broadinstitute.org/diabimmune/data/14/	DIABIMMUNE	Healthy
G78688	T025415	8	https://diabimmune.broadinstitute.org/diabimmune/data/14/	DIABIMMUNE	Healthy
G78690	T026211	9.8	https://diabimmune.broadinstitute.org/diabimmune/data/14/	DIABIMMUNE	Healthy
G78692	E012393	21.7	https://diabimmune.broadinstitute.org/diabimmune/data/14/	DIABIMMUNE	Healthy
G78693	P010096	24.1	https://diabimmune.broadinstitute.org/diabimmune/data/14/	DIABIMMUNE	Healthy
G78694	P010322	10.1	https://diabimmune.broadinstitute.org/diabimmune/data/14/	DIABIMMUNE	Healthy
G78696	P004946	9.7	https://diabimmune.broadinstitute.org/diabimmune/data/14/	DIABIMMUNE	Healthy
G78697	P004946	11	https://diabimmune.broadinstitute.org/diabimmune/data/14/	DIABIMMUNE	Healthy
G78699	P009291	6.2	https://diabimmune.broadinstitute.org/diabimmune/data/14/	DIABIMMUNE	Healthy
G78701	P006035	7	https://diabimmune.broadinstitute.org/diabimmune/data/14/	DIABIMMUNE	Healthy
G78704	P010936	6.5	https://diabimmune.broadinstitute.org/diabimmune/data/14/	DIABIMMUNE	Healthy
G78706	P007857	10	https://diabimmune.broadinstitute.org/diabimmune/data/14/	DIABIMMUNE	Healthy
G78707	P008579	8.6	https://diabimmune.broadinstitute.org/diabimmune/data/14/	DIABIMMUNE	Healthy
G78708	T019850	28.4	https://diabimmune.broadinstitute.org/diabimmune/data/14/	DIABIMMUNE	Healthy
G78710	E023681	13.4	https://diabimmune.broadinstitute.org/diabimmune/data/14/	DIABIMMUNE	Healthy
G78712	T021076	22.3	https://diabimmune.broadinstitute.org/diabimmune/data/14/	DIABIMMUNE	Healthy
G78713	T002534	28	https://diabimmune.broadinstitute.org/diabimmune/data/14/	DIABIMMUNE	Healthy
G78714	T003353	16.4	https://diabimmune.broadinstitute.org/diabimmune/data/14/	DIABIMMUNE	Healthy
G78715	E019793	22	https://diabimmune.broadinstitute.org/diabimmune/data/14/	DIABIMMUNE	Healthy
[truncated: 1,866 more rows]

## Sheet: Table S5
Table S5
Species-level taxonomic profiling of all samples used in this study
Clade	021721_142	021721_183	021721_170	021721_129	021721_172	021721_74	021721_68	021721_107	021721_15	021721_27	021721_150	021721_175	021721_169	021721_95	021721_20	021721_90	021721_162	021721_180	021721_86	021721_28	021721_133	021721_168	021721_67	021721_118	021721_161	021721_80	021721_155	021721_76	021721_188	021721_16	021721_30	021721_24	021721_120	021721_84	021721_182	021721_46	021721_171	021721_99	021721_110	021721_185	021721_48	021721_181	021721_43	021721_146	021721_62	021721_135	021721_60	021721_77	021721_128
k__Archaea|p__Euryarchaeota|c__Methanobacteria|o__Methanobacteriales|f__Methanobacteriaceae|g__Methanobrevibacter|s__Methanobrevibacter_smithii	NA	NA	NA	NA	NA	NA	NA	NA	NA	NA	NA	NA	NA	NA	NA	NA	NA	NA	NA	NA	NA	NA	NA	NA	NA	NA	NA	NA	NA	NA	NA	NA	NA	NA	NA	NA	NA	NA	NA	NA	NA	NA	NA	NA	NA	NA	NA	NA	NA
k__Archaea|p__Euryarchaeota|c__Methanobacteria|o__Methanobacteriales|f__Methanobacteriaceae|g__Methanobrevibacter|s__Methanobrevibacter_woesei	NA	NA	NA	NA	NA	NA	NA	NA	NA	NA	NA	NA	NA	NA	NA	NA	NA	NA	NA	NA	NA	NA	NA	NA	NA	NA	NA	NA	NA	NA	NA	NA	NA	NA	NA	NA	NA	NA	NA	NA	NA	NA	NA	NA	NA	NA	NA	NA	NA
k__Bacteria|p__Actinobacteria|c__Actinobacteria|o__Actinomycetales|f__Actinomycetaceae|g__Actinobaculum|s__Actinobaculum_massiliense	NA	NA	NA	NA	NA	NA	NA	NA	NA	NA	NA	NA	NA	NA	NA	NA	NA	NA	NA	NA	NA	NA	NA	NA	NA	NA	NA	NA	NA	NA	NA	NA	NA	NA	NA	NA	NA	NA	NA	NA	NA	NA	NA	NA	NA	NA	NA	NA	NA
k__Bacteria|p__Actinobacteria|c__Actinobacteria|o__Actinomycetales|f__Actinomycetaceae|g__Actinomyces|s__Actinomyces_cardiffensis	NA	NA	NA	NA	NA	NA	NA	NA	NA	NA	NA	NA	NA	NA	NA	NA	NA	NA	NA	NA	NA	NA	NA	NA	NA	NA	NA	NA	NA	NA	NA	NA	NA	NA	NA	NA	NA	NA	NA	NA	NA	NA	NA	NA	NA	NA	NA	NA	NA
k__Bacteria|p__Actinobacteria|c__Actinobacteria|o__Actinomycetales|f__Actinomycetaceae|g__Actinomyces|s__Actinomyces_europaeus	0	0	0	0	0	0	0	0	0	0	0	0	0	0	0	0	0	0	0	0	0	0	0	0	0	0	0	0	0	0	0	0	0	0	0	0	0	0	0	0	0	0	0	0	0	0	0	0	0
k__Bacteria|p__Actinobacteria|c__Actinobacteria|o__Actinomycetales|f__Actinomycetaceae|g__Actinomyces|s__Actinomyces_georgiae	NA	NA	NA	NA	NA	NA	NA	NA	NA	NA	NA	NA	NA	NA	NA	NA	NA	NA	NA	NA	NA	NA	NA	NA	NA	NA	NA	NA	NA	NA	NA	NA	NA	NA	NA	NA	NA	NA	NA	NA	NA	NA	NA	NA	NA	NA	NA	NA	NA
k__Bacteria|p__Actinobacteria|c__Actinobacteria|o__Actinomycetales|f__Actinomycetaceae|g__Actinomyces|s__Actinomyces_graevenitzii	0	0.01897	0	0	0.00636	0	0	0.00029	0	0	0.02909	0	0.00363	0	0	0	0.01296	0	0	0	0	0	0	0	0	0	0	0	0	0	0.04401	0.10003	0.00653	0	0	0	0.00198	0	0	0.00879	0.02365	7e-05	0	0.00605	0	0	0	0	0
k__Bacteria|p__Actinobacteria|c__Actinobacteria|o__Actinomycetales|f__Actinomycetaceae|g__Actinomyces|s__Actinomyces_johnsonii	0	0	0	0	0	0	0	0	0	0	0	0	0	0	0	0	0	0	0	0	0	0	0	0	0	0	0	0	0	0	0	0	0	0	0	0	0	0	0	0	0	0	0	0	0	0	0	0	0
k__Bacteria|p__Actinobacteria|c__Actinobacteria|o__Actinomycetales|f__Actinomycetaceae|g__Actinomyces|s__Actinomyces_massiliensis	0	0	0	0	0	0	0.00381	0	0	0	0	0	0	0	0	0	0	0	0	0	0	0	0	0	0	0	0	0	0	0	0	0	0	0	0	0	0	0	0	0	0	0	0	0	0	0	0	0	0
k__Bacteria|p__Actinobacteria|c__Actinobacteria|o__Actinomycetales|f__Actinomycetaceae|g__Actinomyces|s__Actinomyces_naeslundii	0	0	0	0	0	0	0	0.00489	0	0	0	0	0	0	0	0	0	0	0	0	0	0.00314	0	0	0	0	0.07309	0.09527	0	0.00184	0	0	0.00795	0	0	0	0	0	0	0	0.01339	0	0	0.0104	0	0	0	0	0.02675
k__Bacteria|p__Actinobacteria|c__Actinobacteria|o__Actinomycetales|f__Actinomycetaceae|g__Actinomyces|s__Actinomyces_neuii	NA	NA	NA	NA	NA	NA	NA	NA	NA	NA	NA	NA	NA	NA	NA	NA	NA	NA	NA	NA	NA	NA	NA	NA	NA	NA	NA	NA	NA	NA	NA	NA	NA	NA	NA	NA	NA	NA	NA	NA	NA	NA	NA	NA	NA	NA	NA	NA	NA
k__Bacteria|p__Actinobacteria|c__Actinobacteria|o__Actinomycetales|f__Actinomycetaceae|g__Actinomyces|s__Actinomyces_odontolyticus	0	0.05626	0.04901	0	0.00109	0	0.01983	0.02988	0	0.00479	0.00708	0.03699	0	0	0	0	0.0004	0.01699	0.00116	0	0	0.00285	0	0.00879	0	0	0.00715	0.0184	0.00522	0.00264	0.02052	0.16771	0.00754	0	0	0	0.00584	0	0.00025	0.00493	0.00763	0.02487	0	0.00619	0.02685	0.00721	0.00176	0.01326	0.01721
k__Bacteria|p__Actinobacteria|c__Actinobacteria|o__Actinomycetales|f__Actinomycetaceae|g__Actinomyces|s__Actinomyces_oris	0	0	0	0	0	0	0.00564	0	0	0	0	0	0	0	0	0	0	0.00521	0	0	0	0	0	0	0	0	0.06563	0.07473	0	0	0.02784	0	0	0	0	0	0	0	0	0	0	0	0	0.00387	0	0	0	0	0
k__Bacteria|p__Actinobacteria|c__Actinobacteria|o__Actinomycetales|f__Actinomycetaceae|g__Actinomyces|s__Actinomyces_radingae	0	0	0	0	0	0	0	0	0	0	0	0	0	0	0	0	0	0	0	0	0	0	0	0	0	0	0	0	0	0	0	0	0	0	0	0	0	0	0	0	0	0	0	0	0	0	0	0	0
k__Bacteria|p__Actinobacteria|c__Actinobacteria|o__Actinomycetales|f__Actinomycetaceae|g__Actinomyces|s__Actinomyces_turicensis	0	0	0	0	0	0	0	0	0	0	0	0	0	0	0	0	0	0	0	0	0	0	0	0	0	0	0	0	0	0	0	0	0	0	0	0.21119	0	0	0	0	0	0	0	0	0	0.0011	0	0	0
k__Bacteria|p__Actinobacteria|c__Actinobacteria|o__Actinomycetales|f__Actinomycetaceae|g__Actinomyces|s__Actinomyces_urogenitalis	NA	NA	NA	NA	NA	NA	NA	NA	NA	NA	NA	NA	NA	NA	NA	NA	NA	NA	NA	NA	NA	NA	NA	NA	NA	NA	NA	NA	NA	NA	NA	NA	NA	NA	NA	NA	NA	NA	NA	NA	NA	NA	NA	NA	NA	NA	NA	NA	NA
k__Bacteria|p__Actinobacteria|c__Actinobacteria|o__Actinomycetales|f__Actinomycetaceae|g__Actinomyces|s__Actinomyces_viscosus	0	0	0	0	0	0	0	0	0	0	0	0	0	0	0	0	0	0	0	0	0	0	0	0	0	0	0	0	0	0	0	0	0	0	0	0	0	0	0	0	0	0	0	0	0	0	0	0	0
k__Bacteria|p__Actinobacteria|c__Actinobacteria|o__Actinomycetales|f__Actinomycetaceae|g__Actinotignum|s__Actinotignum_schaalii	NA	NA	NA	NA	NA	NA	NA	NA	NA	NA	NA	NA	NA	NA	NA	NA	NA	NA	NA	NA	NA	NA	NA	NA	NA	NA	NA	NA	NA	NA	NA	NA	NA	NA	NA	NA	NA	NA	NA	NA	NA	NA	NA	NA	NA	NA	NA	NA	NA
k__Bacteria|p__Actinobacteria|c__Actinobacteria|o__Actinomycetales|f__Actinomycetaceae|g__Actinotignum|s__Actinotignum_timonense	NA	NA	NA	NA	NA	NA	NA	NA	NA	NA	NA	NA	NA	NA	NA	NA	NA	NA	NA	NA	NA	NA	NA	NA	NA	NA	NA	NA	NA	NA	NA	NA	NA	NA	NA	NA	NA	NA	NA	NA	NA	NA	NA	NA	NA	NA	NA	NA	NA
k__Bacteria|p__Actinobacteria|c__Actinobacteria|o__Actinomycetales|f__Actinomycetaceae|g__Trueperella|s__Trueperella_bernardiae	NA	NA	NA	NA	NA	NA	NA	NA	NA	NA	NA	NA	NA	NA	NA	NA	NA	NA	NA	NA	NA	NA	NA	NA	NA	NA	NA	NA	NA	NA	NA	NA	NA	NA	NA	NA	NA	NA	NA	NA	NA	NA	NA	NA	NA	NA	NA	NA	NA
k__Bacteria|p__Actinobacteria|c__Actinobacteria|o__Actinomycetales|f__Actinomycetaceae|g__Varibaculum|s__Varibaculum_cambriense	0	0	0	0	0	0	0	0	0	0	0.00266	0	0	0	0	0.02867	0	0	0	0	0	0	0	0	0	0	0.0031	0.06209	0	0	0	0	0	0.05794	0	0	0	0	0	0.01757	0	0.00849	0	0	0	0	0	0	0.00462
k__Bacteria|p__Actinobacteria|c__Actinobacteria|o__Bifidobacteriales|f__Bifidobacteriaceae|g__Aeriscardovia|s__Aeriscardovia_aeriphila	0.00114	0	0	0.00292	0	0.00079	0	0	0	0.00064	0	0	0	0	0	0	0	0	0	0	0	0	0	0	0	0	0	0	0	0	0	0	0	0	0	0	0	0	0	0	0	0	0	0	0	0	0	0	0
k__Bacteria|p__Actinobacteria|c__Actinobacteria|o__Bifidobacteriales|f__Bifidobacteriaceae|g__Alloscardovia|s__Alloscardovia_omnicolens	0	0	0	0	0	0	0	0	0	0	0	0	0	0	0	0	0	0	0	0	0	0	0.00511	0	0	0	0	0	0	0	0	0	0	0	0	0	0	0	0	0	0	0	0	0	0	0	0	0	0
k__Bacteria|p__Actinobacteria|c__Actinobacteria|o__Bifidobacteriales|f__Bifidobacteriaceae|g__Bifidobacterium|s__Bifidobacterium_adolescentis	37.5806	0	0	0	0	0	0	0	0	0	0	0	0	0	0.02756	0	0.00132	0.20657	0	0	0	0	0	0	0	0	2.72419	0	0	0.03501	0	0	10.711	0	0	0	0	0	0	0	0	0	0	6.07973	0	2.14773	0	0	0
k__Bacteria|p__Actinobacteria|c__Actinobacteria|o__Bifidobacteriales|f__Bifidobacteriaceae|g__Bifidobacterium|s__Bifidobacterium_angulatum	NA	NA	NA	NA	NA	NA	NA	NA	NA	NA	NA	NA	NA	NA	NA	NA	NA	NA	NA	NA	NA	NA	NA	NA	NA	NA	NA	NA	NA	NA	NA	NA	NA	NA	NA	NA	NA	NA	NA	NA	NA	NA	NA	NA	NA	NA	NA	NA	NA
k__Bacteria|p__Actinobacteria|c__Actinobacteria|o__Bifidobacteriales|f__Bifidobacteriaceae|g__Bifidobacterium|s__Bifidobacterium_animalis	0	0	0	0.06009	0	0	0.01118	0	0	0.03806	0	0.34984	0	0	0	0	0.56829	0.46765	0	0.03997	0	0	0	0.03477	0	0	0	4.38434	0	0	6.76881	0	0	0	0	0	0.0362	0	0	0	0	0	0	0	0	0.54769	0	0	1.11498
k__Bacteria|p__Actinobacteria|c__Actinobacteria|o__Bifidobacteriales|f__Bifidobacteriaceae|g__Bifidobacterium|s__Bifidobacterium_bifidum	13.1135	69.4628	35.7895	2.00109	0	0	4.42129	0	0	11.8933	0	4.47347	0	0	0	0	0	2.42814	0	0	4.96781	3.65734	0	5.63722	0	0	20.7511	0	0	0	7.39335	0	0	0	2.74451	0	2.17957	0	6.1708	0	0	0	0	10.3942	0	2.23065	0	0	0
k__Bacteria|p__Actinobacteria|c__Actinobacteria|o__Bifidobacteriales|f__Bifidobacteriaceae|g__Bifidobacterium|s__Bifidobacterium_breve	0	0	0	1.40122	0	0	0.35772	0.03313	0	19.5051	0.21189	0.80461	8.06036	0	0.06002	0	0	0.16112	0	0	0	0.03656	0	2.93459	0	0	0	0	4.36706	0	3.11892	0	0.00475	0	0.09779	0	0.40521	0	0.27158	0	14.9353	0	0	0.22955	0	0.02646	0	0	8.40709
k__Bacteria|p__Actinobacteria|c__Actinobacteria|o__Bifidobacteriales|f__Bifidobacteriaceae|g__Bifidobacterium|s__Bifidobacterium_catenulatum	0	0	0	0	0	0	0	0	0	0	0	0	0	0	0	0	0	0	0	0	0	0	0	0	0	0	0	0	0	0	0	0	0	0	0	0	0	0	0	0	0	0	0	0	0	0	0	0	0
k__Bacteria|p__Actinobacteria|c__Actinobacteria|o__Bifidobacteriales|f__Bifidobacteriaceae|g__Bifidobacterium|s__Bifidobacterium_dentium	0.15945	11.9797	5.06608	0	0	0	0	0	0	0	0	0	0	0	0	0	0	0	0	0	0	0	0.00258	0	0	0	0	0	0.84871	0	0	0	0	0	0	0.01195	0	0	0	0	0	0	0	0	0	0.01661	0	0	0
k__Bacteria|p__Actinobacteria|c__Actinobacteria|o__Bifidobacteriales|f__Bifidobacteriaceae|g__Bifidobacterium|s__Bifidobacterium_gallinarum	0.00207	0	0	0	0	0	0	0	0	0	0	0	0	0	0	0	0	0	0	0	0	0	0	0	0	0	0.00073	0	0	0	0	0	0	0	0	0	0	0.00041	0	0	0	0	0	0	0	0	0	0	0
k__Bacteria|p__Actinobacteria|c__Actinobacteria|o__Bifidobacteriales|f__Bifidobacteriaceae|g__Bifidobacterium|s__Bifidobacterium_kashiwanohense	0	0	0	0	0	0	0	0	0	0	0	0	0	0	0	0	0	0	0	0	0	0	0	0	0	0	0	0	0	0	0	0	0	0	0	0	0	0	0	0	0	0	0	0	0	0	0	0	0
k__Bacteria|p__Actinobacteria|c__Actinobacteria|o__Bifidobacteriales|f__Bifidobacteriaceae|g__Bifidobacterium|s__Bifidobacterium_longum	37.8092	0	0	2.14612	66.9915	87.2726	14.847	31.0913	0	14.1378	13.0535	31.7466	25.4547	40.2843	1.10396	59.2272	6.19985	7.5049	61.3362	0	2.14469	92.3018	0.53499	5.30797	51.9767	11.2855	12.8391	0	40.0262	1.4372	11.6842	0	0.65829	0.92564	0.33876	2.76027	20.3854	7.63151	13.2376	0	0.45134	0	0.13831	2.69405	0	6.54955	69.005	72.5408	33.558
k__Bacteria|p__Actinobacteria|c__Actinobacteria|o__Bifidobacteriales|f__Bifidobacteriaceae|g__Bifidobacterium|s__Bifidobacterium_moukalabense	NA	NA	NA	NA	NA	NA	NA	NA	NA	NA	NA	NA	NA	NA	NA	NA	NA	NA	NA	NA	NA	NA	NA	NA	NA	NA	NA	NA	NA	NA	NA	NA	NA	NA	NA	NA	NA	NA	NA	NA	NA	NA	NA	NA	NA	NA	NA	NA	NA
k__Bacteria|p__Actinobacteria|c__Actinobacteria|o__Bifidobacteriales|f__Bifidobacteriaceae|g__Bifidobacterium|s__Bifidobacterium_pseudocatenulatum	0.61454	0	0	9.78052	0	0	0	0	0	0	41.3041	24.8156	0	0	0.16025	0	34.7486	11.4467	0	0	2.71017	0	0.57606	18.3414	0	11.8837	10.0782	0	33.2242	1.58676	0	0	0	0	0	0	11.3826	14.5446	35.1987	81.5858	0	68.6704	0	6.34587	0	1.39712	0	0	0
k__Bacteria|p__Actinobacteria|c__Actinobacteria|o__Bifidobacteriales|f__Bifidobacteriaceae|g__Bifidobacterium|s__Bifidobacterium_pseudolongum	NA	NA	NA	NA	NA	NA	NA	NA	NA	NA	NA	NA	NA	NA	NA	NA	NA	NA	NA	NA	NA	NA	NA	NA	NA	NA	NA	NA	NA	NA	NA	NA	NA	NA	NA	NA	NA	NA	NA	NA	NA	NA	NA	NA	NA	NA	NA	NA	NA
k__Bacteria|p__Actinobacteria|c__Actinobacteria|o__Bifidobacteriales|f__Bifidobacteriaceae|g__Bifidobacterium|s__Bifidobacterium_pullorum	0.10655	0	0	0	0	0	0	0	0	0	0	0	0	0	0	0	0	0	0	0	0	0	0	0	0	0	0.01054	0	0	0.01152	0	0	0	0	0	0	0	0.013	0	0	0	0	0	0	0	0	0	0	0
k__Bacteria|p__Actinobacteria|c__Actinobacteria|o__Bifidobacteriales|f__Bifidobacteriaceae|g__Bifidobacterium|s__Bifidobacterium_saeculare	0.00192	0	0	0	0	0	0	0	0	0	0	0	0	0	0	0	0	0	0	0	0	0	0	0	0	0	0.00147	0	0	0	0	0	0	0	0	0	0	0.00026	0	0	0	0	0	0	0	0	0	0	0
k__Bacteria|p__Actinobacteria|c__Actinobacteria|o__Bifidobacteriales|f__Bifidobacteriaceae|g__Bifidobacterium|s__Bifidobacterium_scardovii	0	0	0	0	0	0	0	0	0	0	0	0	0	0	0	0	0	0	0	0	0	0	0	0	0	0	0	0	0	0	0	0	0	0	0	0	0	0	0	0	0	0	0	0	0	0	0	0	0
k__Bacteria|p__Actinobacteria|c__Actinobacteria|o__Bifidobacteriales|f__Bifidobacteriaceae|g__Bifidobacterium|s__Bifidobacterium_tsurumiense	NA	NA	NA	NA	NA	NA	NA	NA	NA	NA	NA	NA	NA	NA	NA	NA	NA	NA	NA	NA	NA	NA	NA	NA	NA	NA	NA	NA	NA	NA	NA	NA	NA	NA	NA	NA	NA	NA	NA	NA	NA	NA	NA	NA	NA	NA	NA	NA	NA
k__Bacteria|p__Actinobacteria|c__Actinobacteria|o__Bifidobacteriales|f__Bifidobacteriaceae|g__Gardnerella|s__Gardnerella_vaginalis	0	0	0	0	0	0	0	0	0	0	0	0	0	0	0	0	0	0	0	0	0	0	0	0	0	0	0	0	0	0	0	0	0	0	0	0	0	0	0	0	0	0	0	0	0	0	0	0	0
k__Bacteria|p__Actinobacteria|c__Actinobacteria|o__Bifidobacteriales|f__Bifidobacteriaceae|g__Parascardovia|s__Parascardovia_denticolens	NA	NA	NA	NA	NA	NA	NA	NA	NA	NA	NA	NA	NA	NA	NA	NA	NA	NA	NA	NA	NA	NA	NA	NA	NA	NA	NA	NA	NA	NA	NA	NA	NA	NA	NA	NA	NA	NA	NA	NA	NA	NA	NA	NA	NA	NA	NA	NA	NA
k__Bacteria|p__Actinobacteria|c__Actinobacteria|o__Bifidobacteriales|f__Bifidobacteriaceae|g__Scardovia|s__Scardovia_wiggsiae	0	0.00348	2.13364	0	0	0	0	0	0	0	0	0	0	0	0	0	0	0	0	0	0	0	0	0	0	0	0	0	0	0	0	0	0	0	0	0	0	0	0	0	0	0	0	0	0	0	0	0	0
k__Bacteria|p__Actinobacteria|c__Actinobacteria|o__Corynebacteriales|f__Corynebacteriaceae|g__Corynebacterium|s__Corynebacterium_accolens	0	0	0	0	0	0	0	0	0	0	0	0	0	0	0	0	0	0	0	0	0	0	0	0	0	0	0	0	0	0	0	0	0	0	0	0	0	0	0	0	0	0	0	0	0	0	0	0	0
k__Bacteria|p__Actinobacteria|c__Actinobacteria|o__Corynebacteriales|f__Corynebacteriaceae|g__Corynebacterium|s__Corynebacterium_amycolatum	0	0	0	0	0	0	0	0	0	0	0	0	0	0	0	0	0	0	0	0	0	0	0	0	0	0	0.01116	0	0	0	0	0.00442	0	0	0	0	0	0	0	0	0	0	0	0	0	0	0	0	0
k__Bacteria|p__Actinobacteria|c__Actinobacteria|o__Corynebacteriales|f__Corynebacteriaceae|g__Corynebacterium|s__Corynebacterium_argentoratense	0	0	0	0	0	0	0.0032	0	0	0	0	0.0065	0	0	0	0	0	0	0	0	0	0	0	0	0	0	0	0	0	0	0	0	0	0	0	0	0	0	0	0	0	0	0	0	0	0	0	0	0
k__Bacteria|p__Actinobacteria|c__Actinobacteria|o__Corynebacteriales|f__Corynebacteriaceae|g__Corynebacterium|s__Corynebacterium_callunae	NA	NA	NA	NA	NA	NA	NA	NA	NA	NA	NA	NA	NA	NA	NA	NA	NA	NA	NA	NA	NA	NA	NA	NA	NA	NA	NA	NA	NA	NA	NA	NA	NA	NA	NA	NA	NA	NA	NA	NA	NA	NA	NA	NA	NA	NA	NA	NA	NA
k__Bacteria|p__Actinobacteria|c__Actinobacteria|o__Corynebacteriales|f__Corynebacteriaceae|g__Corynebacterium|s__Corynebacterium_coyleae	NA	NA	NA	NA	NA	NA	NA	NA	NA	NA	NA	NA	NA	NA	NA	NA	NA	NA	NA	NA	NA	NA	NA	NA	NA	NA	NA	NA	NA	NA	NA	NA	NA	NA	NA	NA	NA	NA	NA	NA	NA	NA	NA	NA	NA	NA	NA	NA	NA
k__Bacteria|p__Actinobacteria|c__Actinobacteria|o__Corynebacteriales|f__Corynebacteriaceae|g__Corynebacterium|s__Corynebacterium_durum	0	0	0	0	0	0	0.04919	0	0	0	0	0	0	0	0	0	0	0	0	0	0	0	0	0	0	0	0	0	0	0	0.02636	0	0.00731	0	0	0	0	0	0	0	0	0	0	0.01508	0	0	0	0	0
k__Bacteria|p__Actinobacteria|c__Actinobacteria|o__Corynebacteriales|f__Corynebacteriaceae|g__Corynebacterium|s__Corynebacterium_falsenii	0	0	0	0	0	0	0	0	0	0	0	0	0	0	0	0	0	0	0	0	0	0	0	0	0	0	0	0	0	0	0	0	0	0	0	0	0	0	0	0	0	0	0	0	0	0	0	0	0
k__Bacteria|p__Actinobacteria|c__Actinobacteria|o__Corynebacteriales|f__Corynebacteriaceae|g__Corynebacterium|s__Corynebacterium_glutamicum	NA	NA	NA	NA	NA	NA	NA	NA	NA	NA	NA	NA	NA	NA	NA	NA	NA	NA	NA	NA	NA	NA	NA	NA	NA	NA	NA	NA	NA	NA	NA	NA	NA	NA	NA	NA	NA	NA	NA	NA	NA	NA	NA	NA	NA	NA	NA	NA	NA
k__Bacteria|p__Actinobacteria|c__Actinobacteria|o__Corynebacteriales|f__Corynebacteriaceae|g__Corynebacterium|s__Corynebacterium_kroppenstedtii	0	0	0.00015	0	0	0	0	0	0	0	0	0	0	0	0	0.00584	0	0	0	0	0	0	0	0	0	0	0	0	0	0	0	0	0	0	0	0	0	0	0	0	0	0	0	0	0	0	0	0	0
k__Bacteria|p__Actinobacteria|c__Actinobacteria|o__Corynebacteriales|f__Corynebacteriaceae|g__Corynebacterium|s__Corynebacterium_provencense	0	0	0	0	0	0	0	0	0	0	0	0	0	0	0	0	0	0	0	0	0	0	0	0	0	0	0	0	0	0.00642	0	0	0	0	0	0	0	0	0	0	0	0	0	0	0	0	0	0	0
k__Bacteria|p__Actinobacteria|c__Actinobacteria|o__Corynebacteriales|f__Corynebacteriaceae|g__Corynebacterium|s__Corynebacterium_pseudodiphtheriticum	0	0	0	0	0	0	0	0	0	0.0035	0	0	0	0	0	0	0	0	0	0	0	0	0	0	0	0	0	0.10084	0	0	0	0	0	0	0	0	0	0	0	0	0	0	0	0	0	0	0	0	0
k__Bacteria|p__Actinobacteria|c__Actinobacteria|o__Corynebacteriales|f__Corynebacteriaceae|g__Corynebacterium|s__Corynebacterium_riegelii	NA	NA	NA	NA	NA	NA	NA	NA	NA	NA	NA	NA	NA	NA	NA	NA	NA	NA	NA	NA	NA	NA	NA	NA	NA	NA	NA	NA	NA	NA	NA	NA	NA	NA	NA	NA	NA	NA	NA	NA	NA	NA	NA	NA	NA	NA	NA	NA	NA
k__Bacteria|p__Actinobacteria|c__Actinobacteria|o__Corynebacteriales|f__Corynebacteriaceae|g__Corynebacterium|s__Corynebacterium_simulans	NA	NA	NA	NA	NA	NA	NA	NA	NA	NA	NA	NA	NA	NA	NA	NA	NA	NA	NA	NA	NA	NA	NA	NA	NA	NA	NA	NA	NA	NA	NA	NA	NA	NA	NA	NA	NA	NA	NA	NA	NA	NA	NA	NA	NA	NA	NA	NA	NA
k__Bacteria|p__Actinobacteria|c__Actinobacteria|o__Corynebacteriales|f__Corynebacteriaceae|g__Corynebacterium|s__Corynebacterium_striatum	0	0	0	0	0	0	0	0	0	0	0	0	0	0	0	0	0	0	0	0	0	0	0	0	0	0	0	0	0	0	0	0	0	0	0	0	0	0	0	0	0	0	0	0	0	0	0	0	0
k__Bacteria|p__Actinobacteria|c__Actinobacteria|o__Corynebacteriales|f__Corynebacteriaceae|g__Corynebacterium|s__Corynebacterium_variabile	0	0	0	0	0	0	0	0	0	0	0	0	0	0	0	0	0	0	0	0	0	0	0	0	0	0	0	0	0	0.018	0	0	0	0	0	0	0	0	0	0	0	0	0	0	0	0	0	0	0
k__Bacteria|p__Actinobacteria|c__Actinobacteria|o__Corynebacteriales|f__Corynebacteriales_unclassified|g__Lawsonella|s__Lawsonella_clevelandensis	0	0	0	0	0.00034	0	0	0	0	0	0	0	0	0	0	0	0	0	0	0	0	0	0	0	0	0	0	0	0	0	0	0	0	0	0	0	0	0	0	0	0	0	0	0	0	0	0	0	0
k__Bacteria|p__Actinobacteria|c__Actinobacteria|o__Corynebacteriales|f__Gordoniaceae|g__Gordonia|s__Gordonia_aichiensis	0	0	0	0	0	0	0	0	0	0	0	0	0	0	0	0	0	0	0	0	0	0	0	0	0	0	0	0	0	0	0	0	0	0	0	0	0	0	0	0	0	0	0	0	0	0	0	0	0
k__Bacteria|p__Actinobacteria|c__Actinobacteria|o__Corynebacteriales|f__Gordoniaceae|g__Gordonia|s__Gordonia_jacobaea	NA	NA	NA	NA	NA	NA	NA	NA	NA	NA	NA	NA	NA	NA	NA	NA	NA	NA	NA	NA	NA	NA	NA	NA	NA	NA	NA	NA	NA	NA	NA	NA	NA	NA	NA	NA	NA	NA	NA	NA	NA	NA	NA	NA	NA	NA	NA	NA	NA
k__Bacteria|p__Actinobacteria|c__Actinobacteria|o__Corynebacteriales|f__Gordoniaceae|g__Gordonia|s__Gordonia_otitidis	NA	NA	NA	NA	NA	NA	NA	NA	NA	NA	NA	NA	NA	NA	NA	NA	NA	NA	NA	NA	NA	NA	NA	NA	NA	NA	NA	NA	NA	NA	NA	NA	NA	NA	NA	NA	NA	NA	NA	NA	NA	NA	NA	NA	NA	NA	NA	NA	NA
k__Bacteria|p__Actinobacteria|c__Actinobacteria|o__Corynebacteriales|f__Gordoniaceae|g__Gordonia|s__Gordonia_sputi	NA	NA	NA	NA	NA	NA	NA	NA	NA	NA	NA	NA	NA	NA	NA	NA	NA	NA	NA	NA	NA	NA	NA	NA	NA	NA	NA	NA	NA	NA	NA	NA	NA	NA	NA	NA	NA	NA	NA	NA	NA	NA	NA	NA	NA	NA	NA	NA	NA
k__Bacteria|p__Actinobacteria|c__Actinobacteria|o__Corynebacteriales|f__Mycobacteriaceae|g__Mycolicibacterium|s__Mycolicibacterium_peregrinum	NA	NA	NA	NA	NA	NA	NA	NA	NA	NA	NA	NA	NA	NA	NA	NA	NA	NA	NA	NA	NA	NA	NA	NA	NA	NA	NA	NA	NA	NA	NA	NA	NA	NA	NA	NA	NA	NA	NA	NA	NA	NA	NA	NA	NA	NA	NA	NA	NA
k__Bacteria|p__Actinobacteria|c__Actinobacteria|o__Corynebacteriales|f__Nocardiaceae|g__Rhodococcus|s__Rhodococcus_enclensis	0	0	0	0	0	0	0	0	0	0	0	0	0	0	0	0	0	0	0	0	0	0	0	0	0	0	0	0	0	0	0	0	0	0	0	0	0	0	0	0	0	0	0	0	0	0	0	0	0
k__Bacteria|p__Actinobacteria|c__Actinobacteria|o__Corynebacteriales|f__Nocardiaceae|g__Rhodococcus|s__Rhodococcus_erythropolis	0	0	0	0	0	0	0	0	0	0	0	0	0	0	0	0	0	0	0	0	0	0	0	0	0	0	0	0	0	0	0	0	0	0	0	0	0	0	0	0	0	0	0	0	0	0	0	0	0
k__Bacteria|p__Actinobacteria|c__Actinobacteria|o__Corynebacteriales|f__Nocardiaceae|g__Rhodococcus|s__Rhodococcus_qingshengii	0	0	0	0	0	0	0	0	0	0	0	0	0	0	0	0	0	0	0	0	0	0	0	0	0	0	0	0	0	0	0	0	0	0	0	0	0	0	0	0	0	0	0	0	0	0	0	0	0
k__Bacteria|p__Actinobacteria|c__Actinobacteria|o__Corynebacteriales|f__Tsukamurellaceae|g__Tsukamurella|s__Tsukamurella_pulmonis	NA	NA	NA	NA	NA	NA	NA	NA	NA	NA	NA	NA	NA	NA	NA	NA	NA	NA	NA	NA	NA	NA	NA	NA	NA	NA	NA	NA	NA	NA	NA	NA	NA	NA	NA	NA	NA	NA	NA	NA	NA	NA	NA	NA	NA	NA	NA	NA	NA
k__Bacteria|p__Actinobacteria|c__Actinobacteria|o__Micrococcales|f__Dermabacteraceae|g__Brachybacterium|s__Brachybacterium_nesterenkovii	0	0	0	0	0	0	0	0	0	0	0	0	0	0	0	0	0	0	0	0	0	0	0	0	0	0	0	0	0	0	0	0	0	0	0	0	0	0	0	0	0	0	0	0	0	0	0	0	0
k__Bacteria|p__Actinobacteria|c__Actinobacteria|o__Micrococcales|f__Dermabacteraceae|g__Dermabacter|s__Dermabacter_hominis	NA	NA	NA	NA	NA	NA	NA	NA	NA	NA	NA	NA	NA	NA	NA	NA	NA	NA	NA	NA	NA	NA	NA	NA	NA	NA	NA	NA	NA	NA	NA	NA	NA	NA	NA	NA	NA	NA	NA	NA	NA	NA	NA	NA	NA	NA	NA	NA	NA
k__Bacteria|p__Actinobacteria|c__Actinobacteria|o__Micrococcales|f__Dermabacteraceae|g__Dermabacter|s__Dermabacter_vaginalis	NA	NA	NA	NA	NA	NA	NA	NA	NA	NA	NA	NA	NA	NA	NA	NA	NA	NA	NA	NA	NA	NA	NA	NA	NA	NA	NA	NA	NA	NA	NA	NA	NA	NA	NA	NA	NA	NA	NA	NA	NA	NA	NA	NA	NA	NA	NA	NA	NA
k__Bacteria|p__Actinobacteria|c__Actinobacteria|o__Micrococcales|f__Dermacoccaceae|g__Dermacoccus|s__Dermacoccus_nishinomiyaensis	0	0	0	0	0	0	0	0	0	0	0	0	0	0	0	0	0	0	0	0	0	0	0	0	0	0	0	0	0	0	0	0	0	0	0	0	0	0	0	0	0	0	0	0	0	0	0	0	0
k__Bacteria|p__Actinobacteria|c__Actinobacteria|o__Micrococcales|f__Microbacteriaceae|g__Microbacterium|s__Microbacterium_oxydans	NA	NA	NA	NA	NA	NA	NA	NA	NA	NA	NA	NA	NA	NA	NA	NA	NA	NA	NA	NA	NA	NA	NA	NA	NA	NA	NA	NA	NA	NA	NA	NA	NA	NA	NA	NA	NA	NA	NA	NA	NA	NA	NA	NA	NA	NA	NA	NA	NA
k__Bacteria|p__Actinobacteria|c__Actinobacteria|o__Micrococcales|f__Micrococcaceae|g__Kocuria|s__Kocuria_kristinae	0	0	0	0	0	0	0	0	0	0	0	0	0	0	0	0	0	0	0	0	0	0	0	0	0	0	0	0	0	0	0	0	0	0	0	0	0	0	0	0	0	0	0	0	0	0	0	0	0
k__Bacteria|p__Actinobacteria|c__Actinobacteria|o__Micrococcales|f__Micrococcaceae|g__Kocuria|s__Kocuria_rhizophila	0	0	0	0	0	0	0	0	0	0	0	0	0	0	0	0	0.03235	0	0	0	0	0	0	0	0	0	0	0	0	0	0	0	0	0	0	0	0	0	0	0	0	0	0	0	0	0	0	0	0
k__Bacteria|p__Actinobacteria|c__Actinobacteria|o__Micrococcales|f__Micrococcaceae|g__Kocuria|s__Kocuria_varians	0	0	0	0	0	0	0	0	0	0	0	0	0	0	0	0	0	0	0	0	0	0	0	0	0	0	0	0	0	0	0	0.00224	0	0	0	0	0	0	0	0	0	0	0	0	0	0	0	0	0
k__Bacteria|p__Actinobacteria|c__Actinobacteria|o__Micrococcales|f__Micrococcaceae|g__Rothia|s__Rothia_dentocariosa	0	0	0	0	0	0	0.00686	0	0	0	0	0	0	0	0	0	0	0	0	0	0	0	0.02793	0	0	0	0	0	0	0	0	0	0	0	0	0	0	0	0	0	0.00259	0	0	0	0	0	0	0	0
k__Bacteria|p__Actinobacteria|c__Actinobacteria|o__Micrococcales|f__Micrococcaceae|g__Rothia|s__Rothia_mucilaginosa	0.00053	0.00073	0.00125	0.00843	0.07334	0.00248	0.26527	0.01338	0	0	0.01113	0.00319	0.00206	0.0255	0	0.01715	0.04196	0.05909	0.00161	0	0.00871	0	0.35035	0	0.02083	0.00048	0	0.00229	0.01728	0.04044	0.3839	0.04909	0.00796	0.00259	0.00102	0	0	0.00763	0.04175	0.04589	0.00292	0.01268	0	0.08118	0.0134	0.00283	0	0.01759	0.05481
k__Bacteria|p__Actinobacteria|c__Actinobacteria|o__Micrococcales|f__Micrococcales_unclassified|g__Tropheryma|s__Tropheryma_whipplei	NA	NA	NA	NA	NA	NA	NA	NA	NA	NA	NA	NA	NA	NA	NA	NA	NA	NA	NA	NA	NA	NA	NA	NA	NA	NA	NA	NA	NA	NA	NA	NA	NA	NA	NA	NA	NA	NA	NA	NA	NA	NA	NA	NA	NA	NA	NA	NA	NA
k__Bacteria|p__Actinobacteria|c__Actinobacteria|o__Propionibacteriales|f__Propionibacteriaceae|g__Acidipropionibacterium|s__Acidipropionibacterium_acidipropionici	0	0	0	0	0	0	0	0	0	0	0	0	0	0	0	0	0	0.03591	0	0	0	0	0	0	0	0	0	0	0	0	0	0	0	0	0	0	0	0	0	0	0	0	0	0	0	0	0	0	0
k__Bacteria|p__Actinobacteria|c__Actinobacteria|o__Propionibacteriales|f__Propionibacteriaceae|g__Cutibacterium|s__Cutibacterium_acnes	0	0	0.00074	0	0	0	0	0	0	0	0	0	0	0	0	0	0	0	0	0	0	0	0	0	0	0	0	0	0	0	0	0	0	0	0	0	0	0	0	0	0	0	0	0	0	0	0	0	0
k__Bacteria|p__Actinobacteria|c__Actinobacteria|o__Propionibacteriales|f__Propionibacteriaceae|g__Cutibacterium|s__Cutibacterium_avidum	0	0	0.17081	0	0.0178	0	0	0	0	0	0	0	0	0	0	0	0.00779	0	0	0	0	0	0	0	1.27175	0	0	0	0	0	0	0	0	0	0	0	0	0	0	1.44907	0	0	0	0	0	0	0	0	0
k__Bacteria|p__Actinobacteria|c__Actinobacteria|o__Propionibacteriales|f__Propionibacteriaceae|g__Cutibacterium|s__Cutibacterium_granulosum	0	0	0	0	0	0	0	0	0	0	0	0	0	0	0	0.0249	0	0	0	0	0	0	0	0	0	0	0	0	0	0	0	0	0	0	0	0	0	0	0	0	0	0	0	0	0	0	0	0	0
k__Bacteria|p__Actinobacteria|c__Actinobacteria|o__Propionibacteriales|f__Propionibacteriaceae|g__Propionibacterium|s__Propionibacterium_freudenreichii	0	0	0	0	0	0	0	0	0	0	0	0	0	0	0	0	0	0.02904	0	0	0	0	0	0	0	0	0	0	0	0	0	0	0	0	0	0	0	0	0	0	0	0	0	0	0	0	0	0	0
k__Bacteria|p__Actinobacteria|c__Actinobacteria|o__Propionibacteriales|f__Propionibacteriaceae|g__Propionimicrobium|s__Propionimicrobium_lymphophilum	NA	NA	NA	NA	NA	NA	NA	NA	NA	NA	NA	NA	NA	NA	NA	NA	NA	NA	NA	NA	NA	NA	NA	NA	NA	NA	NA	NA	NA	NA	NA	NA	NA	NA	NA	NA	NA	NA	NA	NA	NA	NA	NA	NA	NA	NA	NA	NA	NA
k__Bacteria|p__Actinobacteria|c__Actinobacteria|o__Propionibacteriales|f__Propionibacteriaceae|g__Pseudopropionibacterium|s__Pseudopropionibacterium_propionicum	0	0	0	0	0	0	0	0	0	0	0	0	0	0	0	0	0	0	0	0	0	0	0	0	0	0	0	0.14905	0	0	0	0	0	0	0	0	0	0	0	0	0	0	0	0	0	0	0	0	0
k__Bacteria|p__Actinobacteria|c__Coriobacteriia|o__Coriobacteriales|f__Atopobiaceae|g__Atopobium|s__Atopobium_deltae	NA	NA	NA	NA	NA	NA	NA	NA	NA	NA	NA	NA	NA	NA	NA	NA	NA	NA	NA	NA	NA	NA	NA	NA	NA	NA	NA	NA	NA	NA	NA	NA	NA	NA	NA	NA	NA	NA	NA	NA	NA	NA	NA	NA	NA	NA	NA	NA	NA
k__Bacteria|p__Actinobacteria|c__Coriobacteriia|o__Coriobacteriales|f__Atopobiaceae|g__Atopobium|s__Atopobium_minutum	0	0	0	0	0	0	0	0	0	0	0	0	0	0	0	0	0	0	0	0	0	0	0	0	0	0	0	0	0	0	0	0	0	0	0	0	0	0	0	0	0	0	0	0	0	0	0	0	0
k__Bacteria|p__Actinobacteria|c__Coriobacteriia|o__Coriobacteriales|f__Atopobiaceae|g__Atopobium|s__Atopobium_parvulum	0	0	0.02547	0	0	0	0	0	0	0	0	0	0	0	0	0	0	0	0	0	0	0	0	0	0	0	0	0	0	0	0.00083	0	0	0	0	0	0	0	0	0	0	0	0	0	0	0	0	0	0
k__Bacteria|p__Actinobacteria|c__Coriobacteriia|o__Coriobacteriales|f__Atopobiaceae|g__Atopobium|s__Atopobium_rimae	NA	NA	NA	NA	NA	NA	NA	NA	NA	NA	NA	NA	NA	NA	NA	NA	NA	NA	NA	NA	NA	NA	NA	NA	NA	NA	NA	NA	NA	NA	NA	NA	NA	NA	NA	NA	NA	NA	NA	NA	NA	NA	NA	NA	NA	NA	NA	NA	NA
k__Bacteria|p__Actinobacteria|c__Coriobacteriia|o__Coriobacteriales|f__Atopobiaceae|g__Atopobium|s__Atopobium_vaginae	0	0	0	0	0	0	0	0	0	0	0	0	0	0	0	0	0	0	0	0	0	0	0	0	0	0	0	0	0	0	0	0	0	0	0	0	0	0	0	0	0	0	0	0	0	0	0	0	0
k__Bacteria|p__Actinobacteria|c__Coriobacteriia|o__Coriobacteriales|f__Atopobiaceae|g__Olsenella|s__Olsenella_profusa	NA	NA	NA	NA	NA	NA	NA	NA	NA	NA	NA	NA	NA	NA	NA	NA	NA	NA	NA	NA	NA	NA	NA	NA	NA	NA	NA	NA	NA	NA	NA	NA	NA	NA	NA	NA	NA	NA	NA	NA	NA	NA	NA	NA	NA	NA	NA	NA	NA
k__Bacteria|p__Actinobacteria|c__Coriobacteriia|o__Coriobacteriales|f__Atopobiaceae|g__Olsenella|s__Olsenella_scatoligenes	0	0	0	0	0	0	0	0	0	0	0	0	0	0	0	0	0	0	0	0	0	0	0	0	0	0	0	0	0	0	0	0	0	0	0	0	0	0	0	0	0	0	0	0	0	0	0	0	0
k__Bacteria|p__Actinobacteria|c__Coriobacteriia|o__Coriobacteriales|f__Atopobiaceae|g__Olsenella|s__Olsenella_uli	0	0	0	0	0	0	0	0	0	0	0	0	0	0	0	0	0	0	0	0	0	0	0	0	0	0	0	0	0	0	0	0	0	0	0	0	0	0	0	0	0	0	0	0.0076	0	0	0	0	0
k__Bacteria|p__Actinobacteria|c__Coriobacteriia|o__Coriobacteriales|f__Coriobacteriaceae|g__Collinsella|s__Collinsella_aerofaciens	0	0	0	4.62188	0	0	0	5.75347	0	0	1.82868	0.00088	0	0	0	0	10.313	3.20595	0	0	0	0	0.00057	0.00304	0	4.09284	21.9512	0	0	1.03612	0	0	5.58478	0	0	0	7.14132	5.543	0	0	0	0	0	11.3606	0	8.77731	0	0.01545	0
k__Bacteria|p__Actinobacteria|c__Coriobacteriia|o__Coriobacteriales|f__Coriobacteriaceae|g__Collinsella|s__Collinsella_intestinalis	0	0	0	0.17391	0	0	0	0.00079	0	0	0.55255	2.65678	0	0	0.0927	0	0	3.38965	0	0	0	0	0.0836	7.88985	0	0.00232	0.07198	0	1.26017	0.01868	0	0	0	0	0.15276	0	0.05243	0.73451	1.15782	0	0	0	0	0	0	0	0	0	0
k__Bacteria|p__Actinobacteria|c__Coriobacteriia|o__Coriobacteriales|f__Coriobacteriaceae|g__Collinsella|s__Collinsella_stercoris	0	0	0	0.02457	0	0	0	0.00109	0	0	8.66985	1.1554	0	0	2.02271	0	0.02578	0.13995	0	0	0	0	0	17.0662	0	0.01274	0.69455	0	0.01121	0.49783	0	0	0.00286	0	0.06861	0	2.30497	0.39996	3.41692	0	0	0	0	0.02036	0	0.04216	0	0	0
k__Bacteria|p__Actinobacteria|c__Coriobacteriia|o__Coriobacteriales|f__Coriobacteriaceae|g__Enorma|s__Enorma_massiliensis	0	0	0	0	0	0	0	0	0	0	0.00124	0	0	0	0	0	0	0	0	0	0	0	0	0	0	0	0.00442	0	0	0	0	0	0	0	0	0	0	0.00065	0	0	0	0	0	0	0	0.00036	0	0	0
k__Bacteria|p__Actinobacteria|c__Coriobacteriia|o__Eggerthellales|f__Eggerthellaceae|g__Adlercreutzia|s__Adlercreutzia_equolifaciens	0	0	0	0	0	0	0	0	0	0	0	0	0	0	0	0	0	0	0	0	0	0.01735	0	0	0	0	0.15018	0	0	0	0	0	0.05194	0	0	0	0	0	0	0	0	0	0	0	0	0	0	0	0
k__Bacteria|p__Actinobacteria|c__Coriobacteriia|o__Eggerthellales|f__Eggerthellaceae|g__Asaccharobacter|s__Asaccharobacter_celatus	0	0	0	0	0	0	0	0	0	0	0	0	0	0	0	0	0	0	0	0	0	0.01616	0	0	0	0.00236	0.18637	0	0	0	0	0.00014	0.18802	0	0	0	0	0	0	0	0	0	0	0	0	0	0	0	0
k__Bacteria|p__Actinobacteria|c__Coriobacteriia|o__Eggerthellales|f__Eggerthellaceae|g__Denitrobacterium|s__Denitrobacterium_detoxificans	0	0	0	0	0	0	0	0	0	0	0	0	0	0	0	0	0	0	0	0	0	0	0	0	0	0	0	0	0	0	0	0	0	0	0	0	0	0	0	0	0	0	0	0	0	0	0	0	0
k__Bacteria|p__Actinobacteria|c__Coriobacteriia|o__Eggerthellales|f__Eggerthellaceae|g__Eggerthella|s__Eggerthella_lenta	0	0.01369	0.21103	0	0.08697	0.1804	0.21341	0.26375	0	0.35203	0.10715	2.38214	5.35292	0.09481	0	0.82086	0.97298	0.0235	0.50916	0	0.1729	0.35197	0	0.49549	0.5189	0.43032	0	14.0754	0	0	0.62321	9.23063	0.01368	0	0	0.47291	1.43766	0.62721	0.68775	0.08519	0	0.00758	0	0.06033	3.19813	0.21525	0.40713	0	3.35289
k__Bacteria|p__Actinobacteria|c__Coriobacteriia|o__Eggerthellales|f__Eggerthellaceae|g__Enterorhabdus|s__Enterorhabdus_caecimuris	0	0	0	0	0	0	0	0	0	0	0	0	0	0	0	0	0	0	0	0	0	0	0	0	0	0	0.00173	0.0006	0	0	0	0.00162	0.00098	0	0	0	0	0	0	0	0	0	0	0	0	0	0	0	0.00041
k__Bacteria|p__Actinobacteria|c__Coriobacteriia|o__Eggerthellales|f__Eggerthellaceae|g__Gordonibacter|s__Gordonibacter_pamelaeae	0	0.00068	0.02008	0	0.0072	0.01999	0.01569	0.01895	0	0.02641	0.0104	0.21445	0.49588	0.00905	0	0.12476	0.09178	0.00162	0.04998	0	0.01419	0.03306	0	0.07117	0.0446	0.03797	0	1.2168	0	0	0.05365	2.34645	0.0329	0	0	0.05177	0.13793	0.05099	0.06956	0.00629	0	0	0	0.00537	0.75854	0.06558	0.03899	0	0.28932
k__Bacteria|p__Actinobacteria|c__Coriobacteriia|o__Eggerthellales|f__Eggerthellaceae|g__Slackia|s__Slackia_exigua	0	0	0	0	0	0	0	0	0	0	0	0	0	0	0	0	0	0	0	0	0	0	0	0	0	0	0	0	0	0	0	0	0	0	0	0	0	0	0	0	0	0	0	0	0	0	0	0	0
k__Bacteria|p__Actinobacteria|c__Coriobacteriia|o__Eggerthellales|f__Eggerthellaceae|g__Slackia|s__Slackia_isoflavoniconvertens	0	0	0	0	0	0	0	0	0	0	0	0	0	0	0	0	0	0	0	0	0	0	0	0	0	0	2.45127	0	0	0	0	0	0	0	0	0	0	0	0	0	0	0	0	0	0	0	0	0	0
k__Bacteria|p__Bacteroidetes|c__Bacteroidia|o__Bacteroidales|f__Bacteroidaceae|g__Bacteroides|s__Bacteroides_caccae	0	0	0	0	0	0	0	0	0	0	0	0	0	0.17543	0	0.20985	0	0	0	0	3.87784	0	0	0	0	0	0	0	0	0.54355	0	0	0	0	0	0	0.02929	0.81007	0.47926	0	0	0	0	0	0	0	0	0	0
k__Bacteria|p__Bacteroidetes|c__Bacteroidia|o__Bacteroidales|f__Bacteroidaceae|g__Bacteroides|s__Bacteroides_caecimuris	NA	NA	NA	NA	NA	NA	NA	NA	NA	NA	NA	NA	NA	NA	NA	NA	NA	NA	NA	NA	NA	NA	NA	NA	NA	NA	NA	NA	NA	NA	NA	NA	NA	NA	NA	NA	NA	NA	NA	NA	NA	NA	NA	NA	NA	NA	NA	NA	NA
k__Bacteria|p__Bacteroidetes|c__Bacteroidia|o__Bacteroidales|f__Bacteroidaceae|g__Bacteroides|s__Bacteroides_cellulosilyticus	0	0	0	0	0	0	0	0	0	0	0	0	0	0	0	0	0	0	0	0	0	0	0	0	0	0	0	0	0	0.10031	0	0	0	0	0	0	0	0	0	0	0	0	0	0	0	0	0	0	0
k__Bacteria|p__Bacteroidetes|c__Bacteroidia|o__Bacteroidales|f__Bacteroidaceae|g__Bacteroides|s__Bacteroides_clarus	NA	NA	NA	NA	NA	NA	NA	NA	NA	NA	NA	NA	NA	NA	NA	NA	NA	NA	NA	NA	NA	NA	NA	NA	NA	NA	NA	NA	NA	NA	NA	NA	NA	NA	NA	NA	NA	NA	NA	NA	NA	NA	NA	NA	NA	NA	NA	NA	NA
k__Bacteria|p__Bacteroidetes|c__Bacteroidia|o__Bacteroidales|f__Bacteroidaceae|g__Bacteroides|s__Bacteroides_coprocola	NA	NA	NA	NA	NA	NA	NA	NA	NA	NA	NA	NA	NA	NA	NA	NA	NA	NA	NA	NA	NA	NA	NA	NA	NA	NA	NA	NA	NA	NA	NA	NA	NA	NA	NA	NA	NA	NA	NA	NA	NA	NA	NA	NA	NA	NA	NA	NA	NA
k__Bacteria|p__Bacteroidetes|c__Bacteroidia|o__Bacteroidales|f__Bacteroidaceae|g__Bacteroides|s__Bacteroides_coprophilus	NA	NA	NA	NA	NA	NA	NA	NA	NA	NA	NA	NA	NA	NA	NA	NA	NA	NA	NA	NA	NA	NA	NA	NA	NA	NA	NA	NA	NA	NA	NA	NA	NA	NA	NA	NA	NA	NA	NA	NA	NA	NA	NA	NA	NA	NA	NA	NA	NA
k__Bacteria|p__Bacteroidetes|c__Bacteroidia|o__Bacteroidales|f__Bacteroidaceae|g__Bacteroides|s__Bacteroides_dorei	0	0	0	0	0.36638	0	0	0	0	0	0	0	0	0	0	0	0	0	0	0	0	0	0	0	4.46112	0	0	0	0	0	0	0	0	0	0	0	0	0	0	0.15671	0	0.01326	0	0	0	0	0	0	0
k__Bacteria|p__Bacteroidetes|c__Bacteroidia|o__Bacteroidales|f__Bacteroidaceae|g__Bacteroides|s__Bacteroides_eggerthii	0	0	0	0	0	0	0	0	0	0	0	0	0	0	0	0.0004	0	0	0	0	0	0	0	0	0	0	0	0	0	0	0	0	0	0	0	0	0	0	0	0	0	0	0	0	0	0	0	0	0
k__Bacteria|p__Bacteroidetes|c__Bacteroidia|o__Bacteroidales|f__Bacteroidaceae|g__Bacteroides|s__Bacteroides_faecis	0	0	0	0	0	0	0	0	0	0	0	0	0	0	0	0	0	0	0	0	0	0	0	0	0	0	0	0.06784	0	0	0	0	0	0	0	6.49612	0	0	0	0	0	0	0	0	0	0	0	0	0
k__Bacteria|p__Bacteroidetes|c__Bacteroidia|o__Bacteroidales|f__Bacteroidaceae|g__Bacteroides|s__Bacteroides_finegoldii	NA	NA	NA	NA	NA	NA	NA	NA	NA	NA	NA	NA	NA	NA	NA	NA	NA	NA	NA	NA	NA	NA	NA	NA	NA	NA	NA	NA	NA	NA	NA	NA	NA	NA	NA	NA	NA	NA	NA	NA	NA	NA	NA	NA	NA	NA	NA	NA	NA
k__Bacteria|p__Bacteroidetes|c__Bacteroidia|o__Bacteroidales|f__Bacteroidaceae|g__Bacteroides|s__Bacteroides_fluxus	NA	NA	NA	NA	NA	NA	NA	NA	NA	NA	NA	NA	NA	NA	NA	NA	NA	NA	NA	NA	NA	NA	NA	NA	NA	NA	NA	NA	NA	NA	NA	NA	NA	NA	NA	NA	NA	NA	NA	NA	NA	NA	NA	NA	NA	NA	NA	NA	NA
k__Bacteria|p__Bacteroidetes|c__Bacteroidia|o__Bacteroidales|f__Bacteroidaceae|g__Bacteroides|s__Bacteroides_fragilis	0	0	0	0	0	0	0.28242	0	0	0	0.19586	0.00134	0	0	0.43346	0	0	0.01887	0	0	0.04986	0	0	0.03374	0	0.18896	0.27961	0.24083	0	0	5.0765	0.18598	0	0.38486	0.01492	19.4798	0	0	0.06024	0	0	0	0	0	0.49271	0	0	0	0
k__Bacteria|p__Bacteroidetes|c__Bacteroidia|o__Bacteroidales|f__Bacteroidaceae|g__Bacteroides|s__Bacteroides_galacturonicus	0	0	0	0	0	0	0	0	0	0	0	0	0.04123	0	0	0	0	0	0	0	0	0	0	0	0	0	0	0	0	0	0	0	0	0	0	0	0	0.00123	0	0	0	0	0	0	0	0	0	0	0
k__Bacteria|p__Bacteroidetes|c__Bacteroidia|o__Bacteroidales|f__Bacteroidaceae|g__Bacteroides|s__Bacteroides_graminisolvens	NA	NA	NA	NA	NA	NA	NA	NA	NA	NA	NA	NA	NA	NA	NA	NA	NA	NA	NA	NA	NA	NA	NA	NA	NA	NA	NA	NA	NA	NA	NA	NA	NA	NA	NA	NA	NA	NA	NA	NA	NA	NA	NA	NA	NA	NA	NA	NA	NA
k__Bacteria|p__Bacteroidetes|c__Bacteroidia|o__Bacteroidales|f__Bacteroidaceae|g__Bacteroides|s__Bacteroides_intestinalis	NA	NA	NA	NA	NA	NA	NA	NA	NA	NA	NA	NA	NA	NA	NA	NA	NA	NA	NA	NA	NA	NA	NA	NA	NA	NA	NA	NA	NA	NA	NA	NA	NA	NA	NA	NA	NA	NA	NA	NA	NA	NA	NA	NA	NA	NA	NA	NA	NA
k__Bacteria|p__Bacteroidetes|c__Bacteroidia|o__Bacteroidales|f__Bacteroidaceae|g__Bacteroides|s__Bacteroides_massiliensis	0	0	0	0	0	0	0	0	0	0	0	0	0	0.036	0	0.08399	0	0	0	0	0	0	0	0	0	0	0	0	0	0	0	0	0	0	0	0	0	0	0	0	0	0	0	0	0	0	0	0	0
k__Bacteria|p__Bacteroidetes|c__Bacteroidia|o__Bacteroidales|f__Bacteroidaceae|g__Bacteroides|s__Bacteroides_nordii	0	0	0	0	0	0.00638	0	0	0	0	0	0	0	0	0	0	0	0	0.02287	0	0	0	0	0	0	0	0	0	0	0	0	0	0	0	0	0	0	0	0	0	0	0	0	0	0	0	0.35598	0	0
k__Bacteria|p__Bacteroidetes|c__Bacteroidia|o__Bacteroidales|f__Bacteroidaceae|g__Bacteroides|s__Bacteroides_ovatus	0	0	0	0	0	0	0	0	0	0	0	0	0	0	2.14454	0	0	0	0	0	0.2031	0	0	0	0	0.00828	0	0	0	0	0	0	0	0	0	0	0	0.07759	0.08404	0	0	0	0	0	0	0	0	0	0
k__Bacteria|p__Bacteroidetes|c__Bacteroidia|o__Bacteroidales|f__Bacteroidaceae|g__Bacteroides|s__Bacteroides_plebeius	NA	NA	NA	NA	NA	NA	NA	NA	NA	NA	NA	NA	NA	NA	NA	NA	NA	NA	NA	NA	NA	NA	NA	NA	NA	NA	NA	NA	NA	NA	NA	NA	NA	NA	NA	NA	NA	NA	NA	NA	NA	NA	NA	NA	NA	NA	NA	NA	NA
k__Bacteria|p__Bacteroidetes|c__Bacteroidia|o__Bacteroidales|f__Bacteroidaceae|g__Bacteroides|s__Bacteroides_salanitronis	NA	NA	NA	NA	NA	NA	NA	NA	NA	NA	NA	NA	NA	NA	NA	NA	NA	NA	NA	NA	NA	NA	NA	NA	NA	NA	NA	NA	NA	NA	NA	NA	NA	NA	NA	NA	NA	NA	NA	NA	NA	NA	NA	NA	NA	NA	NA	NA	NA
k__Bacteria|p__Bacteroidetes|c__Bacteroidia|o__Bacteroidales|f__Bacteroidaceae|g__Bacteroides|s__Bacteroides_salyersiae	0	0	0	0	0	0	0	0	0	0	0	0	0	0	0	0	0	0	0	0	0.58408	0	0	0	0	0	0	0	0	0	0	0	0	0	0	0	0	0	0	0	0	0	0	0	0	0	0	0	0
k__Bacteria|p__Bacteroidetes|c__Bacteroidia|o__Bacteroidales|f__Bacteroidaceae|g__Bacteroides|s__Bacteroides_sartorii	NA	NA	NA	NA	NA	NA	NA	NA	NA	NA	NA	NA	NA	NA	NA	NA	NA	NA	NA	NA	NA	NA	NA	NA	NA	NA	NA	NA	NA	NA	NA	NA	NA	NA	NA	NA	NA	NA	NA	NA	NA	NA	NA	NA	NA	NA	NA	NA	NA
k__Bacteria|p__Bacteroidetes|c__Bacteroidia|o__Bacteroidales|f__Bacteroidaceae|g__Bacteroides|s__Bacteroides_stercoris	0	0	0	0	0	0	0	0	0	0	0	0	0	0	23.1052	0	0	0	0	0	0.20493	0.02152	0	0.00925	0	0.22024	0.0023	0	0	8.63609	0	0.02527	0	0	0	14.4555	0.01579	0.04393	0.10238	0	0	0	0	0	0.04245	0	0	0	0
k__Bacteria|p__Bacteroidetes|c__Bacteroidia|o__Bacteroidales|f__Bacteroidaceae|g__Bacteroides|s__Bacteroides_thetaiotaomicron	0.07594	0	0	0	0	0	0	0	0	0	0	0	0	0.03887	0	0.27183	0	0	0	0	0	0	0	0	0	0	0	0	0	0.18432	0	0	0	0	0	0	0	0.03031	0	0	0	0	0	0	0	0	0	0	0
k__Bacteria|p__Bacteroidetes|c__Bacteroidia|o__Bacteroidales|f__Bacteroidaceae|g__Bacteroides|s__Bacteroides_uniformis	0	0	0	0	0	0.1078	0	0.16562	0	0	0	0	0	0.00964	0	0.02859	0	0	0.03293	0	28.945	0.00192	0	0	0	0.01954	0	0	0	18.1617	0	0	0.7631	0	0.00824	0	0	0.17198	0.11928	0	0.48077	0	0	0	0	0	1.02354	0	0
k__Bacteria|p__Bacteroidetes|c__Bacteroidia|o__Bacteroidales|f__Bacteroidaceae|g__Bacteroides|s__Bacteroides_vulgatus	0	0	0	0	0	0	0	0.42665	0	0	0	0	0	3.72396	20.6759	0.50249	0	0	0	0	13.0504	0.01297	0	0	0	0	0.00636	0	0	2.09419	0	0.13921	0.68831	0	0	9.8222	0.02169	1.536	0.48041	0	0	0	0	0.01521	0.08484	15.1875	0	0.35359	0
k__Bacteria|p__Bacteroidetes|c__Bacteroidia|o__Bacteroidales|f__Bacteroidaceae|g__Bacteroides|s__Bacteroides_xylanisolvens	0	0	0	0	0	0	0	0	0	0	0	0	0	0	0	0	0	0	0	0	0	0	0	0	0	0	0	0	0	0.88207	0	0	0	0	0	2.39641	0	0	0	0	0	0	0	0	0	0	0	0	0
k__Bacteria|p__Bacteroidetes|c__Bacteroidia|o__Bacteroidales|f__Bacteroidaceae|g__Bacteroides|s__Bacteroides_xylanolyticus	NA	NA	NA	NA	NA	NA	NA	NA	NA	NA	NA	NA	NA	NA	NA	NA	NA	NA	NA	NA	NA	NA	NA	NA	NA	NA	NA	NA	NA	NA	NA	NA	NA	NA	NA	NA	NA	NA	NA	NA	NA	NA	NA	NA	NA	NA	NA	NA	NA
k__Bacteria|p__Bacteroidetes|c__Bacteroidia|o__Bacteroidales|f__Barnesiellaceae|g__Barnesiella|s__Barnesiella_intestinihominis	0	0	0	0	0	0	0	0	0	0	0	0	0	0	0	0.00754	0	0	0	0	0	0	0	0	0	0	0	0	0	0	0	0	0	0	0	0	0	0.1123	0	0	0	0	0	0	0	0	0	0	0
k__Bacteria|p__Bacteroidetes|c__Bacteroidia|o__Bacteroidales|f__Barnesiellaceae|g__Coprobacter|s__Coprobacter_fastidiosus	NA	NA	NA	NA	NA	NA	NA	NA	NA	NA	NA	NA	NA	NA	NA	NA	NA	NA	NA	NA	NA	NA	NA	NA	NA	NA	NA	NA	NA	NA	NA	NA	NA	NA	NA	NA	NA	NA	NA	NA	NA	NA	NA	NA	NA	NA	NA	NA	NA
k__Bacteria|p__Bacteroidetes|c__Bacteroidia|o__Bacteroidales|f__Barnesiellaceae|g__Coprobacter|s__Coprobacter_secundus	NA	NA	NA	NA	NA	NA	NA	NA	NA	NA	NA	NA	NA	NA	NA	NA	NA	NA	NA	NA	NA	NA	NA	NA	NA	NA	NA	NA	NA	NA	NA	NA	NA	NA	NA	NA	NA	NA	NA	NA	NA	NA	NA	NA	NA	NA	NA	NA	NA
k__Bacteria|p__Bacteroidetes|c__Bacteroidia|o__Bacteroidales|f__Barnesiellaceae|g__Coprobacter|s__Coprobacter_sp	NA	NA	NA	NA	NA	NA	NA	NA	NA	NA	NA	NA	NA	NA	NA	NA	NA	NA	NA	NA	NA	NA	NA	NA	NA	NA	NA	NA	NA	NA	NA	NA	NA	NA	NA	NA	NA	NA	NA	NA	NA	NA	NA	NA	NA	NA	NA	NA	NA
k__Bacteria|p__Bacteroidetes|c__Bacteroidia|o__Bacteroidales|f__Dysgonamonadaceae|g__Dysgonomonas|s__Dysgonomonas_gadei	NA	NA	NA	NA	NA	NA	NA	NA	NA	NA	NA	NA	NA	NA	NA	NA	NA	NA	NA	NA	NA	NA	NA	NA	NA	NA	NA	NA	NA	NA	NA	NA	NA	NA	NA	NA	NA	NA	NA	NA	NA	NA	NA	NA	NA	NA	NA	NA	NA
k__Bacteria|p__Bacteroidetes|c__Bacteroidia|o__Bacteroidales|f__Dysgonamonadaceae|g__Dysgonomonas|s__Dysgonomonas_mossii	NA	NA	NA	NA	NA	NA	NA	NA	NA	NA	NA	NA	NA	NA	NA	NA	NA	NA	NA	NA	NA	NA	NA	NA	NA	NA	NA	NA	NA	NA	NA	NA	NA	NA	NA	NA	NA	NA	NA	NA	NA	NA	NA	NA	NA	NA	NA	NA	NA
k__Bacteria|p__Bacteroidetes|c__Bacteroidia|o__Bacteroidales|f__Muribaculaceae|g__Muribaculum|s__Muribaculum_intestinale	NA	NA	NA	NA	NA	NA	NA	NA	NA	NA	NA	NA	NA	NA	NA	NA	NA	NA	NA	NA	NA	NA	NA	NA	NA	NA	NA	NA	NA	NA	NA	NA	NA	NA	NA	NA	NA	NA	NA	NA	NA	NA	NA	NA	NA	NA	NA	NA	NA
k__Bacteria|p__Bacteroidetes|c__Bacteroidia|o__Bacteroidales|f__Odoribacteraceae|g__Butyricimonas|s__Butyricimonas_synergistica	NA	NA	NA	NA	NA	NA	NA	NA	NA	NA	NA	NA	NA	NA	NA	NA	NA	NA	NA	NA	NA	NA	NA	NA	NA	NA	NA	NA	NA	NA	NA	NA	NA	NA	NA	NA	NA	NA	NA	NA	NA	NA	NA	NA	NA	NA	NA	NA	NA
k__Bacteria|p__Bacteroidetes|c__Bacteroidia|o__Bacteroidales|f__Odoribacteraceae|g__Butyricimonas|s__Butyricimonas_virosa	NA	NA	NA	NA	NA	NA	NA	NA	NA	NA	NA	NA	NA	NA	NA	NA	NA	NA	NA	NA	NA	NA	NA	NA	NA	NA	NA	NA	NA	NA	NA	NA	NA	NA	NA	NA	NA	NA	NA	NA	NA	NA	NA	NA	NA	NA	NA	NA	NA
k__Bacteria|p__Bacteroidetes|c__Bacteroidia|o__Bacteroidales|f__Odoribacteraceae|g__Odoribacter|s__Odoribacter_laneus	NA	NA	NA	NA	NA	NA	NA	NA	NA	NA	NA	NA	NA	NA	NA	NA	NA	NA	NA	NA	NA	NA	NA	NA	NA	NA	NA	NA	NA	NA	NA	NA	NA	NA	NA	NA	NA	NA	NA	NA	NA	NA	NA	NA	NA	NA	NA	NA	NA
k__Bacteria|p__Bacteroidetes|c__Bacteroidia|o__Bacteroidales|f__Odoribacteraceae|g__Odoribacter|s__Odoribacter_splanchnicus	NA	NA	NA	NA	NA	NA	NA	NA	NA	NA	NA	NA	NA	NA	NA	NA	NA	NA	NA	NA	NA	NA	NA	NA	NA	NA	NA	NA	NA	NA	NA	NA	NA	NA	NA	NA	NA	NA	NA	NA	NA	NA	NA	NA	NA	NA	NA	NA	NA
k__Bacteria|p__Bacteroidetes|c__Bacteroidia|o__Bacteroidales|f__Porphyromonadaceae|g__Porphyromonas|s__Porphyromonas_asaccharolytica	0	0	0	0	0	0	0	0	0	0	0	0	0	0	0	0	0	0	0	0	0	0	0	0	0	0	0	0	0	0	0	0	0	0	0	0	0	0	0	0	0	0	0	0	0	0	0	0	0
k__Bacteria|p__Bacteroidetes|c__Bacteroidia|o__Bacteroidales|f__Porphyromonadaceae|g__Porphyromonas|s__Porphyromonas_endodontalis	NA	NA	NA	NA	NA	NA	NA	NA	NA	NA	NA	NA	NA	NA	NA	NA	NA	NA	NA	NA	NA	NA	NA	NA	NA	NA	NA	NA	NA	NA	NA	NA	NA	NA	NA	NA	NA	NA	NA	NA	NA	NA	NA	NA	NA	NA	NA	NA	NA
k__Bacteria|p__Bacteroidetes|c__Bacteroidia|o__Bacteroidales|f__Porphyromonadaceae|g__Porphyromonas|s__Porphyromonas_macacae	NA	NA	NA	NA	NA	NA	NA	NA	NA	NA	NA	NA	NA	NA	NA	NA	NA	NA	NA	NA	NA	NA	NA	NA	NA	NA	NA	NA	NA	NA	NA	NA	NA	NA	NA	NA	NA	NA	NA	NA	NA	NA	NA	NA	NA	NA	NA	NA	NA
k__Bacteria|p__Bacteroidetes|c__Bacteroidia|o__Bacteroidales|f__Porphyromonadaceae|g__Porphyromonas|s__Porphyromonas_uenonis	NA	NA	NA	NA	NA	NA	NA	NA	NA	NA	NA	NA	NA	NA	NA	NA	NA	NA	NA	NA	NA	NA	NA	NA	NA	NA	NA	NA	NA	NA	NA	NA	NA	NA	NA	NA	NA	NA	NA	NA	NA	NA	NA	NA	NA	NA	NA	NA	NA
k__Bacteria|p__Bacteroidetes|c__Bacteroidia|o__Bacteroidales|f__Porphyromonadaceae|g__Sanguibacteroides|s__Sanguibacteroides_justesenii	NA	NA	NA	NA	NA	NA	NA	NA	NA	NA	NA	NA	NA	NA	NA	NA	NA	NA	NA	NA	NA	NA	NA	NA	NA	NA	NA	NA	NA	NA	NA	NA	NA	NA	NA	NA	NA	NA	NA	NA	NA	NA	NA	NA	NA	NA	NA	NA	NA
k__Bacteria|p__Bacteroidetes|c__Bacteroidia|o__Bacteroidales|f__Prevotellaceae|g__Alloprevotella|s__Alloprevotella_tannerae	NA	NA	NA	NA	NA	NA	NA	NA	NA	NA	NA	NA	NA	NA	NA	NA	NA	NA	NA	NA	NA	NA	NA	NA	NA	NA	NA	NA	NA	NA	NA	NA	NA	NA	NA	NA	NA	NA	NA	NA	NA	NA	NA	NA	NA	NA	NA	NA	NA
k__Bacteria|p__Bacteroidetes|c__Bacteroidia|o__Bacteroidales|f__Prevotellaceae|g__Paraprevotella|s__Paraprevotella_clara	NA	NA	NA	NA	NA	NA	NA	NA	NA	NA	NA	NA	NA	NA	NA	NA	NA	NA	NA	NA	NA	NA	NA	NA	NA	NA	NA	NA	NA	NA	NA	NA	NA	NA	NA	NA	NA	NA	NA	NA	NA	NA	NA	NA	NA	NA	NA	NA	NA
k__Bacteria|p__Bacteroidetes|c__Bacteroidia|o__Bacteroidales|f__Prevotellaceae|g__Paraprevotella|s__Paraprevotella_xylaniphila	0	0	0	0	0	0	0	0	0	0	0	0	0	0	0	0	0	0	0	0	0	0	0	0	0	0	0	0	0	0.00155	0	0	0	0	0	0	0	0	0	0	0	0	0	0	0	0	0	0	0
k__Bacteria|p__Bacteroidetes|c__Bacteroidia|o__Bacteroidales|f__Prevotellaceae|g__Prevotella|s__Prevotella_amnii	NA	NA	NA	NA	NA	NA	NA	NA	NA	NA	NA	NA	NA	NA	NA	NA	NA	NA	NA	NA	NA	NA	NA	NA	NA	NA	NA	NA	NA	NA	NA	NA	NA	NA	NA	NA	NA	NA	NA	NA	NA	NA	NA	NA	NA	NA	NA	NA	NA
k__Bacteria|p__Bacteroidetes|c__Bacteroidia|o__Bacteroidales|f__Prevotellaceae|g__Prevotella|s__Prevotella_bergensis	0	0	0	0	0	0	0	0	0	0	0	0	0	0	0	0	0	0	0	0	0	0	0	0	0	0	0	0	0	0	0	0	0	0	0	0	0	0	0	0	0	0	0	0	0	0	0	0	0
k__Bacteria|p__Bacteroidetes|c__Bacteroidia|o__Bacteroidales|f__Prevotellaceae|g__Prevotella|s__Prevotella_bivia	0	0	0	0	0	0	0	0	0	0	0	0	0	0.0037	0	0	0	0	0	0	0	0	0	0	0	0	0	0	0	0	0	0	0	0	0	0	0	0	0	0	0	0	0	0	0	0	0	0	0
k__Bacteria|p__Bacteroidetes|c__Bacteroidia|o__Bacteroidales|f__Prevotellaceae|g__Prevotella|s__Prevotella_buccae	0	0	0	0	0	0	0	0	0	0	0	0	0	0	0	0	0	0	0	0	0	0	0	0	0	0	0	0	0	0	0	0	0	0	0	0	0	0	0	0	0	0	0	0	0	0	0	0	0
k__Bacteria|p__Bacteroidetes|c__Bacteroidia|o__Bacteroidales|f__Prevotellaceae|g__Prevotella|s__Prevotella_buccalis	0	0	0	0	0	0	0	0	0	0	0	0	0	0	0	0	0	0	0	0	0	0	0	0	0	0	0	0	0	0	0	0	0	0	0	0	0	0	0	0	0	0	0	0	0	0	0	0	0
k__Bacteria|p__Bacteroidetes|c__Bacteroidia|o__Bacteroidales|f__Prevotellaceae|g__Prevotella|s__Prevotella_colorans	NA	NA	NA	NA	NA	NA	NA	NA	NA	NA	NA	NA	NA	NA	NA	NA	NA	NA	NA	NA	NA	NA	NA	NA	NA	NA	NA	NA	NA	NA	NA	NA	NA	NA	NA	NA	NA	NA	NA	NA	NA	NA	NA	NA	NA	NA	NA	NA	NA
k__Bacteria|p__Bacteroidetes|c__Bacteroidia|o__Bacteroidales|f__Prevotellaceae|g__Prevotella|s__Prevotella_copri	0	0	0	0.2417	0	0	0	0	0	0	0	0	0	0	0	0	0	0	0	0	0	0	0	0.19506	0	0	0.12606	0	0	0.09464	0	0	0	0	0.02048	0	0	6.65637	4.1239	0	0	0	0	0.99175	0.30336	0	0	0	0
k__Bacteria|p__Bacteroidetes|c__Bacteroidia|o__Bacteroidales|f__Prevotellaceae|g__Prevotella|s__Prevotella_corporis	0	0	0	0	0	0	0	0	0	0	0	0	0	0	0	0	0	0	0	0	0	0	0	0	0	0	0	0	0	0	0	0	0	0	0	0	0	0	0	0	0	0	0	0	0	0	0	0	0
k__Bacteria|p__Bacteroidetes|c__Bacteroidia|o__Bacteroidales|f__Prevotellaceae|g__Prevotella|s__Prevotella_denticola	0	0	0	0	0	0	0	0	0	0	0	0	0	0	0	0	0	0	0	0	0	0	0	0	0	0	0	0	0	0	0	0	0	0	0	0	0	0	0	0	0	0	0	0	0	0	0	0	0
k__Bacteria|p__Bacteroidetes|c__Bacteroidia|o__Bacteroidales|f__Prevotellaceae|g__Prevotella|s__Prevotella_disiens	0	0	0	0	0	0	0	0	0	0	0	0	0	0	0	0	0	0	0	0	0	0	0	0	0	0	0	0	0	0	0	0	0	0	0	0	0	0	0	0	0	0	0	0	0	0	0	0	0
k__Bacteria|p__Bacteroidetes|c__Bacteroidia|o__Bacteroidales|f__Prevotellaceae|g__Prevotella|s__Prevotella_histicola	0	0	0	0	0	0	0.0185	0	91.6849	0	0	0	0	0	0	0	0	0	0	0	0	0	0	0	0	0	0	0	0.04012	0	0	0	0	0	0	0	0	0	0	0	0	0	0	0	0	0	0	0	0
k__Bacteria|p__Bacteroidetes|c__Bacteroidia|o__Bacteroidales|f__Prevotellaceae|g__Prevotella|s__Prevotella_jejuni	0	0	0	0	0	0	0	0	0	0	0	0	0	0	0	0	0	0	0	0	0	0	0	0	0	0	0	0	0	0	0	0	0	0	0	0	0	0	0	0	0	0	0	0	0	0	0	0	0
k__Bacteria|p__Bacteroidetes|c__Bacteroidia|o__Bacteroidales|f__Prevotellaceae|g__Prevotella|s__Prevotella_loescheii	NA	NA	NA	NA	NA	NA	NA	NA	NA	NA	NA	NA	NA	NA	NA	NA	NA	NA	NA	NA	NA	NA	NA	NA	NA	NA	NA	NA	NA	NA	NA	NA	NA	NA	NA	NA	NA	NA	NA	NA	NA	NA	NA	NA	NA	NA	NA	NA	NA
k__Bacteria|p__Bacteroidetes|c__Bacteroidia|o__Bacteroidales|f__Prevotellaceae|g__Prevotella|s__Prevotella_melaninogenica	0	0	0	0	0	0	0	0	0	0	0	0	0	0.09331	0	0	0	0	0	0	0	0	0	0	0	0	0	0	0.0294	0	0	0	0	0	0	0	0	0	0	0	0	0	0	0	0	0	0	0	0
k__Bacteria|p__Bacteroidetes|c__Bacteroidia|o__Bacteroidales|f__Prevotellaceae|g__Prevotella|s__Prevotella_nigrescens	NA	NA	NA	NA	NA	NA	NA	NA	NA	NA	NA	NA	NA	NA	NA	NA	NA	NA	NA	NA	NA	NA	NA	NA	NA	NA	NA	NA	NA	NA	NA	NA	NA	NA	NA	NA	NA	NA	NA	NA	NA	NA	NA	NA	NA	NA	NA	NA	NA
k__Bacteria|p__Bacteroidetes|c__Bacteroidia|o__Bacteroidales|f__Prevotellaceae|g__Prevotella|s__Prevotella_oralis	NA	NA	NA	NA	NA	NA	NA	NA	NA	NA	NA	NA	NA	NA	NA	NA	NA	NA	NA	NA	NA	NA	NA	NA	NA	NA	NA	NA	NA	NA	NA	NA	NA	NA	NA	NA	NA	NA	NA	NA	NA	NA	NA	NA	NA	NA	NA	NA	NA
k__Bacteria|p__Bacteroidetes|c__Bacteroidia|o__Bacteroidales|f__Prevotellaceae|g__Prevotella|s__Prevotella_oris	NA	NA	NA	NA	NA	NA	NA	NA	NA	NA	NA	NA	NA	NA	NA	NA	NA	NA	NA	NA	NA	NA	NA	NA	NA	NA	NA	NA	NA	NA	NA	NA	NA	NA	NA	NA	NA	NA	NA	NA	NA	NA	NA	NA	NA	NA	NA	NA	NA
k__Bacteria|p__Bacteroidetes|c__Bacteroidia|o__Bacteroidales|f__Prevotellaceae|g__Prevotella|s__Prevotella_oulorum	0	0	0	0	0	0	0	0	0	0	0	0	0	0	0	0	0	0	0	0	0	0	0	0	0	0	0	0	0	0	0	0	0	0	0	0	0	0	0	0	0	0	0	0	0	0	0	0	0
k__Bacteria|p__Bacteroidetes|c__Bacteroidia|o__Bacteroidales|f__Prevotellaceae|g__Prevotella|s__Prevotella_salivae	0	0	0	0	0	0	0	0	0	0	0	0	0	0	0	0	0	0	0	0	0	0	0	0	0	0	0	0	0	0	0	0	0	0	0	0	0	0	0	0	0	0	0	0	0	0	0	0	0
k__Bacteria|p__Bacteroidetes|c__Bacteroidia|o__Bacteroidales|f__Prevotellaceae|g__Prevotella|s__Prevotella_scopos	NA	NA	NA	NA	NA	NA	NA	NA	NA	NA	NA	NA	NA	NA	NA	NA	NA	NA	NA	NA	NA	NA	NA	NA	NA	NA	NA	NA	NA	NA	NA	NA	NA	NA	NA	NA	NA	NA	NA	NA	NA	NA	NA	NA	NA	NA	NA	NA	NA
k__Bacteria|p__Bacteroidetes|c__Bacteroidia|o__Bacteroidales|f__Prevotellaceae|g__Prevotella|s__Prevotella_stercorea	NA	NA	NA	NA	NA	NA	NA	NA	NA	NA	NA	NA	NA	NA	NA	NA	NA	NA	NA	NA	NA	NA	NA	NA	NA	NA	NA	NA	NA	NA	NA	NA	NA	NA	NA	NA	NA	NA	NA	NA	NA	NA	NA	NA	NA	NA	NA	NA	NA
k__Bacteria|p__Bacteroidetes|c__Bacteroidia|o__Bacteroidales|f__Prevotellaceae|g__Prevotella|s__Prevotella_timonensis	0	0	0	0	0	0	0	0	0	0	0	0	0	0	0	0	0	0	0	0	0	0	0	0	0	0	0	0	0	0	0	0	0	0	0	0	0	0	0	0	0	0	0	0	0	0	0	0	0
k__Bacteria|p__Bacteroidetes|c__Bacteroidia|o__Bacteroidales|f__Rikenellaceae|g__Alistipes|s__Alistipes_finegoldii	0	0	0	0	0	0	0	0	0	0	0	0	0	0	0	0	0	0	0	0	0	0	0	0	0	0	0	0	0	0	0	0	0	0	0	0	0	0.02418	0	0	0	0	0	0	0	0	0	0	0
k__Bacteria|p__Bacteroidetes|c__Bacteroidia|o__Bacteroidales|f__Rikenellaceae|g__Alistipes|s__Alistipes_indistinctus	NA	NA	NA	NA	NA	NA	NA	NA	NA	NA	NA	NA	NA	NA	NA	NA	NA	NA	NA	NA	NA	NA	NA	NA	NA	NA	NA	NA	NA	NA	NA	NA	NA	NA	NA	NA	NA	NA	NA	NA	NA	NA	NA	NA	NA	NA	NA	NA	NA
k__Bacteria|p__Bacteroidetes|c__Bacteroidia|o__Bacteroidales|f__Rikenellaceae|g__Alistipes|s__Alistipes_inops	NA	NA	NA	NA	NA	NA	NA	NA	NA	NA	NA	NA	NA	NA	NA	NA	NA	NA	NA	NA	NA	NA	NA	NA	NA	NA	NA	NA	NA	NA	NA	NA	NA	NA	NA	NA	NA	NA	NA	NA	NA	NA	NA	NA	NA	NA	NA	NA	NA
k__Bacteria|p__Bacteroidetes|c__Bacteroidia|o__Bacteroidales|f__Rikenellaceae|g__Alistipes|s__Alistipes_onderdonkii	NA	NA	NA	NA	NA	NA	NA	NA	NA	NA	NA	NA	NA	NA	NA	NA	NA	NA	NA	NA	NA	NA	NA	NA	NA	NA	NA	NA	NA	NA	NA	NA	NA	NA	NA	NA	NA	NA	NA	NA	NA	NA	NA	NA	NA	NA	NA	NA	NA
k__Bacteria|p__Bacteroidetes|c__Bacteroidia|o__Bacteroidales|f__Rikenellaceae|g__Alistipes|s__Alistipes_putredinis	0	0	0	0	0	0	0	0	0	0	0	0	0	0	0	0	0	0	0	0	0	0	0	0	0	0	0	0	0	0	0	0	0	0	0	0.56555	0	0	0	0	0	0	0	0	0	0	0	0	0
k__Bacteria|p__Bacteroidetes|c__Bacteroidia|o__Bacteroidales|f__Rikenellaceae|g__Alistipes|s__Alistipes_shahii	0	0	0	0	0	0	0	0	0	0	0	0	0	0	0	0	0	0	0	0	0.02291	0	0	0	0	0	0	0	0	0	0	0	0	0	0	0	0	0.00784	0	0	0	0	0	0	0	0	0	0	0
k__Bacteria|p__Bacteroidetes|c__Bacteroidia|o__Bacteroidales|f__Rikenellaceae|g__Alistipes|s__Alistipes_timonensis	NA	NA	NA	NA	NA	NA	NA	NA	NA	NA	NA	NA	NA	NA	NA	NA	NA	NA	NA	NA	NA	NA	NA	NA	NA	NA	NA	NA	NA	NA	NA	NA	NA	NA	NA	NA	NA	NA	NA	NA	NA	NA	NA	NA	NA	NA	NA	NA	NA
k__Bacteria|p__Bacteroidetes|c__Bacteroidia|o__Bacteroidales|f__Tannerellaceae|g__Parabacteroides|s__Parabacteroides_distasonis	0	0	0	0	0.9887	0	0	0	0	0	0	0	0	0	0.76251	0.21582	0	0	0	0	0	0	0	0.01088	0.99583	0	0.00605	0	0	0.38338	0	0.63858	0	0	0	0.8826	0.00736	0.13118	0.69907	0.05377	0	0.00732	0	0	0.30558	0	0	0	0
k__Bacteria|p__Bacteroidetes|c__Bacteroidia|o__Bacteroidales|f__Tannerellaceae|g__Parabacteroides|s__Parabacteroides_goldsteinii	0	0	0	0	0	0	0	0	0	0	0	0	0	0	0	0	0	0	0	0	0	0	0	0	0	0	0	0	0	9.51497	0	0	0	0	0	0	0	0	0	0	0	0	0	0	0	0	0	0	0
k__Bacteria|p__Bacteroidetes|c__Bacteroidia|o__Bacteroidales|f__Tannerellaceae|g__Parabacteroides|s__Parabacteroides_gordonii	NA	NA	NA	NA	NA	NA	NA	NA	NA	NA	NA	NA	NA	NA	NA	NA	NA	NA	NA	NA	NA	NA	NA	NA	NA	NA	NA	NA	NA	NA	NA	NA	NA	NA	NA	NA	NA	NA	NA	NA	NA	NA	NA	NA	NA	NA	NA	NA	NA
k__Bacteria|p__Bacteroidetes|c__Bacteroidia|o__Bacteroidales|f__Tannerellaceae|g__Parabacteroides|s__Parabacteroides_johnsonii	NA	NA	NA	NA	NA	NA	NA	NA	NA	NA	NA	NA	NA	NA	NA	NA	NA	NA	NA	NA	NA	NA	NA	NA	NA	NA	NA	NA	NA	NA	NA	NA	NA	NA	NA	NA	NA	NA	NA	NA	NA	NA	NA	NA	NA	NA	NA	NA	NA
k__Bacteria|p__Bacteroidetes|c__Bacteroidia|o__Bacteroidales|f__Tannerellaceae|g__Parabacteroides|s__Parabacteroides_merdae	0.09392	0.08726	2.14102	0	0	0.43535	0	0.07178	0	0	0	0	0	0	0	0	0	0	0.2767	0	1.56088	0.00049	0	0	0	0	0.00446	0	0	0.31263	0	0	0.089	0	0	1.4933	0	0.02944	0	0	0	0	0	0	0	0	4.65354	0.10449	0
k__Bacteria|p__Bacteroidetes|c__Bacteroidia|o__Bacteroidales|f__Tannerellaceae|g__Tannerella|s__Tannerella_forsythia	NA	NA	NA	NA	NA	NA	NA	NA	NA	NA	NA	NA	NA	NA	NA	NA	NA	NA	NA	NA	NA	NA	NA	NA	NA	NA	NA	NA	NA	NA	NA	NA	NA	NA	NA	NA	NA	NA	NA	NA	NA	NA	NA	NA	NA	NA	NA	NA	NA
k__Bacteria|p__Bacteroidetes|c__Flavobacteriia|o__Flavobacteriales|f__Flavobacteriaceae|g__Chryseobacterium|s__Chryseobacterium_indologenes	0	0	0	0	0	0	0	0	0	0	0	0	0	0	0	0	0	0	0	0	0	0	0	0	0	0	0	0	0	0	0	0	0	0	0	0	0	0	0	0	0	0	0	0	0	0	0	0	0
k__Bacteria|p__Bacteroidetes|c__Flavobacteriia|o__Flavobacteriales|f__Flavobacteriaceae|g__Chryseobacterium|s__Chryseobacterium_oranimense	NA	NA	NA	NA	NA	NA	NA	NA	NA	NA	NA	NA	NA	NA	NA	NA	NA	NA	NA	NA	NA	NA	NA	NA	NA	NA	NA	NA	NA	NA	NA	NA	NA	NA	NA	NA	NA	NA	NA	NA	NA	NA	NA	NA	NA	NA	NA	NA	NA
k__Bacteria|p__Bacteroidetes|c__Sphingobacteriia|o__Sphingobacteriales|f__Sphingobacteriaceae|g__Sphingobacterium|s__Sphingobacterium_multivorum	NA	NA	NA	NA	NA	NA	NA	NA	NA	NA	NA	NA	NA	NA	NA	NA	NA	NA	NA	NA	NA	NA	NA	NA	NA	NA	NA	NA	NA	NA	NA	NA	NA	NA	NA	NA	NA	NA	NA	NA	NA	NA	NA	NA	NA	NA	NA	NA	NA
k__Bacteria|p__Candidatus_Melainabacteria|c__Candidatus_Melainabacteria_unclassified|o__Candidatus_Gastranaerophilales|f__Candidatus_Gastranaerophilales_unclassified|g__Candidatus_Gastranaerophilales_unclassified|s__Candidatus_Gastranaerophilales_bacterium	NA	NA	NA	NA	NA	NA	NA	NA	NA	NA	NA	NA	NA	NA	NA	NA	NA	NA	NA	NA	NA	NA	NA	NA	NA	NA	NA	NA	NA	NA	NA	NA	NA	NA	NA	NA	NA	NA	NA	NA	NA	NA	NA	NA	NA	NA	NA	NA	NA
k__Bacteria|p__Chlamydiae|c__Chlamydiia|o__Chlamydiales|f__Chlamydiaceae|g__Chlamydia|s__Chlamydia_ibidis	NA	NA	NA	NA	NA	NA	NA	NA	NA	NA	NA	NA	NA	NA	NA	NA	NA	NA	NA	NA	NA	NA	NA	NA	NA	NA	NA	NA	NA	NA	NA	NA	NA	NA	NA	NA	NA	NA	NA	NA	NA	NA	NA	NA	NA	NA	NA	NA	NA
k__Bacteria|p__Deinococcus_Thermus|c__Deinococci|o__Thermales|f__Thermaceae|g__Meiothermus|s__Meiothermus_silvanus	0	0	0	0	0	0	0	0	0	0	0	0	0	0	0	0	0	0	0	0	0	0	0	0	0	0	0	0	0	0	0	0	0	0	0	0	0	0	0	0	0	0.00058	0	0	0	0	0	0	0
k__Bacteria|p__Firmicutes|c__Bacilli|o__Bacillales|f__Bacillaceae|g__Bacillus|s__Bacillus_aerius	0	0	0	0	0	0	0	0	0	0	0	0	0	0	0	0	0	0	0	0	0	0	0	0	0	0	0	0	0	0	0	0	0	0	0	0	0	0	0	0	0	0	0	0	0	0	0	0	0
k__Bacteria|p__Firmicutes|c__Bacilli|o__Bacillales|f__Bacillaceae|g__Bacillus|s__Bacillus_cereus_group	NA	NA	NA	NA	NA	NA	NA	NA	NA	NA	NA	NA	NA	NA	NA	NA	NA	NA	NA	NA	NA	NA	NA	NA	NA	NA	NA	NA	NA	NA	NA	NA	NA	NA	NA	NA	NA	NA	NA	NA	NA	NA	NA	NA	NA	NA	NA	NA	NA
k__Bacteria|p__Firmicutes|c__Bacilli|o__Bacillales|f__Bacillaceae|g__Bacillus|s__Bacillus_hisashii	NA	NA	NA	NA	NA	NA	NA	NA	NA	NA	NA	NA	NA	NA	NA	NA	NA	NA	NA	NA	NA	NA	NA	NA	NA	NA	NA	NA	NA	NA	NA	NA	NA	NA	NA	NA	NA	NA	NA	NA	NA	NA	NA	NA	NA	NA	NA	NA	NA
k__Bacteria|p__Firmicutes|c__Bacilli|o__Bacillales|f__Bacillaceae|g__Bacillus|s__Bacillus_intestinalis	0	0	0	0	0	0	0	0	0	0	0	0	0	0	0	0	0	0	0	0	0	0	0	0	0	0	0	0	0	0	0	0	0	0	0	0	0	0	0	0	0	0	0	0	0	0	0	0	0
k__Bacteria|p__Firmicutes|c__Bacilli|o__Bacillales|f__Bacillaceae|g__Bacillus|s__Bacillus_thermoamylovorans	NA	NA	NA	NA	NA	NA	NA	NA	NA	NA	NA	NA	NA	NA	NA	NA	NA	NA	NA	NA	NA	NA	NA	NA	NA	NA	NA	NA	NA	NA	NA	NA	NA	NA	NA	NA	NA	NA	NA	NA	NA	NA	NA	NA	NA	NA	NA	NA	NA
k__Bacteria|p__Firmicutes|c__Bacilli|o__Bacillales|f__Bacillaceae|g__Lysinibacillus|s__Lysinibacillus_fusiformis	NA	NA	NA	NA	NA	NA	NA	NA	NA	NA	NA	NA	NA	NA	NA	NA	NA	NA	NA	NA	NA	NA	NA	NA	NA	NA	NA	NA	NA	NA	NA	NA	NA	NA	NA	NA	NA	NA	NA	NA	NA	NA	NA	NA	NA	NA	NA	NA	NA
k__Bacteria|p__Firmicutes|c__Bacilli|o__Bacillales|f__Bacillaceae|g__Lysinibacillus|s__Lysinibacillus_sphaericus	NA	NA	NA	NA	NA	NA	NA	NA	NA	NA	NA	NA	NA	NA	NA	NA	NA	NA	NA	NA	NA	NA	NA	NA	NA	NA	NA	NA	NA	NA	NA	NA	NA	NA	NA	NA	NA	NA	NA	NA	NA	NA	NA	NA	NA	NA	NA	NA	NA
k__Bacteria|p__Firmicutes|c__Bacilli|o__Bacillales|f__Bacillales_unclassified|g__Gemella|s__Gemella_asaccharolytica	0	0	0	0	0	0	0	0	0	0	0	0	0	0.00925	0	0.00531	0	0	0	0	0	0	0	0	0	0	0	0	0	0	0	0	0	0	0	0.01403	0	0	0	0	0	0	0	0	0	0	0	0	0
k__Bacteria|p__Firmicutes|c__Bacilli|o__Bacillales|f__Bacillales_unclassified|g__Gemella|s__Gemella_bergeri	NA	NA	NA	NA	NA	NA	NA	NA	NA	NA	NA	NA	NA	NA	NA	NA	NA	NA	NA	NA	NA	NA	NA	NA	NA	NA	NA	NA	NA	NA	NA	NA	NA	NA	NA	NA	NA	NA	NA	NA	NA	NA	NA	NA	NA	NA	NA	NA	NA
k__Bacteria|p__Firmicutes|c__Bacilli|o__Bacillales|f__Bacillales_unclassified|g__Gemella|s__Gemella_haemolysans	0	0.00225	0	0	0	0.0006	0.01563	0.02792	0.02982	0.00462	0.00172	0	0.00177	0.00313	0	0	0.04107	0	0	0	0	0.00118	0.05061	0	0	0.00204	0.01237	0.01717	0	0.00531	0.00668	0.01925	0	0	0.00324	0	0.016	0.00119	0	0.0043	0	0.00065	0	0	0	0	0	0	0
k__Bacteria|p__Firmicutes|c__Bacilli|o__Bacillales|f__Bacillales_unclassified|g__Gemella|s__Gemella_morbillorum	0	0	0	0	0	0	0	0	0	0	0	0	0	0	0	0	0.0022	0	0	0	0	0.00205	0	0	0	0	0	0	0	0	0	0	0	0	0	0	0	0	0	0	0	0	0	0	0	0	0	0	0
k__Bacteria|p__Firmicutes|c__Bacilli|o__Bacillales|f__Bacillales_unclassified|g__Gemella|s__Gemella_sanguinis	0	0	0	0	0	0.00797	0.00455	0.0783	0	0.00883	0	0.01033	0.01357	0	0	0	0.04977	0.01472	0.00095	0	0	0.00316	0	0.00266	0	0.00082	0.02025	0.12212	0.00592	0.05772	0.00583	0.0204	0.00397	0	0	0	0.00352	0.00758	0	0.00244	0	0.00172	0	0	0	0.01098	0.00591	0.00235	0
k__Bacteria|p__Firmicutes|c__Bacilli|o__Bacillales|f__Listeriaceae|g__Listeria|s__Listeria_monocytogenes	0	0	0	0	0	0	0	0	0	0	0	0	0	0	0	0	0	0	0	0	0	0	0	0	0	0	0	0	0	0	0	0	0	0	0	0	0	0	0	0	0	0	0	0	0	0	0	0	0
k__Bacteria|p__Firmicutes|c__Bacilli|o__Bacillales|f__Paenibacillaceae|g__Paenibacillus|s__Paenibacillus_macerans	NA	NA	NA	NA	NA	NA	NA	NA	NA	NA	NA	NA	NA	NA	NA	NA	NA	NA	NA	NA	NA	NA	NA	NA	NA	NA	NA	NA	NA	NA	NA	NA	NA	NA	NA	NA	NA	NA	NA	NA	NA	NA	NA	NA	NA	NA	NA	NA	NA
k__Bacteria|p__Firmicutes|c__Bacilli|o__Bacillales|f__Staphylococcaceae|g__Macrococcus|s__Macrococcus_caseolyticus	0	0	0	0	0	0	0	0	0	0	0	0	0	0	0	0	0	0	0	0	0.10332	0	0	0	0	0	0	0	0	0	0	0	0	0	0	0	0	0	0	0	0	0	0	0	0	0	0	0	0
k__Bacteria|p__Firmicutes|c__Bacilli|o__Bacillales|f__Staphylococcaceae|g__Staphylococcus|s__Staphylococcus_argenteus	0	0	0	0	0	0.012	0	0	0	0	0	0	0	0	0	0	0	0	0.00218	0	0	0	0	0	0	0	0	0.03773	0	0	0	0	0	0	0	0	0	0	0	0	0	0	0	0	0	0	0	0	0
k__Bacteria|p__Firmicutes|c__Bacilli|o__Bacillales|f__Staphylococcaceae|g__Staphylococcus|s__Staphylococcus_aureus	0	0.00287	0	0.00848	0	0.02534	0	0.05935	0	0	0	0	0	0.00737	0	0.02894	0	0	0.01789	0.02134	0	0	0	0.006	0	0.0098	0	5.80161	0	0	0	0	0.01458	0	0	0	0	0	0.12172	0	1.06394	0.00119	0	0	0	0.01387	0	0.00069	0
k__Bacteria|p__Firmicutes|c__Bacilli|o__Bacillales|f__Staphylococcaceae|g__Staphylococcus|s__Staphylococcus_epidermidis	0	0.0025	0.07733	0	0	0	0	0	0.05892	0.00205	0.00819	0	0	0	0	0.08155	0	0	0	0	0	0	0	0	0	0	0	0	0	0	0	0	0	0.00229	0	0	0	0	0	0	0	0	0	0	0	0	0	0	0
k__Bacteria|p__Firmicutes|c__Bacilli|o__Bacillales|f__Staphylococcaceae|g__Staphylococcus|s__Staphylococcus_haemolyticus	0	0	0.06275	0	0	0	0	0	0	0	0	0.00229	0	0	0	0	0	0	0	0	0	0	0	0	0	0	0	0	0	0	0	0	0	0	0	0	0	0	0	0	0	0	0	0	0	0	0	0	0
k__Bacteria|p__Firmicutes|c__Bacilli|o__Bacillales|f__Staphylococcaceae|g__Staphylococcus|s__Staphylococcus_hominis	0	0	0.00265	0	0	0	0	0	0	0	0.00423	0	0	0	0	0	0	0	0	0	0	0	0	0	0	0	0	0	0	0	0	0	0	0	0	0	0	0	0	0	0	0	0	0	0	0	0	0	0
k__Bacteria|p__Firmicutes|c__Bacilli|o__Bacillales|f__Staphylococcaceae|g__Staphylococcus|s__Staphylococcus_lugdunensis	0	0	0	0	0	0	0	0	0	0	0	0	0	0	0	0	0	0	0	0	0	0	0	0	0	0	0	0	0	0	0	0	0	0	0	0	0	0	0	0	0	0	0	0	0	0	0	0	0
k__Bacteria|p__Firmicutes|c__Bacilli|o__Bacillales|f__Staphylococcaceae|g__Staphylococcus|s__Staphylococcus_pasteuri	0	0	0	0	0	0.00215	0	0	0	0	0	0	0	0	0	0	0	0	0	0	0	0	0	0	0	0	0	0	0	0	0	0	0	0	0	0	0	0	0	0	0	0	0	0	0	0	0	0	0
k__Bacteria|p__Firmicutes|c__Bacilli|o__Bacillales|f__Staphylococcaceae|g__Staphylococcus|s__Staphylococcus_saprophyticus	NA	NA	NA	NA	NA	NA	NA	NA	NA	NA	NA	NA	NA	NA	NA	NA	NA	NA	NA	NA	NA	NA	NA	NA	NA	NA	NA	NA	NA	NA	NA	NA	NA	NA	NA	NA	NA	NA	NA	NA	NA	NA	NA	NA	NA	NA	NA	NA	NA
k__Bacteria|p__Firmicutes|c__Bacilli|o__Bacillales|f__Staphylococcaceae|g__Staphylococcus|s__Staphylococcus_simulans	NA	NA	NA	NA	NA	NA	NA	NA	NA	NA	NA	NA	NA	NA	NA	NA	NA	NA	NA	NA	NA	NA	NA	NA	NA	NA	NA	NA	NA	NA	NA	NA	NA	NA	NA	NA	NA	NA	NA	NA	NA	NA	NA	NA	NA	NA	NA	NA	NA
k__Bacteria|p__Firmicutes|c__Bacilli|o__Lactobacillales|f__Aerococcaceae|g__Abiotrophia|s__Abiotrophia_defectiva	NA	NA	NA	NA	NA	NA	NA	NA	NA	NA	NA	NA	NA	NA	NA	NA	NA	NA	NA	NA	NA	NA	NA	NA	NA	NA	NA	NA	NA	NA	NA	NA	NA	NA	NA	NA	NA	NA	NA	NA	NA	NA	NA	NA	NA	NA	NA	NA	NA
k__Bacteria|p__Firmicutes|c__Bacilli|o__Lactobacillales|f__Aerococcaceae|g__Aerococcus|s__Aerococcus_urinae	NA	NA	NA	NA	NA	NA	NA	NA	NA	NA	NA	NA	NA	NA	NA	NA	NA	NA	NA	NA	NA	NA	NA	NA	NA	NA	NA	NA	NA	NA	NA	NA	NA	NA	NA	NA	NA	NA	NA	NA	NA	NA	NA	NA	NA	NA	NA	NA	NA
k__Bacteria|p__Firmicutes|c__Bacilli|o__Lactobacillales|f__Aerococcaceae|g__Facklamia|s__Facklamia_ignava	0	0	0	0	0	0	0	0	0	0	0	0	0	0	0	0	0	0	0	0	0	0	0	0	0	0	0.0002	0	0	0	0	0	0	0	0	0	0	0	0	0	0	0	0	0	0	0	0	0	0
k__Bacteria|p__Firmicutes|c__Bacilli|o__Lactobacillales|f__Carnobacteriaceae|g__Carnobacterium|s__Carnobacterium_divergens	NA	NA	NA	NA	NA	NA	NA	NA	NA	NA	NA	NA	NA	NA	NA	NA	NA	NA	NA	NA	NA	NA	NA	NA	NA	NA	NA	NA	NA	NA	NA	NA	NA	NA	NA	NA	NA	NA	NA	NA	NA	NA	NA	NA	NA	NA	NA	NA	NA
k__Bacteria|p__Firmicutes|c__Bacilli|o__Lactobacillales|f__Carnobacteriaceae|g__Carnobacterium|s__Carnobacterium_maltaromaticum	NA	NA	NA	NA	NA	NA	NA	NA	NA	NA	NA	NA	NA	NA	NA	NA	NA	NA	NA	NA	NA	NA	NA	NA	NA	NA	NA	NA	NA	NA	NA	NA	NA	NA	NA	NA	NA	NA	NA	NA	NA	NA	NA	NA	NA	NA	NA	NA	NA
k__Bacteria|p__Firmicutes|c__Bacilli|o__Lactobacillales|f__Carnobacteriaceae|g__Dolosigranulum|s__Dolosigranulum_pigrum	0	0	0	0	0	0	0	0	0	0	0	0	0	0	0	0	0	0	0	0	0	0	0	0	0	0	0	0.00709	0	0	0	0	0	0	0	0	0	0	0	0	0	0	0	0	0	0	0	0	0
k__Bacteria|p__Firmicutes|c__Bacilli|o__Lactobacillales|f__Carnobacteriaceae|g__Granulicatella|s__Granulicatella_adiacens	0	0	0	0	0	0	0	0	0	0	0	0	0	0	0	0	0	0	0	0	0	0	0	0	0	0	0	0	0	0	0	0	0	0	0	0	0	0	0	0	0	0	0	0	0	0	0	0	0
k__Bacteria|p__Firmicutes|c__Bacilli|o__Lactobacillales|f__Carnobacteriaceae|g__Granulicatella|s__Granulicatella_elegans	0	0	0	0	0	0	0.00426	0.03727	0	0.00438	0	0	0	0	0	0	0.01846	0	0	0	0	0	0.10465	0	0	0	0	0	0	0	0.0032	0.01075	0	0	0	0	0	0	0	8e-05	0	0.00107	0	0.00171	0	0.00545	0	0	0
k__Bacteria|p__Firmicutes|c__Bacilli|o__Lactobacillales|f__Enterococcaceae|g__Bavariicoccus|s__Bavariicoccus_seileri	0	0	0	0	0	0	0	0	0	0	0	0	0	0	0	0	0	0	0	0	0	0	0	0	0	0	0	0	0	0	0	0	0	0	0	0	0	0	0	0	0	0	0	0	0	0	0	0	0
k__Bacteria|p__Firmicutes|c__Bacilli|o__Lactobacillales|f__Enterococcaceae|g__Enterococcus|s__Enterococcus_asini	NA	NA	NA	NA	NA	NA	NA	NA	NA	NA	NA	NA	NA	NA	NA	NA	NA	NA	NA	NA	NA	NA	NA	NA	NA	NA	NA	NA	NA	NA	NA	NA	NA	NA	NA	NA	NA	NA	NA	NA	NA	NA	NA	NA	NA	NA	NA	NA	NA
k__Bacteria|p__Firmicutes|c__Bacilli|o__Lactobacillales|f__Enterococcaceae|g__Enterococcus|s__Enterococcus_avium	0	0	0	0.01605	0	0	0	0	0	0	0	0.05248	0	0	0	0	0	0.00563	0.00564	1.42471	0	0	0	0	0	0	0	0.0448	0	0	0.00885	0	0	0	0	0.02471	0.02345	0.02189	0.04638	0	0	0	0	0	0	0	0	1.18253	0
k__Bacteria|p__Firmicutes|c__Bacilli|o__Lactobacillales|f__Enterococcaceae|g__Enterococcus|s__Enterococcus_canintestini	0	0	0	0	0	0	0	0	0	0	0	0	0	0	0	0	0	0	0	0	0	0	0	0	0	0	0	0	0	0	0	0	0	0	0	0.00575	0	0	0	0	0	0	0	0	0	0	0	0	0
k__Bacteria|p__Firmicutes|c__Bacilli|o__Lactobacillales|f__Enterococcaceae|g__Enterococcus|s__Enterococcus_canis	NA	NA	NA	NA	NA	NA	NA	NA	NA	NA	NA	NA	NA	NA	NA	NA	NA	NA	NA	NA	NA	NA	NA	NA	NA	NA	NA	NA	NA	NA	NA	NA	NA	NA	NA	NA	NA	NA	NA	NA	NA	NA	NA	NA	NA	NA	NA	NA	NA
k__Bacteria|p__Firmicutes|c__Bacilli|o__Lactobacillales|f__Enterococcaceae|g__Enterococcus|s__Enterococcus_casseliflavus	0	0	0	0	0	0.88101	0	0	0	0	0	0	0	0	0	0	0	0	0	0	0	0	0	0	0	0	0	0	0	0	0	0.0204	0	0	0	0	0.0011	0	0	0	0	0	0	0	0	0	0.73684	0	0
k__Bacteria|p__Firmicutes|c__Bacilli|o__Lactobacillales|f__Enterococcaceae|g__Enterococcus|s__Enterococcus_cecorum	0	0	0	0	0	0	0	0	0	0	0	0	0	0	0	0	0	0	0	0	0	0	0	0	0	0	0	0	0	0	0	0	0	0	0	0	0	0	0	0	0	0	0	0	0	0	0	0	0
k__Bacteria|p__Firmicutes|c__Bacilli|o__Lactobacillales|f__Enterococcaceae|g__Enterococcus|s__Enterococcus_devriesei	NA	NA	NA	NA	NA	NA	NA	NA	NA	NA	NA	NA	NA	NA	NA	NA	NA	NA	NA	NA	NA	NA	NA	NA	NA	NA	NA	NA	NA	NA	NA	NA	NA	NA	NA	NA	NA	NA	NA	NA	NA	NA	NA	NA	NA	NA	NA	NA	NA
k__Bacteria|p__Firmicutes|c__Bacilli|o__Lactobacillales|f__Enterococcaceae|g__Enterococcus|s__Enterococcus_dispar	NA	NA	NA	NA	NA	NA	NA	NA	NA	NA	NA	NA	NA	NA	NA	NA	NA	NA	NA	NA	NA	NA	NA	NA	NA	NA	NA	NA	NA	NA	NA	NA	NA	NA	NA	NA	NA	NA	NA	NA	NA	NA	NA	NA	NA	NA	NA	NA	NA
k__Bacteria|p__Firmicutes|c__Bacilli|o__Lactobacillales|f__Enterococcaceae|g__Enterococcus|s__Enterococcus_durans	0	0	0	0	0	0	0	0	0	0	0	0	0	0	0	0	0	0	0	0	0.01392	0	0	0	0	0	0	0	0	0	0	0	0	0	0	0	0	0	0	0	0	0	0	0	0	0	0	0	0
k__Bacteria|p__Firmicutes|c__Bacilli|o__Lactobacillales|f__Enterococcaceae|g__Enterococcus|s__Enterococcus_faecalis	0	0.21746	2.482	0.01578	0.96554	0.00039	0	0.22224	0	0.60951	0	0.04386	0	5.12858	0.00065	1.98819	0.49121	0.00194	0	12.8231	2.88918	0	0.01725	0	1.4718	0.40887	0.52394	0	0.6047	0.36856	0.01807	0	0.50695	0.18857	53.0709	0.02316	0	0	0	1.23428	0.01086	0.49551	0	0	0.01899	0	16.4924	1.45381	0.30305
k__Bacteria|p__Firmicutes|c__Bacilli|o__Lactobacillales|f__Enterococcaceae|g__Enterococcus|s__Enterococcus_faecium	0.52808	0	0	0	2.68993	0	0.13329	0	0	0.06099	0	0.09213	0	0	0	0	0	0.71814	0	0	0	0	0	0	0	0	0	0	0	0	0.75756	0	0	0	1.93551	0.03558	0	0.30942	0	0	0.31725	0	0.30876	0.01281	0	0	0.31777	1.00161	0.00239
k__Bacteria|p__Firmicutes|c__Bacilli|o__Lactobacillales|f__Enterococcaceae|g__Enterococcus|s__Enterococcus_gallinarum	0.16515	0	0	0	0	0	0	0	0	0	0	0	0	0	0	0	0	0	0	0	0	0	0	0	0	0	0	0	0	0.00281	0	2.14267	0	0	0.16143	0	0	0	0	0	0	0	0	0	0.31667	0	0	0.1635	0
k__Bacteria|p__Firmicutes|c__Bacilli|o__Lactobacillales|f__Enterococcaceae|g__Enterococcus|s__Enterococcus_gilvus	0	0	0	0	0	0	0	0	0	0	0	0	0	0	0	0	0	0	0	0	0	0	0	0	0	0	0	0	0	0	0	0	0	0	0	0	0	0	0	0	0	0	0	0	0	0	0	0	0
k__Bacteria|p__Firmicutes|c__Bacilli|o__Lactobacillales|f__Enterococcaceae|g__Enterococcus|s__Enterococcus_hirae	0	0	0	0	0	0	0	0	0	0.03538	0	0	0	0	0	0	0	0	0	0	0	0	0	0	0	0	0	0	0	0	0.01542	0	0	0	2.1185	0	0	0.00946	0	0	0	0	0	0	0	0	0	0	0
k__Bacteria|p__Firmicutes|c__Bacilli|o__Lactobacillales|f__Enterococcaceae|g__Enterococcus|s__Enterococcus_italicus	0	0	0	0	0	0	0	0	0	0	0	0	0	0	0	0	0	0	0	0	0	0	0	0	0	0	0	0	0	0	0	0	0	0	0	0	0	0	0	0	0	0	0	0	0	0	0	0	0
k__Bacteria|p__Firmicutes|c__Bacilli|o__Lactobacillales|f__Enterococcaceae|g__Enterococcus|s__Enterococcus_malodoratus	NA	NA	NA	NA	NA	NA	NA	NA	NA	NA	NA	NA	NA	NA	NA	NA	NA	NA	NA	NA	NA	NA	NA	NA	NA	NA	NA	NA	NA	NA	NA	NA	NA	NA	NA	NA	NA	NA	NA	NA	NA	NA	NA	NA	NA	NA	NA	NA	NA
k__Bacteria|p__Firmicutes|c__Bacilli|o__Lactobacillales|f__Enterococcaceae|g__Enterococcus|s__Enterococcus_mundtii	NA	NA	NA	NA	NA	NA	NA	NA	NA	NA	NA	NA	NA	NA	NA	NA	NA	NA	NA	NA	NA	NA	NA	NA	NA	NA	NA	NA	NA	NA	NA	NA	NA	NA	NA	NA	NA	NA	NA	NA	NA	NA	NA	NA	NA	NA	NA	NA	NA
k__Bacteria|p__Firmicutes|c__Bacilli|o__Lactobacillales|f__Enterococcaceae|g__Enterococcus|s__Enterococcus_raffinosus	0	0	0	0	0	0	0	0	0	0	0	0	0	0	0	0	0	0	0	0	0	0	0	0	0	0	0	0	0	0	0	0	0	0	0	0	0	0	0	0	0	0	0	0	0	0	0	0	0
k__Bacteria|p__Firmicutes|c__Bacilli|o__Lactobacillales|f__Enterococcaceae|g__Enterococcus|s__Enterococcus_sp_RIT_PI_f	NA	NA	NA	NA	NA	NA	NA	NA	NA	NA	NA	NA	NA	NA	NA	NA	NA	NA	NA	NA	NA	NA	NA	NA	NA	NA	NA	NA	NA	NA	NA	NA	NA	NA	NA	NA	NA	NA	NA	NA	NA	NA	NA	NA	NA	NA	NA	NA	NA
k__Bacteria|p__Firmicutes|c__Bacilli|o__Lactobacillales|f__Enterococcaceae|g__Enterococcus|s__Enterococcus_thailandicus	NA	NA	NA	NA	NA	NA	NA	NA	NA	NA	NA	NA	NA	NA	NA	NA	NA	NA	NA	NA	NA	NA	NA	NA	NA	NA	NA	NA	NA	NA	NA	NA	NA	NA	NA	NA	NA	NA	NA	NA	NA	NA	NA	NA	NA	NA	NA	NA	NA
k__Bacteria|p__Firmicutes|c__Bacilli|o__Lactobacillales|f__Enterococcaceae|g__Tetragenococcus|s__Tetragenococcus_halophilus	NA	NA	NA	NA	NA	NA	NA	NA	NA	NA	NA	NA	NA	NA	NA	NA	NA	NA	NA	NA	NA	NA	NA	NA	NA	NA	NA	NA	NA	NA	NA	NA	NA	NA	NA	NA	NA	NA	NA	NA	NA	NA	NA	NA	NA	NA	NA	NA	NA
k__Bacteria|p__Firmicutes|c__Bacilli|o__Lactobacillales|f__Lactobacillaceae|g__Lactobacillus|s__Lactobacillus_acidophilus	0	0	0	0	0	0	0	0	0	0	0	0	0	0	0	0	0	0.21807	0	0	0	0	0	0.00453	0	0	0	0	0	0	0	0	0	0	0	0	0.99607	0	0	0	0	0	0	0	0	0.01633	0	0	0.00059
k__Bacteria|p__Firmicutes|c__Bacilli|o__Lactobacillales|f__Lactobacillaceae|g__Lactobacillus|s__Lactobacillus_agilis	0	0	0	0	0	0	0	0	0	0	0	0	0	0	0	0	0	0	0	0	0	0	0	0	0	0	0	0	0	0	0	0	0	0	0	0	0	0	0	0	0	0	0	0	0	0	0	0	0
k__Bacteria|p__Firmicutes|c__Bacilli|o__Lactobacillales|f__Lactobacillaceae|g__Lactobacillus|s__Lactobacillus_algidus	0	0	0	0	0	0	0	0	0	0	0	0	0	0	0	0	0	0	0	0	0	0	0.00246	0	0	0	0	0	0	0	0	0	0	0	0	0	0	0	0	0	0	0	0	0	0	0	0	0	0
k__Bacteria|p__Firmicutes|c__Bacilli|o__Lactobacillales|f__Lactobacillaceae|g__Lactobacillus|s__Lactobacillus_animalis	0	0	0	0	0	0	0	0	0	0	0	0	0	0	0	0	0	0	0	0	0	0	0	0	0	0	0	0	0	0	0	0	0	0	0	0	0	0	0	0	0	0	0	0	0	0	0	0	0
k__Bacteria|p__Firmicutes|c__Bacilli|o__Lactobacillales|f__Lactobacillaceae|g__Lactobacillus|s__Lactobacillus_antri	NA	NA	NA	NA	NA	NA	NA	NA	NA	NA	NA	NA	NA	NA	NA	NA	NA	NA	NA	NA	NA	NA	NA	NA	NA	NA	NA	NA	NA	NA	NA	NA	NA	NA	NA	NA	NA	NA	NA	NA	NA	NA	NA	NA	NA	NA	NA	NA	NA
k__Bacteria|p__Firmicutes|c__Bacilli|o__Lactobacillales|f__Lactobacillaceae|g__Lactobacillus|s__Lactobacillus_brevis	0	0	0	0	0	0	0	0	0	0	0	0	0	0	0	0	0	0	0	0	0	0	0	0	0	0	0	0	0	0	0	0	0	0	0	0	0	0	0	0	0	0	0	0	0	0	0	0	0
k__Bacteria|p__Firmicutes|c__Bacilli|o__Lactobacillales|f__Lactobacillaceae|g__Lactobacillus|s__Lactobacillus_buchneri	NA	NA	NA	NA	NA	NA	NA	NA	NA	NA	NA	NA	NA	NA	NA	NA	NA	NA	NA	NA	NA	NA	NA	NA	NA	NA	NA	NA	NA	NA	NA	NA	NA	NA	NA	NA	NA	NA	NA	NA	NA	NA	NA	NA	NA	NA	NA	NA	NA
k__Bacteria|p__Firmicutes|c__Bacilli|o__Lactobacillales|f__Lactobacillaceae|g__Lactobacillus|s__Lactobacillus_coryniformis	NA	NA	NA	NA	NA	NA	NA	NA	NA	NA	NA	NA	NA	NA	NA	NA	NA	NA	NA	NA	NA	NA	NA	NA	NA	NA	NA	NA	NA	NA	NA	NA	NA	NA	NA	NA	NA	NA	NA	NA	NA	NA	NA	NA	NA	NA	NA	NA	NA
k__Bacteria|p__Firmicutes|c__Bacilli|o__Lactobacillales|f__Lactobacillaceae|g__Lactobacillus|s__Lactobacillus_crispatus	0	0	0	0	0	0	0	0	0.02145	0	0	0	0	0	0	0	0	0	0	0	0	0	0	0	0	0	0	0	0	0	0	0	0	0	0	0	0	0	0	0	0	0	0	0	0	0	0	0	0
k__Bacteria|p__Firmicutes|c__Bacilli|o__Lactobacillales|f__Lactobacillaceae|g__Lactobacillus|s__Lactobacillus_curvatus	0	0	0	0	0	0	0	0	0	0	0	0	0	0	0	0	0	0	0	0	0	0	0	0	0	0	0	0	0	0	0	0	0	0	0	0	0	0	0	0	0	0	0	0	0	0	0	0	0.03192
k__Bacteria|p__Firmicutes|c__Bacilli|o__Lactobacillales|f__Lactobacillaceae|g__Lactobacillus|s__Lactobacillus_delbrueckii	0	0	0	0	0	0	0	0	0	0	0	0	0	0	0	0	0	0	0	0	0	0	0	0	0	0	0.00205	0.20289	0	0	0	0	0	0	0	0	0	0	0	0	0	0	0	0	0	0	0	0	0
k__Bacteria|p__Firmicutes|c__Bacilli|o__Lactobacillales|f__Lactobacillaceae|g__Lactobacillus|s__Lactobacillus_dextrinicus	NA	NA	NA	NA	NA	NA	NA	NA	NA	NA	NA	NA	NA	NA	NA	NA	NA	NA	NA	NA	NA	NA	NA	NA	NA	NA	NA	NA	NA	NA	NA	NA	NA	NA	NA	NA	NA	NA	NA	NA	NA	NA	NA	NA	NA	NA	NA	NA	NA
k__Bacteria|p__Firmicutes|c__Bacilli|o__Lactobacillales|f__Lactobacillaceae|g__Lactobacillus|s__Lactobacillus_diolivorans	NA	NA	NA	NA	NA	NA	NA	NA	NA	NA	NA	NA	NA	NA	NA	NA	NA	NA	NA	NA	NA	NA	NA	NA	NA	NA	NA	NA	NA	NA	NA	NA	NA	NA	NA	NA	NA	NA	NA	NA	NA	NA	NA	NA	NA	NA	NA	NA	NA
k__Bacteria|p__Firmicutes|c__Bacilli|o__Lactobacillales|f__Lactobacillaceae|g__Lactobacillus|s__Lactobacillus_fermentum	0.03355	0	0.00429	0	0	0	0	0.00517	0	5.48978	0	0	0	0	0	0	0	0	0	0	0	0	0	0.00246	0	0.03121	0.03908	0	0	0	0	0	0	0.29416	0	0	0	0	0	0	0	0	0	0	0	0	0	0	0
k__Bacteria|p__Firmicutes|c__Bacilli|o__Lactobacillales|f__Lactobacillaceae|g__Lactobacillus|s__Lactobacillus_gallinarum	NA	NA	NA	NA	NA	NA	NA	NA	NA	NA	NA	NA	NA	NA	NA	NA	NA	NA	NA	NA	NA	NA	NA	NA	NA	NA	NA	NA	NA	NA	NA	NA	NA	NA	NA	NA	NA	NA	NA	NA	NA	NA	NA	NA	NA	NA	NA	NA	NA
k__Bacteria|p__Firmicutes|c__Bacilli|o__Lactobacillales|f__Lactobacillaceae|g__Lactobacillus|s__Lactobacillus_gasseri	0	1.02588	6.21005	0	0	0	0	0	0	0	0	0	0	0	0	0	0	0	0	0	0.84881	0	0	0	0	0	0	0	0	0	0.01289	0	0	0	0	0	0	0	0	0	0	0	0	0	0	0	0	0	0
k__Bacteria|p__Firmicutes|c__Bacilli|o__Lactobacillales|f__Lactobacillaceae|g__Lactobacillus|s__Lactobacillus_harbinensis	NA	NA	NA	NA	NA	NA	NA	NA	NA	NA	NA	NA	NA	NA	NA	NA	NA	NA	NA	NA	NA	NA	NA	NA	NA	NA	NA	NA	NA	NA	NA	NA	NA	NA	NA	NA	NA	NA	NA	NA	NA	NA	NA	NA	NA	NA	NA	NA	NA
k__Bacteria|p__Firmicutes|c__Bacilli|o__Lactobacillales|f__Lactobacillaceae|g__Lactobacillus|s__Lactobacillus_helveticus	0	0	0	0	0	0	0	0	0	0	0	0	0	0	0	0	0	0	0	0	0	0	0	0.00077	0	0	0	0	0	0	0	0	0	0	0	0	0	0	0	0	0	0	0	0	0	0	0	0	0
k__Bacteria|p__Firmicutes|c__Bacilli|o__Lactobacillales|f__Lactobacillaceae|g__Lactobacillus|s__Lactobacillus_hilgardii	NA	NA	NA	NA	NA	NA	NA	NA	NA	NA	NA	NA	NA	NA	NA	NA	NA	NA	NA	NA	NA	NA	NA	NA	NA	NA	NA	NA	NA	NA	NA	NA	NA	NA	NA	NA	NA	NA	NA	NA	NA	NA	NA	NA	NA	NA	NA	NA	NA
k__Bacteria|p__Firmicutes|c__Bacilli|o__Lactobacillales|f__Lactobacillaceae|g__Lactobacillus|s__Lactobacillus_johnsonii	0	0	0	0	0	0	0.01959	0	0	0	0	0	0	0	0	0	0	0	0	0	0	0	0	0	0	0	0	0	0	0	0.14888	0	0	0	0	0	0	0	0	0	0	0	0	0	0	0	0	0	0
k__Bacteria|p__Firmicutes|c__Bacilli|o__Lactobacillales|f__Lactobacillaceae|g__Lactobacillus|s__Lactobacillus_kalixensis	0	0	0	0	0	0	0	0	0	0	0	0	0	0	0	0	0	0	0	0	0	0	0	0	0	0	0	0	0	0	0	0	0	0	0	0	0	0	0	0	0	0	0	0	0	0	0	0	0
k__Bacteria|p__Firmicutes|c__Bacilli|o__Lactobacillales|f__Lactobacillaceae|g__Lactobacillus|s__Lactobacillus_kefiranofaciens	NA	NA	NA	NA	NA	NA	NA	NA	NA	NA	NA	NA	NA	NA	NA	NA	NA	NA	NA	NA	NA	NA	NA	NA	NA	NA	NA	NA	NA	NA	NA	NA	NA	NA	NA	NA	NA	NA	NA	NA	NA	NA	NA	NA	NA	NA	NA	NA	NA
k__Bacteria|p__Firmicutes|c__Bacilli|o__Lactobacillales|f__Lactobacillaceae|g__Lactobacillus|s__Lactobacillus_kefiri	NA	NA	NA	NA	NA	NA	NA	NA	NA	NA	NA	NA	NA	NA	NA	NA	NA	NA	NA	NA	NA	NA	NA	NA	NA	NA	NA	NA	NA	NA	NA	NA	NA	NA	NA	NA	NA	NA	NA	NA	NA	NA	NA	NA	NA	NA	NA	NA	NA
k__Bacteria|p__Firmicutes|c__Bacilli|o__Lactobacillales|f__Lactobacillaceae|g__Lactobacillus|s__Lactobacillus_kimbladii	NA	NA	NA	NA	NA	NA	NA	NA	NA	NA	NA	NA	NA	NA	NA	NA	NA	NA	NA	NA	NA	NA	NA	NA	NA	NA	NA	NA	NA	NA	NA	NA	NA	NA	NA	NA	NA	NA	NA	NA	NA	NA	NA	NA	NA	NA	NA	NA	NA
k__Bacteria|p__Firmicutes|c__Bacilli|o__Lactobacillales|f__Lactobacillaceae|g__Lactobacillus|s__Lactobacillus_kullabergensis	NA	NA	NA	NA	NA	NA	NA	NA	NA	NA	NA	NA	NA	NA	NA	NA	NA	NA	NA	NA	NA	NA	NA	NA	NA	NA	NA	NA	NA	NA	NA	NA	NA	NA	NA	NA	NA	NA	NA	NA	NA	NA	NA	NA	NA	NA	NA	NA	NA
k__Bacteria|p__Firmicutes|c__Bacilli|o__Lactobacillales|f__Lactobacillaceae|g__Lactobacillus|s__Lactobacillus_mindensis	NA	NA	NA	NA	NA	NA	NA	NA	NA	NA	NA	NA	NA	NA	NA	NA	NA	NA	NA	NA	NA	NA	NA	NA	NA	NA	NA	NA	NA	NA	NA	NA	NA	NA	NA	NA	NA	NA	NA	NA	NA	NA	NA	NA	NA	NA	NA	NA	NA
k__Bacteria|p__Firmicutes|c__Bacilli|o__Lactobacillales|f__Lactobacillaceae|g__Lactobacillus|s__Lactobacillus_mucosae	NA	NA	NA	NA	NA	NA	NA	NA	NA	NA	NA	NA	NA	NA	NA	NA	NA	NA	NA	NA	NA	NA	NA	NA	NA	NA	NA	NA	NA	NA	NA	NA	NA	NA	NA	NA	NA	NA	NA	NA	NA	NA	NA	NA	NA	NA	NA	NA	NA
k__Bacteria|p__Firmicutes|c__Bacilli|o__Lactobacillales|f__Lactobacillaceae|g__Lactobacillus|s__Lactobacillus_oris	0	0	0	0	0	0	0	0	0	0	0	0	0	0	0	0	0	0	0	0	0	0	0	0	0	0	0	0	0	0	0	0	0	0	0	0	0	0	0	0	0	0	0	0	0	0	0	0	0
k__Bacteria|p__Firmicutes|c__Bacilli|o__Lactobacillales|f__Lactobacillaceae|g__Lactobacillus|s__Lactobacillus_otakiensis	NA	NA	NA	NA	NA	NA	NA	NA	NA	NA	NA	NA	NA	NA	NA	NA	NA	NA	NA	NA	NA	NA	NA	NA	NA	NA	NA	NA	NA	NA	NA	NA	NA	NA	NA	NA	NA	NA	NA	NA	NA	NA	NA	NA	NA	NA	NA	NA	NA
k__Bacteria|p__Firmicutes|c__Bacilli|o__Lactobacillales|f__Lactobacillaceae|g__Lactobacillus|s__Lactobacillus_parabuchneri	NA	NA	NA	NA	NA	NA	NA	NA	NA	NA	NA	NA	NA	NA	NA	NA	NA	NA	NA	NA	NA	NA	NA	NA	NA	NA	NA	NA	NA	NA	NA	NA	NA	NA	NA	NA	NA	NA	NA	NA	NA	NA	NA	NA	NA	NA	NA	NA	NA
k__Bacteria|p__Firmicutes|c__Bacilli|o__Lactobacillales|f__Lactobacillaceae|g__Lactobacillus|s__Lactobacillus_parafarraginis	NA	NA	NA	NA	NA	NA	NA	NA	NA	NA	NA	NA	NA	NA	NA	NA	NA	NA	NA	NA	NA	NA	NA	NA	NA	NA	NA	NA	NA	NA	NA	NA	NA	NA	NA	NA	NA	NA	NA	NA	NA	NA	NA	NA	NA	NA	NA	NA	NA
k__Bacteria|p__Firmicutes|c__Bacilli|o__Lactobacillales|f__Lactobacillaceae|g__Lactobacillus|s__Lactobacillus_paragasseri	0	3.10718	16.1256	0	0	0	0	0	0	2.81004	0	0	0	0	0.00587	0	0	0	0	0	0.01976	0	0	0	0	0.00096	0	0	0	0	0.65853	0	0	0.16002	0	0	0	0	0	0	0	0	0	0	0	0	0	0	0
k__Bacteria|p__Firmicutes|c__Bacilli|o__Lactobacillales|f__Lactobacillaceae|g__Lactobacillus|s__Lactobacillus_paraplantarum	NA	NA	NA	NA	NA	NA	NA	NA	NA	NA	NA	NA	NA	NA	NA	NA	NA	NA	NA	NA	NA	NA	NA	NA	NA	NA	NA	NA	NA	NA	NA	NA	NA	NA	NA	NA	NA	NA	NA	NA	NA	NA	NA	NA	NA	NA	NA	NA	NA
k__Bacteria|p__Firmicutes|c__Bacilli|o__Lactobacillales|f__Lactobacillaceae|g__Lactobacillus|s__Lactobacillus_pentosus	0	0	0	0	0	0	0	0	0	0	0	0	0	0	0	0	0	0	0	0	0	0	0	0	0	0	0	0	0	0	0	0	0	0	0	0	0	0	0	0	0	0	0	0	0	0	0	0	0
k__Bacteria|p__Firmicutes|c__Bacilli|o__Lactobacillales|f__Lactobacillaceae|g__Lactobacillus|s__Lactobacillus_perolens	NA	NA	NA	NA	NA	NA	NA	NA	NA	NA	NA	NA	NA	NA	NA	NA	NA	NA	NA	NA	NA	NA	NA	NA	NA	NA	NA	NA	NA	NA	NA	NA	NA	NA	NA	NA	NA	NA	NA	NA	NA	NA	NA	NA	NA	NA	NA	NA	NA
k__Bacteria|p__Firmicutes|c__Bacilli|o__Lactobacillales|f__Lactobacillaceae|g__Lactobacillus|s__Lactobacillus_plantarum	0	0	0	0	0	0	0.0031	0	0	0	0	0.00246	0	0	0	0	0	0	0	0	0	0	0	0	0	0	0	0	0	0	0	0	0	0	0.56641	0	0	0	0	0	0	26.9941	0	0	0	0	0	0	0
k__Bacteria|p__Firmicutes|c__Bacilli|o__Lactobacillales|f__Lactobacillaceae|g__Lactobacillus|s__Lactobacillus_pontis	NA	NA	NA	NA	NA	NA	NA	NA	NA	NA	NA	NA	NA	NA	NA	NA	NA	NA	NA	NA	NA	NA	NA	NA	NA	NA	NA	NA	NA	NA	NA	NA	NA	NA	NA	NA	NA	NA	NA	NA	NA	NA	NA	NA	NA	NA	NA	NA	NA
k__Bacteria|p__Firmicutes|c__Bacilli|o__Lactobacillales|f__Lactobacillaceae|g__Lactobacillus|s__Lactobacillus_reuteri	0	0	0	0	0	0	0	0	0	0	0	0	0	0	0	0	0	0	0	0	0	0	0	0.0189	0	0	0.11473	0	0	0	0	0	0	0	0	0	0	0	0	0	0	0	0	0	0	0	0	0	0
k__Bacteria|p__Firmicutes|c__Bacilli|o__Lactobacillales|f__Lactobacillaceae|g__Lactobacillus|s__Lactobacillus_rhamnosus	0.6899	1.18298	0.88544	0.0288	2.5636	0	0	0	0	0.00067	0	0	2.03933	0	0	0	0	13.8764	0	0	5.59411	0.01984	0.15056	0.04453	0	0.03955	0	0	0	0	0.2532	0	0	0	0.03882	0	1.35663	0	0	0.86905	0	0.00453	0	0	0	0.80466	0.01803	0	0
k__Bacteria|p__Firmicutes|c__Bacilli|o__Lactobacillales|f__Lactobacillaceae|g__Lactobacillus|s__Lactobacillus_rogosae	0	0	0	0	0	0	0	0	0	0	0	0	0.01098	0	0	0	0	0	0	0	0	0	0	0	0	0.00045	0	0	0	0	0	0	0	0	0	0	0	0.00276	0	0	0	0	0	0	0	0.00163	0	0	0
k__Bacteria|p__Firmicutes|c__Bacilli|o__Lactobacillales|f__Lactobacillaceae|g__Lactobacillus|s__Lactobacillus_ruminis	NA	NA	NA	NA	NA	NA	NA	NA	NA	NA	NA	NA	NA	NA	NA	NA	NA	NA	NA	NA	NA	NA	NA	NA	NA	NA	NA	NA	NA	NA	NA	NA	NA	NA	NA	NA	NA	NA	NA	NA	NA	NA	NA	NA	NA	NA	NA	NA	NA
k__Bacteria|p__Firmicutes|c__Bacilli|o__Lactobacillales|f__Lactobacillaceae|g__Lactobacillus|s__Lactobacillus_saerimneri	0	0	0	0	0	0	0	0	0	0	0	0	0	0	0	0	0	0	0	0	0	0	0	0	0	0	0	0	0	0	0	0	0	0	0	0	0	0	0	0	0	0	0	0	0	0	0	0	0
k__Bacteria|p__Firmicutes|c__Bacilli|o__Lactobacillales|f__Lactobacillaceae|g__Lactobacillus|s__Lactobacillus_sakei	NA	NA	NA	NA	NA	NA	NA	NA	NA	NA	NA	NA	NA	NA	NA	NA	NA	NA	NA	NA	NA	NA	NA	NA	NA	NA	NA	NA	NA	NA	NA	NA	NA	NA	NA	NA	NA	NA	NA	NA	NA	NA	NA	NA	NA	NA	NA	NA	NA
k__Bacteria|p__Firmicutes|c__Bacilli|o__Lactobacillales|f__Lactobacillaceae|g__Lactobacillus|s__Lactobacillus_salivarius	0	0	0	0	0	0	0	0	0	0.94034	0	0	0	0	0.33623	0	0	0	0	0	0	0	0	0	0	0	0	0	0	0	2.57051	0	0	0	0	0	0	0	0	0	0	0	0	0	0	0	0	0	0
k__Bacteria|p__Firmicutes|c__Bacilli|o__Lactobacillales|f__Lactobacillaceae|g__Lactobacillus|s__Lactobacillus_sanfranciscensis	NA	NA	NA	NA	NA	NA	NA	NA	NA	NA	NA	NA	NA	NA	NA	NA	NA	NA	NA	NA	NA	NA	NA	NA	NA	NA	NA	NA	NA	NA	NA	NA	NA	NA	NA	NA	NA	NA	NA	NA	NA	NA	NA	NA	NA	NA	NA	NA	NA
k__Bacteria|p__Firmicutes|c__Bacilli|o__Lactobacillales|f__Lactobacillaceae|g__Lactobacillus|s__Lactobacillus_sunkii	NA	NA	NA	NA	NA	NA	NA	NA	NA	NA	NA	NA	NA	NA	NA	NA	NA	NA	NA	NA	NA	NA	NA	NA	NA	NA	NA	NA	NA	NA	NA	NA	NA	NA	NA	NA	NA	NA	NA	NA	NA	NA	NA	NA	NA	NA	NA	NA	NA
k__Bacteria|p__Firmicutes|c__Bacilli|o__Lactobacillales|f__Lactobacillaceae|g__Lactobacillus|s__Lactobacillus_ultunensis	0	0	0	0	0	0	0	0	0	0	0	0	0	0	0	0	0	0	0	0	0	0	0	0	0	0	0	0	0	0	0	0	0	0	0	0	0	0	0	0	0	0	0	0	0	0	0	0	0
k__Bacteria|p__Firmicutes|c__Bacilli|o__Lactobacillales|f__Lactobacillaceae|g__Lactobacillus|s__Lactobacillus_vaccinostercus	NA	NA	NA	NA	NA	NA	NA	NA	NA	NA	NA	NA	NA	NA	NA	NA	NA	NA	NA	NA	NA	NA	NA	NA	NA	NA	NA	NA	NA	NA	NA	NA	NA	NA	NA	NA	NA	NA	NA	NA	NA	NA	NA	NA	NA	NA	NA	NA	NA
k__Bacteria|p__Firmicutes|c__Bacilli|o__Lactobacillales|f__Lactobacillaceae|g__Lactobacillus|s__Lactobacillus_vaginalis	NA	NA	NA	NA	NA	NA	NA	NA	NA	NA	NA	NA	NA	NA	NA	NA	NA	NA	NA	NA	NA	NA	NA	NA	NA	NA	NA	NA	NA	NA	NA	NA	NA	NA	NA	NA	NA	NA	NA	NA	NA	NA	NA	NA	NA	NA	NA	NA	NA
k__Bacteria|p__Firmicutes|c__Bacilli|o__Lactobacillales|f__Lactobacillaceae|g__Lactobacillus|s__Lactobacillus_versmoldensis	NA	NA	NA	NA	NA	NA	NA	NA	NA	NA	NA	NA	NA	NA	NA	NA	NA	NA	NA	NA	NA	NA	NA	NA	NA	NA	NA	NA	NA	NA	NA	NA	NA	NA	NA	NA	NA	NA	NA	NA	NA	NA	NA	NA	NA	NA	NA	NA	NA
k__Bacteria|p__Firmicutes|c__Bacilli|o__Lactobacillales|f__Lactobacillaceae|g__Pediococcus|s__Pediococcus_acidilactici	0	0	0	0	0	0	0.04335	0	0	0	0	0	0	0	0	0	0	0	0	0	0	0	0	0	0	0	0	0	0	0	0.18092	0	0	0	0	0	0	0	0	0	0	0	0	0	0	0	0	0	0
k__Bacteria|p__Firmicutes|c__Bacilli|o__Lactobacillales|f__Lactobacillaceae|g__Pediococcus|s__Pediococcus_pentosaceus	0	0	0	0	0	0	0	0	0	0	0	0	0	0	0	0	0	0	0	0	0	0	0	0	0	0	0	0	0	0	0	0	0	0	2.70074	0	0	0	0	0	0	0	0	0	0	0	0	0	0
k__Bacteria|p__Firmicutes|c__Bacilli|o__Lactobacillales|f__Lactobacillaceae|g__Sharpea|s__Sharpea_azabuensis	NA	NA	NA	NA	NA	NA	NA	NA	NA	NA	NA	NA	NA	NA	NA	NA	NA	NA	NA	NA	NA	NA	NA	NA	NA	NA	NA	NA	NA	NA	NA	NA	NA	NA	NA	NA	NA	NA	NA	NA	NA	NA	NA	NA	NA	NA	NA	NA	NA
k__Bacteria|p__Firmicutes|c__Bacilli|o__Lactobacillales|f__Leuconostocaceae|g__Fructobacillus|s__Fructobacillus_fructosus	0	0	0	0	0	0	0	0	0	0	0	0	0	0	0	0	0	0	0	0	0	0	0	0	0	0	0	0	0	0	0	0	0	0	0	0	0	0	0	0	0	0	0	0	0	0	0	0	0
k__Bacteria|p__Firmicutes|c__Bacilli|o__Lactobacillales|f__Leuconostocaceae|g__Leuconostoc|s__Leuconostoc_carnosum	0	0	0	0	0	0	0	0	0	0	0	0	0	0	0	0	0	0	0	0	0	0	0	0	0	0	0	0	0	0	0	0	0	0	0	0	0	0	0	0	0	0	0	0	0	0	0	0	0
k__Bacteria|p__Firmicutes|c__Bacilli|o__Lactobacillales|f__Leuconostocaceae|g__Leuconostoc|s__Leuconostoc_citreum	0	0	0	0	0	0	0	0	0	0	0	0	0	0	0	0	0	0	0	0	0	0	0	0	0	0	0	0	0	0	0	0	0	0	0	0	0	0	0	0	0	0	0	0	0	0	0	0	0
k__Bacteria|p__Firmicutes|c__Bacilli|o__Lactobacillales|f__Leuconostocaceae|g__Leuconostoc|s__Leuconostoc_garlicum	0	0	0	0	0	0	0	0	0	0	0	0	0	0	0	0	0	0	0	0	0	0	0	0	0	0	0	0	0	0	0	0	0	0	0	0	0	0	0	0	0	0	0	0	0	0	0	0	0
k__Bacteria|p__Firmicutes|c__Bacilli|o__Lactobacillales|f__Leuconostocaceae|g__Leuconostoc|s__Leuconostoc_gelidum	NA	NA	NA	NA	NA	NA	NA	NA	NA	NA	NA	NA	NA	NA	NA	NA	NA	NA	NA	NA	NA	NA	NA	NA	NA	NA	NA	NA	NA	NA	NA	NA	NA	NA	NA	NA	NA	NA	NA	NA	NA	NA	NA	NA	NA	NA	NA	NA	NA
k__Bacteria|p__Firmicutes|c__Bacilli|o__Lactobacillales|f__Leuconostocaceae|g__Leuconostoc|s__Leuconostoc_lactis	0	0	0	0	0	0	0	0	0	0	0	0	0	0	0	0	0	0	0	0	0	0	0	0	0	0	0	0	0	0	0	0	0	0	0	0	0	0	0	0	0	0	0	0	0	0	0	0	0
k__Bacteria|p__Firmicutes|c__Bacilli|o__Lactobacillales|f__Leuconostocaceae|g__Leuconostoc|s__Leuconostoc_mesenteroides	0	0	0	0	0	0	0	0	0	0	0	0	0	0	0	0	0	0	0	0	0	0	0	0	0	0	0.00083	0	0	0	0	0	0	0	0	0	0	0	0	0	0	0.0029	0	0	0.11443	0	0	0	0
k__Bacteria|p__Firmicutes|c__Bacilli|o__Lactobacillales|f__Leuconostocaceae|g__Leuconostoc|s__Leuconostoc_pseudomesenteroides	0	0	0	0	0	0	0	0	0	0	0	0	0	0	0	0	0	0	0	0	0	0	0	0	0	0	0	0	0	0.18335	0	0	0	0	0	0	0	0	0	0	0	0	0	0	0.05117	0	0	0	0
k__Bacteria|p__Firmicutes|c__Bacilli|o__Lactobacillales|f__Leuconostocaceae|g__Weissella|s__Weissella_cibaria	NA	NA	NA	NA	NA	NA	NA	NA	NA	NA	NA	NA	NA	NA	NA	NA	NA	NA	NA	NA	NA	NA	NA	NA	NA	NA	NA	NA	NA	NA	NA	NA	NA	NA	NA	NA	NA	NA	NA	NA	NA	NA	NA	NA	NA	NA	NA	NA	NA
k__Bacteria|p__Firmicutes|c__Bacilli|o__Lactobacillales|f__Leuconostocaceae|g__Weissella|s__Weissella_confusa	0	0	0	0	0	0	0	0	0	0	0	0	0	0	0	0	0	0	0	0	0	0	0	0	0	0	0	0	0	0	0	0	0	0	0	0	0	0	0	0	0	0	0	0	0	0	0	0	0
k__Bacteria|p__Firmicutes|c__Bacilli|o__Lactobacillales|f__Leuconostocaceae|g__Weissella|s__Weissella_jogaejeotgali	NA	NA	NA	NA	NA	NA	NA	NA	NA	NA	NA	NA	NA	NA	NA	NA	NA	NA	NA	NA	NA	NA	NA	NA	NA	NA	NA	NA	NA	NA	NA	NA	NA	NA	NA	NA	NA	NA	NA	NA	NA	NA	NA	NA	NA	NA	NA	NA	NA
k__Bacteria|p__Firmicutes|c__Bacilli|o__Lactobacillales|f__Leuconostocaceae|g__Weissella|s__Weissella_paramesenteroides	0	0	0	0	0	0	0	0	0	0	0	0	0	0	0	0	0	0	0	0	0	0	0	0	0	0	0	0	0	0	0	0	0	0	1.13633	0	0	0	0	0	0	0	0	0	0	0	0	0	0
k__Bacteria|p__Firmicutes|c__Bacilli|o__Lactobacillales|f__Leuconostocaceae|g__Weissella|s__Weissella_thailandensis	NA	NA	NA	NA	NA	NA	NA	NA	NA	NA	NA	NA	NA	NA	NA	NA	NA	NA	NA	NA	NA	NA	NA	NA	NA	NA	NA	NA	NA	NA	NA	NA	NA	NA	NA	NA	NA	NA	NA	NA	NA	NA	NA	NA	NA	NA	NA	NA	NA
k__Bacteria|p__Firmicutes|c__Bacilli|o__Lactobacillales|f__Leuconostocaceae|g__Weissella|s__Weissella_viridescens	NA	NA	NA	NA	NA	NA	NA	NA	NA	NA	NA	NA	NA	NA	NA	NA	NA	NA	NA	NA	NA	NA	NA	NA	NA	NA	NA	NA	NA	NA	NA	NA	NA	NA	NA	NA	NA	NA	NA	NA	NA	NA	NA	NA	NA	NA	NA	NA	NA
k__Bacteria|p__Firmicutes|c__Bacilli|o__Lactobacillales|f__Streptococcaceae|g__Lactococcus|s__Lactococcus_chungangensis	NA	NA	NA	NA	NA	NA	NA	NA	NA	NA	NA	NA	NA	NA	NA	NA	NA	NA	NA	NA	NA	NA	NA	NA	NA	NA	NA	NA	NA	NA	NA	NA	NA	NA	NA	NA	NA	NA	NA	NA	NA	NA	NA	NA	NA	NA	NA	NA	NA
k__Bacteria|p__Firmicutes|c__Bacilli|o__Lactobacillales|f__Streptococcaceae|g__Lactococcus|s__Lactococcus_garvieae	0	0	0	0	0	0	0	0	0	0	0	0	0	0	0	0	0	0	0	0	0	0	0	0	0	0	0	0	0	0	0	0	0	0	0	0	0	0	0	0	0	0	0	0	0	0	0	0	0
k__Bacteria|p__Firmicutes|c__Bacilli|o__Lactobacillales|f__Streptococcaceae|g__Lactococcus|s__Lactococcus_lactis	0	0	0	0	0	0	0.11633	0	0	0	0	0.01753	0	0	0	0	0.00247	0	0	0	6.28193	0	0	0.09669	0	0.17549	0.05341	0.01111	0	1.02863	0.0014	0	0	0	0	0	0	0	0	0	0	0	0	0	0.65382	0	0	0	0
k__Bacteria|p__Firmicutes|c__Bacilli|o__Lactobacillales|f__Streptococcaceae|g__Lactococcus|s__Lactococcus_petauri	0	0	0	0	0	0	0	0	0	0	0	0	0	0	0	0	0	0	0	0	0	0	0	0	0	0	0	0	0	0	0	0	0	0	0	0	0	0	0	0	0	0	0	0	0	0	0	0	0
k__Bacteria|p__Firmicutes|c__Bacilli|o__Lactobacillales|f__Streptococcaceae|g__Lactococcus|s__Lactococcus_piscium	0	0	0	0	0	0	0	0	0	0	0	0	0	0	0	0	0	0	0	0	0	0	0.0016	0	0	0	0	0	0	0	0	0	0	0	0	0	0	0	0	0	0	0	0	0	0	0	0	0	0
k__Bacteria|p__Firmicutes|c__Bacilli|o__Lactobacillales|f__Streptococcaceae|g__Lactococcus|s__Lactococcus_raffinolactis	NA	NA	NA	NA	NA	NA	NA	NA	NA	NA	NA	NA	NA	NA	NA	NA	NA	NA	NA	NA	NA	NA	NA	NA	NA	NA	NA	NA	NA	NA	NA	NA	NA	NA	NA	NA	NA	NA	NA	NA	NA	NA	NA	NA	NA	NA	NA	NA	NA
k__Bacteria|p__Firmicutes|c__Bacilli|o__Lactobacillales|f__Streptococcaceae|g__Streptococcus|s__Streptococcus_agalactiae	0	0	0	0	0	0	0	0	0	0	0	0	0	0	0	0	0	0.01377	0	0	0	0.00316	0	0	0	4.90463	0	0	0	0	0	0	0	0	0	0	0	0	0	0	0	0	0	0	0	0	0	0	0
k__Bacteria|p__Firmicutes|c__Bacilli|o__Lactobacillales|f__Streptococcaceae|g__Streptococcus|s__Streptococcus_anginosus_group	0	0	0	0.08814	0.01278	0	0	0.00164	0	0	0	0	0	0	0	0	0	0	0	0	0	0	0	0	0.02531	0.0066	0	0	0	0	0	0	0.02161	0	0	0	0	0	0	0.00333	0	0.39158	0	0	0	0	0	0	0
k__Bacteria|p__Firmicutes|c__Bacilli|o__Lactobacillales|f__Streptococcaceae|g__Streptococcus|s__Streptococcus_australis	0.00117	0	0	0	0	0.00661	0	0.00076	0	0.00114	0	0	0	0	0	0	0.00149	0.00317	0	0	0	0	0	0	0	0	0	0.03052	0	0	0	0.04461	0	0	0	0	0	0.00035	0	0	0	0	0	0.01232	0	0.00712	0	0.00203	0.00359
k__Bacteria|p__Firmicutes|c__Bacilli|o__Lactobacillales|f__Streptococcaceae|g__Streptococcus|s__Streptococcus_canis	NA	NA	NA	NA	NA	NA	NA	NA	NA	NA	NA	NA	NA	NA	NA	NA	NA	NA	NA	NA	NA	NA	NA	NA	NA	NA	NA	NA	NA	NA	NA	NA	NA	NA	NA	NA	NA	NA	NA	NA	NA	NA	NA	NA	NA	NA	NA	NA	NA
k__Bacteria|p__Firmicutes|c__Bacilli|o__Lactobacillales|f__Streptococcaceae|g__Streptococcus|s__Streptococcus_cristatus	0	0	0	0	0	0	0	0	0	0	0	0	0	0	0	0	0	0	0	0	0	0	0	0	0	0	0	0	0	0	0	0	0	0	0	0	0	0	0	0	0	0	0	0	0	0	0	0	0
k__Bacteria|p__Firmicutes|c__Bacilli|o__Lactobacillales|f__Streptococcaceae|g__Streptococcus|s__Streptococcus_downei	NA	NA	NA	NA	NA	NA	NA	NA	NA	NA	NA	NA	NA	NA	NA	NA	NA	NA	NA	NA	NA	NA	NA	NA	NA	NA	NA	NA	NA	NA	NA	NA	NA	NA	NA	NA	NA	NA	NA	NA	NA	NA	NA	NA	NA	NA	NA	NA	NA
k__Bacteria|p__Firmicutes|c__Bacilli|o__Lactobacillales|f__Streptococcaceae|g__Streptococcus|s__Streptococcus_gallolyticus	NA	NA	NA	NA	NA	NA	NA	NA	NA	NA	NA	NA	NA	NA	NA	NA	NA	NA	NA	NA	NA	NA	NA	NA	NA	NA	NA	NA	NA	NA	NA	NA	NA	NA	NA	NA	NA	NA	NA	NA	NA	NA	NA	NA	NA	NA	NA	NA	NA
k__Bacteria|p__Firmicutes|c__Bacilli|o__Lactobacillales|f__Streptococcaceae|g__Streptococcus|s__Streptococcus_gordonii	0	0	0	0	0	0	0	0.0012	0	0	0	0	0	0	0	0	0	0	0	0	0	0	0.00105	0	0	0.03661	0	0	0	0	0	0	0	0	0	0	0	0	0	0	0	0	0	0	0	0	0	0	0
k__Bacteria|p__Firmicutes|c__Bacilli|o__Lactobacillales|f__Streptococcaceae|g__Streptococcus|s__Streptococcus_infantarius	0	0	0	0	0	0	0	0	0	0	0	0	0	0	0	0	0	0	0	0	0	0	0	0	0	0	0	0	0	0	0	0	0	0	0	0	0	0	0	0	0	0	0	0	0	0	0	0	0
k__Bacteria|p__Firmicutes|c__Bacilli|o__Lactobacillales|f__Streptococcaceae|g__Streptococcus|s__Streptococcus_infantis	0.00042	0	0	0	0	0	0	0.01033	0	0.00201	0	0	0	0	0	0	0.00953	0.00782	0	0	0	0	0.00362	0	0	0	0	0.00605	0	0	0	0	0	0	0	0	0.04179	0	0	0	0	0	0.00626	0.00153	0	0	0	0	0
k__Bacteria|p__Firmicutes|c__Bacilli|o__Lactobacillales|f__Streptococcaceae|g__Streptococcus|s__Streptococcus_lutetiensis	2.25455	1.23024	0	47.8298	0	0	0.12936	0	0	1.9556	1.23131	7.36631	0	0	0	0	0	0	0	0	0	0	0	0	0	0	0	0.76492	0.5212	0	0.00235	0	0	0	0	0	0	3.25048	0	0	0	0	0	0	0	0	0	11.7142	0
k__Bacteria|p__Firmicutes|c__Bacilli|o__Lactobacillales|f__Streptococcaceae|g__Streptococcus|s__Streptococcus_macedonicus	NA	NA	NA	NA	NA	NA	NA	NA	NA	NA	NA	NA	NA	NA	NA	NA	NA	NA	NA	NA	NA	NA	NA	NA	NA	NA	NA	NA	NA	NA	NA	NA	NA	NA	NA	NA	NA	NA	NA	NA	NA	NA	NA	NA	NA	NA	NA	NA	NA
k__Bacteria|p__Firmicutes|c__Bacilli|o__Lactobacillales|f__Streptococcaceae|g__Streptococcus|s__Streptococcus_massiliensis	NA	NA	NA	NA	NA	NA	NA	NA	NA	NA	NA	NA	NA	NA	NA	NA	NA	NA	NA	NA	NA	NA	NA	NA	NA	NA	NA	NA	NA	NA	NA	NA	NA	NA	NA	NA	NA	NA	NA	NA	NA	NA	NA	NA	NA	NA	NA	NA	NA
k__Bacteria|p__Firmicutes|c__Bacilli|o__Lactobacillales|f__Streptococcaceae|g__Streptococcus|s__Streptococcus_milleri	0	0	0	0	0	0	0	0	0	0	0	0	0	0	0	0	0	0	0	0	0	0	0	0	0	0	0	0	0	0	0	0.00108	0	0	0	0	0	0	0	0	0	0	0	0	0	0	0	0	0
k__Bacteria|p__Firmicutes|c__Bacilli|o__Lactobacillales|f__Streptococcaceae|g__Streptococcus|s__Streptococcus_mitis	0.00871	0.01594	0.22738	0.00488	0.01032	0.00868	0.07696	0.10093	0	0.0677	0.02809	0	0.01595	0.00967	0	0.01592	0.21703	0.00075	0	0	0.00673	0.00427	0.48584	0	0	0.05316	0.00753	0.01152	0	0	0.05779	0.06949	0.0012	0.00271	0	0	0.00707	0.01303	0	0.007	0.02124	0.01417	0.02359	0.02877	0	0.03334	0.00968	0.00144	0
k__Bacteria|p__Firmicutes|c__Bacilli|o__Lactobacillales|f__Streptococcaceae|g__Streptococcus|s__Streptococcus_mutans	0	0	0	0	0	0	0	0	0	0	0	0	0	0	0	0	0	0	0	0	0	0	0	0	0	0.02158	0	0	0	0.04446	0	0	0	0	0	0	0	0	0	0	0	0	0	0	0	0	0	0	0
k__Bacteria|p__Firmicutes|c__Bacilli|o__Lactobacillales|f__Streptococcaceae|g__Streptococcus|s__Streptococcus_oralis	0	0.00119	0	0	0	0	0	0	0	0	0	0	0	0	0	0	0.00328	0	0	0	0	0	0.02148	0	0	0.01589	0	0.00959	0	0	0.00671	0	0	0	0	0	0	0	0	0.00122	0.01247	0	0	0.00317	0	0	0	0	0
k__Bacteria|p__Firmicutes|c__Bacilli|o__Lactobacillales|f__Streptococcaceae|g__Streptococcus|s__Streptococcus_parasanguinis	0.00091	0.03199	0.01164	0.0723	0.06878	0	0.30118	0.52782	1.91399	0.00461	0.21673	0.01174	0.08139	0.43328	0.07482	0.20013	0.12795	0.20829	0.02204	0.02375	0.03007	0.03298	0.60239	0.15508	0.22008	0.41574	0.04379	0.11622	0.76993	0.38594	1.16719	0.68773	0.13442	0.31507	0.05547	0.06063	0.0381	0.00646	0.58472	0.08178	0.2199	0.20288	0.00968	0.23457	0.09277	0.02603	0.03899	0.01632	0.03114
k__Bacteria|p__Firmicutes|c__Bacilli|o__Lactobacillales|f__Streptococcaceae|g__Streptococcus|s__Streptococcus_parauberis	NA	NA	NA	NA	NA	NA	NA	NA	NA	NA	NA	NA	NA	NA	NA	NA	NA	NA	NA	NA	NA	NA	NA	NA	NA	NA	NA	NA	NA	NA	NA	NA	NA	NA	NA	NA	NA	NA	NA	NA	NA	NA	NA	NA	NA	NA	NA	NA	NA
k__Bacteria|p__Firmicutes|c__Bacilli|o__Lactobacillales|f__Streptococcaceae|g__Streptococcus|s__Streptococcus_pasteurianus	0.38216	0	0	0	0	0	0	0	0	0	0	0	0	0	0	0	0	0.09059	0	0	0	0	0	0	0	0	0	0	0.3552	0.04292	0	0	0	0	0	0	0	0	0	0	0	0	0	8.79509	0	0	0	0	0
k__Bacteria|p__Firmicutes|c__Bacilli|o__Lactobacillales|f__Streptococcaceae|g__Streptococcus|s__Streptococcus_peroris	0	0	0	0	0	0	0	0.00331	0	0	0.00138	0	0	0	0	0	0	0	0	0	0	0	0	0	0	0	0	0	0	0	0	0	0	0	0	0	0	0	0	0	0	0	0	0	0	0	0	0	0
k__Bacteria|p__Firmicutes|c__Bacilli|o__Lactobacillales|f__Streptococcaceae|g__Streptococcus|s__Streptococcus_pneumoniae	0	0	0	0	0	0	0	0	0	0	0	0	0	0	0	0	0	0	0	0	0	0	0	0	0	0	0	0	0	0	0	0	0	0	0	0	0	0	0	0	0	0	0	0	0	0	0	0	0
k__Bacteria|p__Firmicutes|c__Bacilli|o__Lactobacillales|f__Streptococcaceae|g__Streptococcus|s__Streptococcus_pseudopneumoniae	0	0	0	0	0	0	0.00238	0	0	0	0	0	0	0	0	0	0	0	0	0	0	0	0.00311	0	0	0	0	0	0	0	0	0	0	0	0	0	0	0	0	0	0	0	0	0	0	0	0	0	0
k__Bacteria|p__Firmicutes|c__Bacilli|o__Lactobacillales|f__Streptococcaceae|g__Streptococcus|s__Streptococcus_pyogenes	0	0	0	0	0	0	0	0	0	0	0	0	0	0	0	0	0	0	0	0	0	0	0	0	0	0	0	0	0	0	0	0	0	0	0	0	0	0	0	0	0	0	0	0	0	0	0	0	0
k__Bacteria|p__Firmicutes|c__Bacilli|o__Lactobacillales|f__Streptococcaceae|g__Streptococcus|s__Streptococcus_salivarius	0	1.36651	0.83247	0.12071	0.06421	0.0507	1.00359	0.37544	0.0033	0	0.07582	0.06489	0.28149	2.47548	0	2.11711	0.2237	1.17944	0.02343	0.50393	0.55388	0.04672	0.17369	0.09306	0.36018	0.23338	0.06251	0.00234	0.39206	1.31184	1.09291	1.26079	0.07963	0.01829	0.02727	0.10345	0.08498	0.11309	0.39523	0.34065	2.25496	0.41695	0.01359	0.13257	0.32814	0.33853	0.11185	0.07847	0.60303
k__Bacteria|p__Firmicutes|c__Bacilli|o__Lactobacillales|f__Streptococcaceae|g__Streptococcus|s__Streptococcus_sanguinis	0	0	0	0	0	0	0	0.08971	0	0	0	0	0	0	0.03871	0	0.01	0	0	0	0	0	0	0	0	0.0032	0	0.4577	0	0	0.09966	0	0.07685	0	0	0	0	0	0	0	0.01758	0	0	0	0.01156	0.00316	0	0	0
k__Bacteria|p__Firmicutes|c__Bacilli|o__Lactobacillales|f__Streptococcaceae|g__Streptococcus|s__Streptococcus_sobrinus	0	0	0	0	0	0	0	0	0	0	0	0	0	0	0	0	0	0	0	0	0	0	0	0	0	0.04184	0	0	0	0	0	0	0	0	0	0	0	0	0	0	0	0	0	0	0	0	0	0	0
k__Bacteria|p__Firmicutes|c__Bacilli|o__Lactobacillales|f__Streptococcaceae|g__Streptococcus|s__Streptococcus_thermophilus	0	0	0	6.98399	0	0	0.17167	0.19565	0	0	0	0.02926	0	0.01509	0.05245	0.00215	19.4911	39.4491	0.03007	0.15474	0	0.00545	6.72701	8.72528	0	0	0.47195	0.20284	0.18952	0.01512	0	0	1.60969	0.69029	0	0.02015	9.39542	0	0.49372	0	0	0	0.30736	25.3793	0.63168	1.38169	0	0	2.6722
k__Bacteria|p__Firmicutes|c__Bacilli|o__Lactobacillales|f__Streptococcaceae|g__Streptococcus|s__Streptococcus_vestibularis	0	0	0	0	0	0	0	0	1.99565	0	0	0	0	0.08172	0.00465	0.13571	0	0.03297	0	0.00495	1.75631	0	0.0084	0	0	0.06238	0	0	0	0	0	0	0	0	0	0	0	0	0	0	0.00638	0	0	0.00254	0	0	0	0	0
k__Bacteria|p__Firmicutes|c__Bacilli|o__Lactobacillales|f__Streptococcaceae|g__Streptococcus|s__Streptococcus_viridans	NA	NA	NA	NA	NA	NA	NA	NA	NA	NA	NA	NA	NA	NA	NA	NA	NA	NA	NA	NA	NA	NA	NA	NA	NA	NA	NA	NA	NA	NA	NA	NA	NA	NA	NA	NA	NA	NA	NA	NA	NA	NA	NA	NA	NA	NA	NA	NA	NA
k__Bacteria|p__Firmicutes|c__Clostridia|o__Clostridiales|f__Catabacteriaceae|g__Catabacter|s__Catabacter_hongkongensis	0	0	0	0	0	0	0	0	0	0	0	0	0	0	0	0.01428	0	0	0	0	0	0	0	0	0	0	0	0	0	0	0	0	0	0	0	0	0	0	0	0	0	0	0	0	0	0	0	0	0
k__Bacteria|p__Firmicutes|c__Clostridia|o__Clostridiales|f__Christensenellaceae|g__Christensenella|s__Christensenella_minuta	NA	NA	NA	NA	NA	NA	NA	NA	NA	NA	NA	NA	NA	NA	NA	NA	NA	NA	NA	NA	NA	NA	NA	NA	NA	NA	NA	NA	NA	NA	NA	NA	NA	NA	NA	NA	NA	NA	NA	NA	NA	NA	NA	NA	NA	NA	NA	NA	NA
k__Bacteria|p__Firmicutes|c__Clostridia|o__Clostridiales|f__Clostridiaceae|g__Butyricicoccus|s__Butyricicoccus_porcorum	NA	NA	NA	NA	NA	NA	NA	NA	NA	NA	NA	NA	NA	NA	NA	NA	NA	NA	NA	NA	NA	NA	NA	NA	NA	NA	NA	NA	NA	NA	NA	NA	NA	NA	NA	NA	NA	NA	NA	NA	NA	NA	NA	NA	NA	NA	NA	NA	NA
k__Bacteria|p__Firmicutes|c__Clostridia|o__Clostridiales|f__Clostridiaceae|g__Butyricicoccus|s__Butyricicoccus_pullicaecorum	0	0	0	0	0	0	0	0	0	0	0	0.00174	0	0	0	0	0	0.00793	0.01941	0	0	0	0.42121	0	0	0	0	0	0	0	0	0	0	0	0.00349	0.02999	0	0.72731	0	0	0	0	0	0	0	0	0	0	0
k__Bacteria|p__Firmicutes|c__Clostridia|o__Clostridiales|f__Clostridiaceae|g__Clostridium|s__Butyribacterium_methylotrophicum	NA	NA	NA	NA	NA	NA	NA	NA	NA	NA	NA	NA	NA	NA	NA	NA	NA	NA	NA	NA	NA	NA	NA	NA	NA	NA	NA	NA	NA	NA	NA	NA	NA	NA	NA	NA	NA	NA	NA	NA	NA	NA	NA	NA	NA	NA	NA	NA	NA
k__Bacteria|p__Firmicutes|c__Clostridia|o__Clostridiales|f__Clostridiaceae|g__Clostridium|s__Clostridium_baratii	0	0	0	0	0	0	0.05971	0	0	0	0	0	0	0	0	0	0	0	0	0	0	0	0	0	0	0	0	0	0	0	0	0	0	0.40874	0	0	0	0	0	0	0	0	0	0	0	0	0	0	0
k__Bacteria|p__Firmicutes|c__Clostridia|o__Clostridiales|f__Clostridiaceae|g__Clostridium|s__Clostridium_botulinum	NA	NA	NA	NA	NA	NA	NA	NA	NA	NA	NA	NA	NA	NA	NA	NA	NA	NA	NA	NA	NA	NA	NA	NA	NA	NA	NA	NA	NA	NA	NA	NA	NA	NA	NA	NA	NA	NA	NA	NA	NA	NA	NA	NA	NA	NA	NA	NA	NA
k__Bacteria|p__Firmicutes|c__Clostridia|o__Clostridiales|f__Clostridiaceae|g__Clostridium|s__Clostridium_butyricum	0	0	0	0	0	0	0	0	0	0.22606	0	0	0.14128	0	0.74129	0	0	0	0	0	0	0	0	0	0	0	0	0	0.00607	0	0	0	0	0	0	0.01858	0	0	0	0	0	0	0	0	0	0	0	0.30598	0
k__Bacteria|p__Firmicutes|c__Clostridia|o__Clostridiales|f__Clostridiaceae|g__Clostridium|s__Clostridium_cadaveris	0	0	0	0	0	0	0	0	0	0	0	0	0	0	0	0	0	0	0	0	0	0	0	0	0	0.03461	0	0	0	0	0	0	0	0	0	0	0	0	0	0	0	0	0	0	0	0	0	0	0.08485
k__Bacteria|p__Firmicutes|c__Clostridia|o__Clostridiales|f__Clostridiaceae|g__Clostridium|s__Clostridium_celatum	0	0	0	0.04842	0	0	0	0	0	0	0	0.00315	0	0	0	0	0	0.0052	0	0	0	0	0	0	0	0	0	0	0	0	0	0	0	0	0	0.01124	0	0	0	0	0.0595	0	0	0	0	0	0	0	0
k__Bacteria|p__Firmicutes|c__Clostridia|o__Clostridiales|f__Clostridiaceae|g__Clostridium|s__Clostridium_disporicum	0	0.03394	0	1.61093	0	0.13248	2.40308	0	0	0	0	0.11574	0	0	0.00296	0	0	0.94273	0.00154	0.27763	0	0	4.71044	0.0013	0	0	0.60075	0.36755	0.09375	0.30226	0.24761	0	0.06669	0	1.19128	0.24855	0.13126	0.05354	0	0.00337	2.03315	0	0	0.87224	0.11577	0	0	0	0
k__Bacteria|p__Firmicutes|c__Clostridia|o__Clostridiales|f__Clostridiaceae|g__Clostridium|s__Clostridium_neonatale	0	0	0	0	0	0	0	0.00478	0	0	0	0	0.56677	0	0.33121	0	0	0	0	0	0	0	0.7198	0	0	0	0	0	0	0	0.00186	0	0	0.0513	0	0.0504	0	0	0.00741	0.01523	0	0	0	0	0.01311	0	0.18649	0.02996	0.01216
k__Bacteria|p__Firmicutes|c__Clostridia|o__Clostridiales|f__Clostridiaceae|g__Clostridium|s__Clostridium_paraputrificum	0	0.01835	0	0	0	0.00579	0.00048	0	0	0	0.00514	0	0	0.01253	0	0.00232	0.01099	0	0.05292	0.00096	0	0	0.29566	0.04877	0.04343	0	0.00343	0.01657	0	0	0	0	0	0.23805	0.00843	0.22521	0.00115	0	0	0	0.06853	0	0	0	0	0	0.0183	0	0.1336
k__Bacteria|p__Firmicutes|c__Clostridia|o__Clostridiales|f__Clostridiaceae|g__Clostridium|s__Clostridium_perfringens	0	0.16925	0	0.09853	0	0	0.97923	0	0	0.05814	0.65761	0.02385	0	1.63236	0.64555	0	1.45065	0.05503	0	0.00305	0	0	20.5272	0	0.07249	4.41084	0	0	0.5264	0	0.05667	0.00818	0.54593	1.24162	0.00045	0.73825	0	0	0	0	0.62744	0	0	0.1552	0.2119	0	0.01844	0.04145	0.27452
k__Bacteria|p__Firmicutes|c__Clostridia|o__Clostridiales|f__Clostridiaceae|g__Clostridium|s__Clostridium_sartagoforme	NA	NA	NA	NA	NA	NA	NA	NA	NA	NA	NA	NA	NA	NA	NA	NA	NA	NA	NA	NA	NA	NA	NA	NA	NA	NA	NA	NA	NA	NA	NA	NA	NA	NA	NA	NA	NA	NA	NA	NA	NA	NA	NA	NA	NA	NA	NA	NA	NA
k__Bacteria|p__Firmicutes|c__Clostridia|o__Clostridiales|f__Clostridiaceae|g__Clostridium|s__Clostridium_sporogenes	NA	NA	NA	NA	NA	NA	NA	NA	NA	NA	NA	NA	NA	NA	NA	NA	NA	NA	NA	NA	NA	NA	NA	NA	NA	NA	NA	NA	NA	NA	NA	NA	NA	NA	NA	NA	NA	NA	NA	NA	NA	NA	NA	NA	NA	NA	NA	NA	NA
k__Bacteria|p__Firmicutes|c__Clostridia|o__Clostridiales|f__Clostridiaceae|g__Clostridium|s__Clostridium_tyrobutyricum	NA	NA	NA	NA	NA	NA	NA	NA	NA	NA	NA	NA	NA	NA	NA	NA	NA	NA	NA	NA	NA	NA	NA	NA	NA	NA	NA	NA	NA	NA	NA	NA	NA	NA	NA	NA	NA	NA	NA	NA	NA	NA	NA	NA	NA	NA	NA	NA	NA
k__Bacteria|p__Firmicutes|c__Clostridia|o__Clostridiales|f__Clostridiaceae|g__Clostridium|s__Clostridium_ventriculi	0	0	0	0	0	0	0	0	0	0	0	0	0	0	0	0	0	0	0	0	0	0	0	0	0	0	0	0	0	0	0	0	0	0	0.79306	0	0	0	0	0	2.00545	0	0	0	0	0	0	0	0
k__Bacteria|p__Firmicutes|c__Clostridia|o__Clostridiales|f__Clostridiaceae|g__Hungatella|s__Hungatella_effluvii	NA	NA	NA	NA	NA	NA	NA	NA	NA	NA	NA	NA	NA	NA	NA	NA	NA	NA	NA	NA	NA	NA	NA	NA	NA	NA	NA	NA	NA	NA	NA	NA	NA	NA	NA	NA	NA	NA	NA	NA	NA	NA	NA	NA	NA	NA	NA	NA	NA
k__Bacteria|p__Firmicutes|c__Clostridia|o__Clostridiales|f__Clostridiaceae|g__Hungatella|s__Hungatella_hathewayi	0	0	0	0	0	0	0.01544	0.19413	0	0.00591	0.00464	0	6.13741	0	0	0	0	0	0	0	0	0	0.00114	0.01311	0	0.00319	0	0.10077	0	0.17467	0.51399	0.24909	0.27951	0	0	0	0	0	0.07488	0	0.05735	0	0	0	2.22333	0.10698	0	0	0
k__Bacteria|p__Firmicutes|c__Clostridia|o__Clostridiales|f__Clostridiaceae|g__Lactonifactor|s__Lactonifactor_longoviformis	NA	NA	NA	NA	NA	NA	NA	NA	NA	NA	NA	NA	NA	NA	NA	NA	NA	NA	NA	NA	NA	NA	NA	NA	NA	NA	NA	NA	NA	NA	NA	NA	NA	NA	NA	NA	NA	NA	NA	NA	NA	NA	NA	NA	NA	NA	NA	NA	NA
k__Bacteria|p__Firmicutes|c__Clostridia|o__Clostridiales|f__Clostridiales_Family_XIII_Incertae_Sedis|g__Clostridiales_Family_XIII_Incertae_Sedis_unclassified|s__Eubacterium_brachy	0	0	0	0	0	0	0	0	0	0	0	0	0	0	0	0	0	0	0	0	0	0	0	0	0	0	0	0	0	0	0	0	0	0	0	0	0	0	0	0	0	0	0	0	0	0	0	0	0
k__Bacteria|p__Firmicutes|c__Clostridia|o__Clostridiales|f__Clostridiales_Family_XIII_Incertae_Sedis|g__Clostridiales_Family_XIII_Incertae_Sedis_unclassified|s__Eubacterium_infirmum	NA	NA	NA	NA	NA	NA	NA	NA	NA	NA	NA	NA	NA	NA	NA	NA	NA	NA	NA	NA	NA	NA	NA	NA	NA	NA	NA	NA	NA	NA	NA	NA	NA	NA	NA	NA	NA	NA	NA	NA	NA	NA	NA	NA	NA	NA	NA	NA	NA
k__Bacteria|p__Firmicutes|c__Clostridia|o__Clostridiales|f__Clostridiales_Family_XIII_Incertae_Sedis|g__Clostridiales_Family_XIII_Incertae_Sedis_unclassified|s__Eubacterium_sulci	0	0	0	0	0	0	0	0.01436	0	0	0	0	0	0	0	0	0	0	0	0	0	0.00285	0	0	0	0	0	0	0	0	0	0	0	0	0	0	0	0	0	0	0	0	0	0	0	0	0	0	0
k__Bacteria|p__Firmicutes|c__Clostridia|o__Clostridiales|f__Clostridiales_Family_XIII_Incertae_Sedis|g__Mogibacterium|s__Mogibacterium_diversum	0	0	0	0	0	0	0	0.00589	0	0	0	0	0	0	0	0	0	0.00537	0	0	0	0.00261	0	0.00253	0	0	0	0.01134	0	0.00752	0	0.03685	0.0115	0	0	0	0	0	0	0	0	0	0	0	0	0	0	0	0.0084
k__Bacteria|p__Firmicutes|c__Clostridia|o__Clostridiales|f__Clostridiales_Family_XIII_Incertae_Sedis|g__Mogibacterium|s__Mogibacterium_pumilum	NA	NA	NA	NA	NA	NA	NA	NA	NA	NA	NA	NA	NA	NA	NA	NA	NA	NA	NA	NA	NA	NA	NA	NA	NA	NA	NA	NA	NA	NA	NA	NA	NA	NA	NA	NA	NA	NA	NA	NA	NA	NA	NA	NA	NA	NA	NA	NA	NA
k__Bacteria|p__Firmicutes|c__Clostridia|o__Clostridiales|f__Clostridiales_Family_XIII_Incertae_Sedis|g__Mogibacterium|s__Mogibacterium_timidum	NA	NA	NA	NA	NA	NA	NA	NA	NA	NA	NA	NA	NA	NA	NA	NA	NA	NA	NA	NA	NA	NA	NA	NA	NA	NA	NA	NA	NA	NA	NA	NA	NA	NA	NA	NA	NA	NA	NA	NA	NA	NA	NA	NA	NA	NA	NA	NA	NA
k__Bacteria|p__Firmicutes|c__Clostridia|o__Clostridiales|f__Clostridiales_unclassified|g__Clostridiales_unclassified|s__Bacteroides_pectinophilus	NA	NA	NA	NA	NA	NA	NA	NA	NA	NA	NA	NA	NA	NA	NA	NA	NA	NA	NA	NA	NA	NA	NA	NA	NA	NA	NA	NA	NA	NA	NA	NA	NA	NA	NA	NA	NA	NA	NA	NA	NA	NA	NA	NA	NA	NA	NA	NA	NA
k__Bacteria|p__Firmicutes|c__Clostridia|o__Clostridiales|f__Clostridiales_unclassified|g__Intestinimonas|s__Intestinimonas_butyriciproducens	0	0	0	0	0	0	0	0	0	0	0	0	0	0	0	0	0	0	0	0	0	0	0	0	0	0	0	0	0	0	0	0	0	0	0	0	0	0	0	0	0	0	0	0	0	0	0	0	0
k__Bacteria|p__Firmicutes|c__Clostridia|o__Clostridiales|f__Clostridiales_unclassified|g__Lawsonibacter|s__Lawsonibacter_asaccharolyticus	0	0	0	0	0	0	0	0	0	0	0	0	0	0	0	0	0	0	0	0	0	0	0	0	0	0	0	0	0	0	0	0	0	0	0	0	0	0	0	0	0	0	0	0	0	0	0	0	0
k__Bacteria|p__Firmicutes|c__Clostridia|o__Clostridiales|f__Clostridiales_unclassified|g__Monoglobus|s__Monoglobus_pectinilyticus	0	0	0	0	0	0	0	0	0	0	0	0	0	0	0	0	0	0	0	0	0	0	0	0	0	0	0.11351	0	0	0	0	0	0	0	0	0	0	0	0	0	0	0	0	0	0	0	0	0	0
k__Bacteria|p__Firmicutes|c__Clostridia|o__Clostridiales|f__Eubacteriaceae|g__Anaerofustis|s__Anaerofustis_stercorihominis	0	0	0	0	0	0	0	0	0	0	0	0	0	0	0	0	0	0	0	0	0	0	0	0	0	0	0.10311	0	0	0	0	0	0	0	0	0	0	0	0	0	0	0	0	0	0.03701	0	0	0	0
k__Bacteria|p__Firmicutes|c__Clostridia|o__Clostridiales|f__Eubacteriaceae|g__Eubacterium|s__Eubacterium_callanderi	0	0	0	0	0	0	0	0	0	0	0	0.23156	0	0	0	0	0	0	0	0	0	0	0	0	0	0	0	0	0	0	0	0	0	0	0	0	0.08484	0	0	0	0	0	0	0	0	0.66825	0	0	0
k__Bacteria|p__Firmicutes|c__Clostridia|o__Clostridiales|f__Eubacteriaceae|g__Eubacterium|s__Eubacterium_coprostanoligenes	NA	NA	NA	NA	NA	NA	NA	NA	NA	NA	NA	NA	NA	NA	NA	NA	NA	NA	NA	NA	NA	NA	NA	NA	NA	NA	NA	NA	NA	NA	NA	NA	NA	NA	NA	NA	NA	NA	NA	NA	NA	NA	NA	NA	NA	NA	NA	NA	NA
k__Bacteria|p__Firmicutes|c__Clostridia|o__Clostridiales|f__Eubacteriaceae|g__Eubacterium|s__Eubacterium_eligens	0	0	0	0	0	0	0.64896	0.06006	0	0	0	0	0	0	0	0	0	0	0	0	0	0	0	0	0	0	0	0	0	0	0	0	0.06031	0	0	0	0.00093	0	0	0	0	0	0	0.02186	0	0	0	0	0
k__Bacteria|p__Firmicutes|c__Clostridia|o__Clostridiales|f__Eubacteriaceae|g__Eubacterium|s__Eubacterium_hallii	0	0	0	0	0	0	1.57186	1.94351	0	0	0	0	0	0	0	0	0	0.37817	0	0	0	0	0	0.2327	0	0	6.85302	0	0	0	0	0	1.81892	0	5.27836	0	0	2.40936	0	0	0	0	0	2.49491	0	0	0	0	0
k__Bacteria|p__Firmicutes|c__Clostridia|o__Clostridiales|f__Eubacteriaceae|g__Eubacterium|s__Eubacterium_limosum	NA	NA	NA	NA	NA	NA	NA	NA	NA	NA	NA	NA	NA	NA	NA	NA	NA	NA	NA	NA	NA	NA	NA	NA	NA	NA	NA	NA	NA	NA	NA	NA	NA	NA	NA	NA	NA	NA	NA	NA	NA	NA	NA	NA	NA	NA	NA	NA	NA
k__Bacteria|p__Firmicutes|c__Clostridia|o__Clostridiales|f__Eubacteriaceae|g__Eubacterium|s__Eubacterium_ramulus	0	0	0	0	0	0	0	0	0	0	0	0	0	0	0	0	0	0	0	0	0	0	0	0	0	0	0	0	0	0	0	0	0	0	0	0.03872	0	0	0	0	0	0	0	0	0	0	0	0	0
k__Bacteria|p__Firmicutes|c__Clostridia|o__Clostridiales|f__Eubacteriaceae|g__Eubacterium|s__Eubacterium_ventriosum	0	0	0	0	0	0	0	0	0	0	0	0	0	0	0	0	0	0	0	0	0	0	0	0	0	0	0	0	0	0	0	0	0	0	0	0	0	0	0	0	0	0	0	0	0	0	0	0	0
k__Bacteria|p__Firmicutes|c__Clostridia|o__Clostridiales|f__Eubacteriaceae|g__Pseudoramibacter|s__Pseudoramibacter_alactolyticus	NA	NA	NA	NA	NA	NA	NA	NA	NA	NA	NA	NA	NA	NA	NA	NA	NA	NA	NA	NA	NA	NA	NA	NA	NA	NA	NA	NA	NA	NA	NA	NA	NA	NA	NA	NA	NA	NA	NA	NA	NA	NA	NA	NA	NA	NA	NA	NA	NA
k__Bacteria|p__Firmicutes|c__Clostridia|o__Clostridiales|f__Lachnospiraceae|g__Anaerocolumna|s__Anaerocolumna_aminovalerica	NA	NA	NA	NA	NA	NA	NA	NA	NA	NA	NA	NA	NA	NA	NA	NA	NA	NA	NA	NA	NA	NA	NA	NA	NA	NA	NA	NA	NA	NA	NA	NA	NA	NA	NA	NA	NA	NA	NA	NA	NA	NA	NA	NA	NA	NA	NA	NA	NA
k__Bacteria|p__Firmicutes|c__Clostridia|o__Clostridiales|f__Lachnospiraceae|g__Anaerosporobacter|s__Anaerosporobacter_mobilis	NA	NA	NA	NA	NA	NA	NA	NA	NA	NA	NA	NA	NA	NA	NA	NA	NA	NA	NA	NA	NA	NA	NA	NA	NA	NA	NA	NA	NA	NA	NA	NA	NA	NA	NA	NA	NA	NA	NA	NA	NA	NA	NA	NA	NA	NA	NA	NA	NA
k__Bacteria|p__Firmicutes|c__Clostridia|o__Clostridiales|f__Lachnospiraceae|g__Anaerostipes|s__Anaerostipes_caccae	0.00031	0	0	0	0	0.41722	0	0	0	0	0.00591	0.58286	4.46188	0	0.59233	0	0	0	0.11926	0	0	0	0	0.3615	0	0	0	0.01729	0.01855	0.00678	0	0	0	0	0.00985	0.27985	0.18487	0	0.23653	0	0.56692	0	0	0	1.2427	0.45845	0	0	1.40872
k__Bacteria|p__Firmicutes|c__Clostridia|o__Clostridiales|f__Lachnospiraceae|g__Anaerostipes|s__Anaerostipes_hadrus	0	0	0	0	0	0	19.6192	9.37758	0	0	0	0	0	0	0	0	7.7807	0.04625	0	0	0	0.36443	1.64803	0	0	14.0636	2.76815	0	0	0	13.3125	0	5.79015	0	0	0	30.1475	14.3167	0.9691	0	0	0	0	1.85498	0	0	0	0	0
k__Bacteria|p__Firmicutes|c__Clostridia|o__Clostridiales|f__Lachnospiraceae|g__Anaerotignum|s__Anaerotignum_lactatifermentans	0	0	0	0	0	0	0	0	0	0	0	0	0	0	0	0	0	0	0	0	0	0	0	0	0	0	0	0	0	0	0	0.01725	0	0	0	0	0	0.00918	0	0	0	0	0	0	0.10116	0	0	0	0
k__Bacteria|p__Firmicutes|c__Clostridia|o__Clostridiales|f__Lachnospiraceae|g__Blautia|s__Blautia_coccoides	0	0	0	0	0	0	0	0	0	0	0	0	0.36031	0	0	0	0	0	0	0	0	0	0	0	0	0	0	0.0358	0	0	0	0	0	0	0	0.01382	0	0	0	0	0	0	0	0	0.04665	0.00054	0	0	0
k__Bacteria|p__Firmicutes|c__Clostridia|o__Clostridiales|f__Lachnospiraceae|g__Blautia|s__Blautia_hansenii	0	0	0	0	0	0	0.90665	1.47276	0	0	0	0	3.57225	0	0.22565	0	0	0.00557	0.01713	0	0	0.21059	0.66746	0.62442	0	0	0	0	0	1.60218	0	0	0.73211	0	0.05206	0	0	0	0	0	0	0	0	0	0	0.01767	0	0	3.76131
k__Bacteria|p__Firmicutes|c__Clostridia|o__Clostridiales|f__Lachnospiraceae|g__Blautia|s__Blautia_hydrogenotrophica	0	0	0	0	0	0	0	0	0	0	0	0	0	0	0	0	0	0	0	0	0	0	0	0	0	0	0	0	0	0	0	0	0	0	0	0	0	0	0	0	0	0	0	0	0.20288	0	0	0	0
k__Bacteria|p__Firmicutes|c__Clostridia|o__Clostridiales|f__Lachnospiraceae|g__Blautia|s__Blautia_obeum	0	0	0	0	0	0	0	0	0	0	0	0.79654	0	0	0	0	0	0	0	0	0	0	0	0.0224	0	0	0	0	0	0	0	0	0	0	0	0	0	0.15361	0	0	0	0	0	0.01217	0	0	0	0	0
k__Bacteria|p__Firmicutes|c__Clostridia|o__Clostridiales|f__Lachnospiraceae|g__Blautia|s__Blautia_producta	0	0	0	0	0	0	0	0	0	0	0	0	0	0	0	0	0	0	0	0	0	0	0	0	0	0	0	0.84366	0	0	0.00609	0	0	0	0	0.35917	0	0	0	0	0.00943	0	0	0	2.95581	0.01023	0	0	0
k__Bacteria|p__Firmicutes|c__Clostridia|o__Clostridiales|f__Lachnospiraceae|g__Blautia|s__Blautia_wexlerae	0.2147	0	0	0.04291	0	0	19.0336	24.5792	0	0	0	2.75829	4.78555	0	1.06428	0	2.24003	0.20017	0	0	0	0.033	0.50102	0.0493	0	0.69921	0.73945	0.71502	0	17.1856	6.04976	0	6.93829	0	2.59309	0	1.31249	2.01021	5.28672	0	1.20912	0	0	1.34086	31.3833	5.47563	0	0	6.42916
k__Bacteria|p__Firmicutes|c__Clostridia|o__Clostridiales|f__Lachnospiraceae|g__Blautia|s__Ruminococcus_gnavus	0.09548	3.97125	1.53932	0.16184	0	0.53902	2.99395	0.23786	0	0.27134	0.02115	3.00657	3.20406	0.64715	1.24221	3.38538	6.21118	0.0401	7.01639	0	0	0.21332	4.44005	5.12127	0	8.46486	0.13323	3.61426	0.37507	0.87641	1.62555	0	1.44835	17.7317	0.02534	4.58676	2.49938	1.00167	0.95293	0	24.3382	0	0	0.12955	1.18173	1.50409	0.91316	0.38359	3.56179
k__Bacteria|p__Firmicutes|c__Clostridia|o__Clostridiales|f__Lachnospiraceae|g__Blautia|s__Ruminococcus_torques	0	0	0	0	20.4918	0	0	0	0	0	0	0	0	0	0	0	0	0.42472	0	0	0	0	0.95854	0	0	0	0.18283	6.0227	0	0.0841	0	0	0	0	0	0	0	7.9176	0	4.97182	0	0.85867	0	0.93452	0	1.77041	0	0	0
k__Bacteria|p__Firmicutes|c__Clostridia|o__Clostridiales|f__Lachnospiraceae|g__Butyrivibrio|s__Butyrivibrio_crossotus	NA	NA	NA	NA	NA	NA	NA	NA	NA	NA	NA	NA	NA	NA	NA	NA	NA	NA	NA	NA	NA	NA	NA	NA	NA	NA	NA	NA	NA	NA	NA	NA	NA	NA	NA	NA	NA	NA	NA	NA	NA	NA	NA	NA	NA	NA	NA	NA	NA
k__Bacteria|p__Firmicutes|c__Clostridia|o__Clostridiales|f__Lachnospiraceae|g__Cellulosilyticum|s__Cellulosilyticum_lentocellum	NA	NA	NA	NA	NA	NA	NA	NA	NA	NA	NA	NA	NA	NA	NA	NA	NA	NA	NA	NA	NA	NA	NA	NA	NA	NA	NA	NA	NA	NA	NA	NA	NA	NA	NA	NA	NA	NA	NA	NA	NA	NA	NA	NA	NA	NA	NA	NA	NA
k__Bacteria|p__Firmicutes|c__Clostridia|o__Clostridiales|f__Lachnospiraceae|g__Coprococcus|s__Coprococcus_catus	0	0	0	0	0	0	0	0	0	0	0	0	0	0	0	0	0	0	0	0	0	0	0	0	0	0.74006	0	0	0	0	0	0	0	0	0	0	0	0	0	0	0	0	0	0	0	0	0	0	0
k__Bacteria|p__Firmicutes|c__Clostridia|o__Clostridiales|f__Lachnospiraceae|g__Coprococcus|s__Coprococcus_comes	0	0	0.09122	0	0	0	0	0	0	0	0	0	0	0	0	0	0	0	0	0	0	0	0	0	0	0	0	0	0	1.08445	0	0	0	0	0	0	0	0	0	0	0	0	0	0	0	0	0	0	0
k__Bacteria|p__Firmicutes|c__Clostridia|o__Clostridiales|f__Lachnospiraceae|g__Coprococcus|s__Coprococcus_eutactus	NA	NA	NA	NA	NA	NA	NA	NA	NA	NA	NA	NA	NA	NA	NA	NA	NA	NA	NA	NA	NA	NA	NA	NA	NA	NA	NA	NA	NA	NA	NA	NA	NA	NA	NA	NA	NA	NA	NA	NA	NA	NA	NA	NA	NA	NA	NA	NA	NA
k__Bacteria|p__Firmicutes|c__Clostridia|o__Clostridiales|f__Lachnospiraceae|g__Dorea|s__Dorea_formicigenerans	0	0	0	0	0	0	0.31274	0	0	0	0	0.81056	0	0	0	0	0	0	0	0	0	0	0	0	0	0	1.44769	0	0	0.44687	0.33722	0	0.23046	0	0	0	0.06634	1.15008	0	0	0	0	0	0	0	0	0	0	0
k__Bacteria|p__Firmicutes|c__Clostridia|o__Clostridiales|f__Lachnospiraceae|g__Dorea|s__Dorea_longicatena	0	0	0	0	0	0	4.66533	4.84321	0	0	0	0.01876	0	0	0	0	0	0	0	0	0	0	0.84176	0	0	9.43379	7.35384	0	0	0	0.01685	0	20.293	0	0	0	0.77424	0	0	0	0	0	0	1.95109	0	0.35681	0	3.25204	0
k__Bacteria|p__Firmicutes|c__Clostridia|o__Clostridiales|f__Lachnospiraceae|g__Eisenbergiella|s__Eisenbergiella_massiliensis	0	0	0	0	0	0	0	0	0	0	0	0	0	0	0	0	0	0	0.00186	0	0	0	0	0	0	0	0	0	0	0	0	0	0	0	0	0	0	0	0	0	0	0	0	0	0	0	0	0	0
k__Bacteria|p__Firmicutes|c__Clostridia|o__Clostridiales|f__Lachnospiraceae|g__Eisenbergiella|s__Eisenbergiella_tayi	0	0	0	0	0	0	0	0	0	0	0	0	0	0	0	0	0	0	0	0	0	0	0	0	0	0	0	0	0	0	0	0.00279	0	0	0	0	0	0	0	0	0	0	0	0	12.3537	0.217	0	0	0
k__Bacteria|p__Firmicutes|c__Clostridia|o__Clostridiales|f__Lachnospiraceae|g__Faecalicatena|s__Faecalicatena_contorta	NA	NA	NA	NA	NA	NA	NA	NA	NA	NA	NA	NA	NA	NA	NA	NA	NA	NA	NA	NA	NA	NA	NA	NA	NA	NA	NA	NA	NA	NA	NA	NA	NA	NA	NA	NA	NA	NA	NA	NA	NA	NA	NA	NA	NA	NA	NA	NA	NA
k__Bacteria|p__Firmicutes|c__Clostridia|o__Clostridiales|f__Lachnospiraceae|g__Faecalicatena|s__Faecalicatena_orotica	NA	NA	NA	NA	NA	NA	NA	NA	NA	NA	NA	NA	NA	NA	NA	NA	NA	NA	NA	NA	NA	NA	NA	NA	NA	NA	NA	NA	NA	NA	NA	NA	NA	NA	NA	NA	NA	NA	NA	NA	NA	NA	NA	NA	NA	NA	NA	NA	NA
k__Bacteria|p__Firmicutes|c__Clostridia|o__Clostridiales|f__Lachnospiraceae|g__Fusicatenibacter|s__Fusicatenibacter_saccharivorans	0	0	0	1.03418	0	0	0	5.9589	0	0	0	0	0	0	0	0	0	0.00472	0.96713	0	0	0	9.97886	0.11278	0	1.92995	0.87875	0	0	0.04682	0	0	4.40153	0	0	0	1.49616	5.64557	4.3666	0	0	0	0	1.94584	0	0	0	0	0
k__Bacteria|p__Firmicutes|c__Clostridia|o__Clostridiales|f__Lachnospiraceae|g__Lachnoanaerobaculum|s__Lachnoanaerobaculum_saburreum	0	0	0	0	0	0	0	0	0	0	0	0	0	0.00085	0	0	0	0	0	0	0	0	0	0	0	0	0	0	0	0	0	0	0	0	0	0	0	0	0	0	0	0	0	0	0	0	0	0	0
k__Bacteria|p__Firmicutes|c__Clostridia|o__Clostridiales|f__Lachnospiraceae|g__Lachnoanaerobaculum|s__Lachnoanaerobaculum_umeaense	NA	NA	NA	NA	NA	NA	NA	NA	NA	NA	NA	NA	NA	NA	NA	NA	NA	NA	NA	NA	NA	NA	NA	NA	NA	NA	NA	NA	NA	NA	NA	NA	NA	NA	NA	NA	NA	NA	NA	NA	NA	NA	NA	NA	NA	NA	NA	NA	NA
k__Bacteria|p__Firmicutes|c__Clostridia|o__Clostridiales|f__Lachnospiraceae|g__Lachnoclostridium|s__Clostridium_aldenense	0	0	0	0	0	0	0	0	0	0	0	0	0	0	0.64361	0	0	0	0	0	0	0	0	0	0	0.00127	0	0	0	0.00399	0	0.00215	0.11626	0	0	0.01207	0	0	0	0	0	0	0	0	0.01575	0.03698	0	0	0
k__Bacteria|p__Firmicutes|c__Clostridia|o__Clostridiales|f__Lachnospiraceae|g__Lachnoclostridium|s__Clostridium_asparagiforme	0	0	0	0	0	0	0	0	0	0	0	0	0	0	0	0	0	0	0	0	0	0	0	0	0	0	0	0.02964	0	0	0	0.59472	0	0	0	0	0	0	0	0	0	0	0	0	0.21213	0	0	0	0
k__Bacteria|p__Firmicutes|c__Clostridia|o__Clostridiales|f__Lachnospiraceae|g__Lachnoclostridium|s__Clostridium_bolteae	0	0	0	0	0.0031	0	0.0369	0	0	0	0	0	2.31675	0	0	0	0.02547	0	0	0	0	0	0	0	0	0	0	0.07545	0	0	3.49885	0	0	0	0.00902	0	0	0	0	0	0	0	0	0	0	0.03017	0	0	0
k__Bacteria|p__Firmicutes|c__Clostridia|o__Clostridiales|f__Lachnospiraceae|g__Lachnoclostridium|s__Clostridium_celerecrescens	NA	NA	NA	NA	NA	NA	NA	NA	NA	NA	NA	NA	NA	NA	NA	NA	NA	NA	NA	NA	NA	NA	NA	NA	NA	NA	NA	NA	NA	NA	NA	NA	NA	NA	NA	NA	NA	NA	NA	NA	NA	NA	NA	NA	NA	NA	NA	NA	NA
k__Bacteria|p__Firmicutes|c__Clostridia|o__Clostridiales|f__Lachnospiraceae|g__Lachnoclostridium|s__Clostridium_citroniae	0	0	0	0	0	0	0	0	0	0	0	0	0	0	0	0	0	0	0.00164	0	0	0	0	0	0	0	0	0.00057	0	0	0	0.10328	0	0	0	0.02683	0	0	0.10598	0	0	0	0	0	0.23788	0	0	0	0
k__Bacteria|p__Firmicutes|c__Clostridia|o__Clostridiales|f__Lachnospiraceae|g__Lachnoclostridium|s__Clostridium_clostridioforme	0	0	0	0	0	0	0.04632	0.98553	0	0	0	0	0	0	0	0	0	0	0	0	0	0	0	0	0	0	0	0.73957	0	0	0	0	1.14149	0	0	0.00623	0	0	0.20643	0	0	0	0	0	2.32395	0	0	0	0.5036
k__Bacteria|p__Firmicutes|c__Clostridia|o__Clostridiales|f__Lachnospiraceae|g__Lachnoclostridium|s__Clostridium_hylemonae	NA	NA	NA	NA	NA	NA	NA	NA	NA	NA	NA	NA	NA	NA	NA	NA	NA	NA	NA	NA	NA	NA	NA	NA	NA	NA	NA	NA	NA	NA	NA	NA	NA	NA	NA	NA	NA	NA	NA	NA	NA	NA	NA	NA	NA	NA	NA	NA	NA
k__Bacteria|p__Firmicutes|c__Clostridia|o__Clostridiales|f__Lachnospiraceae|g__Lachnoclostridium|s__Clostridium_lavalense	0	0	0	0	0	0.04134	0	0	0	0	0	0	0	0	0	0	0.00079	0	0	0	0	0	0	0	0	0	0	0	0	0	0	0	0	0	0	0	0	0	0.02781	0	0	0	0	0	0	0.11932	0	0	0
k__Bacteria|p__Firmicutes|c__Clostridia|o__Clostridiales|f__Lachnospiraceae|g__Lachnoclostridium|s__Clostridium_saccharolyticum	NA	NA	NA	NA	NA	NA	NA	NA	NA	NA	NA	NA	NA	NA	NA	NA	NA	NA	NA	NA	NA	NA	NA	NA	NA	NA	NA	NA	NA	NA	NA	NA	NA	NA	NA	NA	NA	NA	NA	NA	NA	NA	NA	NA	NA	NA	NA	NA	NA
k__Bacteria|p__Firmicutes|c__Clostridia|o__Clostridiales|f__Lachnospiraceae|g__Lachnoclostridium|s__Clostridium_scindens	0	0	0	0	0	0	0.00515	0	0	0	0	0	0	0	0.0428	0	0	0	0	0	0	0.00652	0	0	0	0	0.09449	0	0	0	0	0	0	0	0	0	0	0	0	0	0	0	0	0	0	0.04489	0	0	0
k__Bacteria|p__Firmicutes|c__Clostridia|o__Clostridiales|f__Lachnospiraceae|g__Lachnoclostridium|s__Clostridium_symbiosum	0.0001	0	0	0	0	0	0.2035	0.05444	0	0	0	0	0.28655	0	0	0	0	0	0	0	0	0	0	0.00448	0	0.41094	0	0.86532	0	0	2.09867	0.14971	0.44224	0	0.01084	2.09792	0	0	0.66054	0	0	0	0	0	0.73453	0.11127	0	0	0
k__Bacteria|p__Firmicutes|c__Clostridia|o__Clostridiales|f__Lachnospiraceae|g__Lachnoclostridium|s__Lachnoclostridium_phytofermentans	NA	NA	NA	NA	NA	NA	NA	NA	NA	NA	NA	NA	NA	NA	NA	NA	NA	NA	NA	NA	NA	NA	NA	NA	NA	NA	NA	NA	NA	NA	NA	NA	NA	NA	NA	NA	NA	NA	NA	NA	NA	NA	NA	NA	NA	NA	NA	NA	NA
k__Bacteria|p__Firmicutes|c__Clostridia|o__Clostridiales|f__Lachnospiraceae|g__Lachnospira|s__Lachnospira_pectinoschiza	0	0	0	0	0	0	0	0.02398	0	0	0	0	0.77808	0	0.15726	0	0	0	0	0	0	0	0	0	0	0.16704	0	0	0	0	0	0	0	0	0	0	0	0.33615	0.00754	0	0	0	0	0.01213	0	0.23088	0	0	0
k__Bacteria|p__Firmicutes|c__Clostridia|o__Clostridiales|f__Lachnospiraceae|g__Lachnospiraceae_unclassified|s__Eubacterium_rectale	0.0133	0	0	0	0	0	3.18178	0	0	0	0	3.3127	0	0	0	0	2.64116	0.00492	0	0	0	0	0	0	0	8.9832	0.08061	0.85772	0	0	0	0	0	0	0	0.81941	0.07753	0	0	0	0	0	0	0.33391	0	15.3968	0	0	0
k__Bacteria|p__Firmicutes|c__Clostridia|o__Clostridiales|f__Lachnospiraceae|g__Murimonas|s__Murimonas_intestini	NA	NA	NA	NA	NA	NA	NA	NA	NA	NA	NA	NA	NA	NA	NA	NA	NA	NA	NA	NA	NA	NA	NA	NA	NA	NA	NA	NA	NA	NA	NA	NA	NA	NA	NA	NA	NA	NA	NA	NA	NA	NA	NA	NA	NA	NA	NA	NA	NA
k__Bacteria|p__Firmicutes|c__Clostridia|o__Clostridiales|f__Lachnospiraceae|g__Oribacterium|s__Oribacterium_asaccharolyticum	0	0	0	0	0	0	0	0	0	0	0	0	0	0	0	0	0	0	0	0	0	0	0	0	0	0	0	0	0	0	0	0	0	0	0	0	0	0	0	0	0	0	0	0	0	0	0	0	0
k__Bacteria|p__Firmicutes|c__Clostridia|o__Clostridiales|f__Lachnospiraceae|g__Oribacterium|s__Oribacterium_parvum	NA	NA	NA	NA	NA	NA	NA	NA	NA	NA	NA	NA	NA	NA	NA	NA	NA	NA	NA	NA	NA	NA	NA	NA	NA	NA	NA	NA	NA	NA	NA	NA	NA	NA	NA	NA	NA	NA	NA	NA	NA	NA	NA	NA	NA	NA	NA	NA	NA
k__Bacteria|p__Firmicutes|c__Clostridia|o__Clostridiales|f__Lachnospiraceae|g__Oribacterium|s__Oribacterium_sinus	0	0	0	0	0	0	0	0	0	0	0	0	0	0	0	0	0.00638	0	0	0	0	0	0	0	0	0	0	0	0	0	0	0	0	0	0	0	0	0	0	0	0	0	0	0	0	0	0	0	0
k__Bacteria|p__Firmicutes|c__Clostridia|o__Clostridiales|f__Lachnospiraceae|g__Robinsoniella|s__Robinsoniella_sp_RHS	NA	NA	NA	NA	NA	NA	NA	NA	NA	NA	NA	NA	NA	NA	NA	NA	NA	NA	NA	NA	NA	NA	NA	NA	NA	NA	NA	NA	NA	NA	NA	NA	NA	NA	NA	NA	NA	NA	NA	NA	NA	NA	NA	NA	NA	NA	NA	NA	NA
k__Bacteria|p__Firmicutes|c__Clostridia|o__Clostridiales|f__Lachnospiraceae|g__Roseburia|s__Roseburia_faecis	0	0	0	0	0	0	0	0.01331	0	0	0	0.00202	0	0	0	0	0	0	0	0	0	0	0.8412	0	0	0	0.0119	0	0	0	1.12012	0	3.54741	0	0	0	0.01413	0	0	0	0	0	0	0.00471	0	0	0	0	2.88945
k__Bacteria|p__Firmicutes|c__Clostridia|o__Clostridiales|f__Lachnospiraceae|g__Roseburia|s__Roseburia_hominis	0	0	0	0	0	0	0	0.39465	0	0	0	0	0	0	0	0	0	0	0	0	0	0	0	0	0	0.23584	0	0	0	0	0	0	0.38276	0	0	0	0.0006	0	0	0	0	0	0	0	0.00131	0	0	0	0
k__Bacteria|p__Firmicutes|c__Clostridia|o__Clostridiales|f__Lachnospiraceae|g__Roseburia|s__Roseburia_intestinalis	0	0	0	0	0	0	0.03353	0.55975	0	0	0	0	0.25216	0	0	0	0	0	0.0892	0	0	0	0	0	0	0	0.0017	0	0	0	0	0	1.23573	0	0	0	0.0121	0	0	0	0	0	0	0	0	3.55673	0	0	0
k__Bacteria|p__Firmicutes|c__Clostridia|o__Clostridiales|f__Lachnospiraceae|g__Roseburia|s__Roseburia_inulinivorans	0	0	0	0	0	0	0.19654	1.62362	0	0	0	0	0	0	29.0143	0	0.02439	0	0	0	0	0	0	0	0	0	0.0164	0	0	0	0	0	0.30421	0	0.02035	0	0.03121	0.03561	0	0	0	0	0	0.00311	0	1.36644	0	0	0
k__Bacteria|p__Firmicutes|c__Clostridia|o__Clostridiales|f__Lachnospiraceae|g__Sellimonas|s__Sellimonas_intestinalis	0	0	0	0	0	0	0	0.91038	0	0	0	0.03733	0	0	0	0	0	0	0.32456	0	0	0.02092	0	0	0	0	0.99346	4.03668	0	0	0	0	0.28097	0	0	0	0	0.53087	0	0	0	0	0	0.31372	0	0.19866	0	0	0
k__Bacteria|p__Firmicutes|c__Clostridia|o__Clostridiales|f__Lachnospiraceae|g__Shuttleworthia|s__Shuttleworthia_satelles	NA	NA	NA	NA	NA	NA	NA	NA	NA	NA	NA	NA	NA	NA	NA	NA	NA	NA	NA	NA	NA	NA	NA	NA	NA	NA	NA	NA	NA	NA	NA	NA	NA	NA	NA	NA	NA	NA	NA	NA	NA	NA	NA	NA	NA	NA	NA	NA	NA
k__Bacteria|p__Firmicutes|c__Clostridia|o__Clostridiales|f__Lachnospiraceae|g__Stomatobaculum|s__Stomatobaculum_longum	0	0	0	0	0	0	0	0	0	0	0	0	0	0	0	0	0	0	0	0	0	0	0	0	0	0	0	0	0.03356	0	0	0	0	0	0	0	0	0	0	0	0	0	0	0	0	0	0	0	0
k__Bacteria|p__Firmicutes|c__Clostridia|o__Clostridiales|f__Lachnospiraceae|g__Tyzzerella|s__Tyzzerella_nexilis	0	0	0	0	0	0.00058	0.00069	0.00361	0	0	0	2.06171	0	0	0	0	0.00952	0.00995	0.01971	0	0	0	0	0.0358	0	0	0	0.30071	0	0.00218	0.00576	0.39028	0	0	0	0.06102	0.08199	0.00219	0	0	0.05932	0	0	0	0	0.00026	0	0.00025	0.00183
k__Bacteria|p__Firmicutes|c__Clostridia|o__Clostridiales|f__Peptococcaceae|g__Peptococcus|s__Peptococcus_niger	0	0	0	0	0	0	0	0.25154	0	0	0.00412	0	0	0.01015	0	0	0	0	0	0	0	0	0	0	0	0	0	0	0	0	0	0	0	0.00989	0	0	0	0	0	0	0	0	0	0	0	0	0	0	0
k__Bacteria|p__Firmicutes|c__Clostridia|o__Clostridiales|f__Peptostreptococcaceae|g__Clostridioides|s__Clostridioides_difficile	0	0	0.00209	0	0	0.00288	0	0	0	0.02386	0	0	0	0	0.23603	0	0.1653	0	0.01151	0	0	0	0.43291	0.03038	0	0.01979	0	3.39209	0	0	0.18809	0.09368	0	0	0	0.04428	0	0	0.2039	0	0.01486	0	0	0	0	0	0.03975	0.08033	0.6709
k__Bacteria|p__Firmicutes|c__Clostridia|o__Clostridiales|f__Peptostreptococcaceae|g__Intestinibacter|s__Intestinibacter_bartlettii	0	0.06702	0	0	0	0	0.64715	0.03292	0	0.8862	0	0.02233	2.01218	0	0.00425	0	0.02506	0	0.07282	0	0.21527	0	0.76415	0	0	0.00294	0.81654	0.09417	0.05799	0	1.63863	0.00251	1.90093	0	0.30891	0.57201	0.00925	0.06222	0.02168	0.02242	0	0	0	0.69637	0	0.24874	0	0.00988	0.46632
k__Bacteria|p__Firmicutes|c__Clostridia|o__Clostridiales|f__Peptostreptococcaceae|g__Paeniclostridium|s__Paeniclostridium_sordellii	0	0	0	0	0	0	0	0	0	0	0	0	0	0.1078	0	0	0	0	0	0	0	0	0	0	0	0	0	0	0	0	0	0	0	0	0	0	0	0	0	0	0	0	0	0	0	0	0	0	0
k__Bacteria|p__Firmicutes|c__Clostridia|o__Clostridiales|f__Peptostreptococcaceae|g__Paraclostridium|s__Paraclostridium_benzoelyticum	NA	NA	NA	NA	NA	NA	NA	NA	NA	NA	NA	NA	NA	NA	NA	NA	NA	NA	NA	NA	NA	NA	NA	NA	NA	NA	NA	NA	NA	NA	NA	NA	NA	NA	NA	NA	NA	NA	NA	NA	NA	NA	NA	NA	NA	NA	NA	NA	NA
k__Bacteria|p__Firmicutes|c__Clostridia|o__Clostridiales|f__Peptostreptococcaceae|g__Paraclostridium|s__Paraclostridium_bifermentans	0	0	0	0	0	0	0	0	0	0	0	0	0	0	0	0	0	0	0	0	0	0	0	0	0	0	0	0	0	0	0	0	0	0	0	0	0	0	0	0	0	0	0	0	0	0	0	0	0
k__Bacteria|p__Firmicutes|c__Clostridia|o__Clostridiales|f__Peptostreptococcaceae|g__Peptostreptococcaceae_unclassified|s__Clostridium_hiranonis	0	0	0	0	0	0	0	0	0	0	0	0	0	0	0	0	0	0	0	0	0	0	0	0	0	0	0.02269	0	0	0	0	0	0	0	0.08649	0	0.1018	0	0	0	0	0	0	0	0	0	0	0	0
k__Bacteria|p__Firmicutes|c__Clostridia|o__Clostridiales|f__Peptostreptococcaceae|g__Peptostreptococcus|s__Peptostreptococcus_anaerobius	0	0	0	0	0	0	0	0	0	0	0.02318	0	0	1.21257	0	0.0003	0	0	0	0	0	0	0	0	0	0	0.00081	0	0	0	0	0	0	3.54301	0	0.02082	0	0	0	0	0	0	0	0	0	0	0	0	0
k__Bacteria|p__Firmicutes|c__Clostridia|o__Clostridiales|f__Peptostreptococcaceae|g__Peptostreptococcus|s__Peptostreptococcus_stomatis	0	0	0	0	0	0	0	0	0	0	0	0	0	0	0	0	0	0	0	0	0	0	0	0	0	0	0	0	0	0	0	0	0.00638	0	0	0	0	0	0	0	0	0	0	0	0	0	0	0	0
k__Bacteria|p__Firmicutes|c__Clostridia|o__Clostridiales|f__Peptostreptococcaceae|g__Romboutsia|s__Romboutsia_hominis	0	0	0	0	0	0	0	0	0	0	0	0	0	0	0	0	0	0	0	0	0	0	0	0	0	0	0	0	0	0	0	0	0	0	0	0	0	0	0	0	0	0	0	0	0	0	0	0	0
k__Bacteria|p__Firmicutes|c__Clostridia|o__Clostridiales|f__Peptostreptococcaceae|g__Romboutsia|s__Romboutsia_ilealis	0	0	0	0.00163	0	0	0	0	0	0	0	0.00121	0	0	0	0	0	0.03636	0	0	0	0.00027	0.00136	0	0	0	0	0	0.00255	0.00046	0.00086	0	0	0	0	0	0.00025	0	0	0	0.05349	0	0	0.16982	0	0	0	0	0
k__Bacteria|p__Firmicutes|c__Clostridia|o__Clostridiales|f__Peptostreptococcaceae|g__Terrisporobacter|s__Terrisporobacter_glycolicus	0	0	0	0	0	0	0	0	0	0	0	0	0	0	0	0	0	0	0	0	0	0	0	0	0	0	0	0	0	0	0	0	0	0	0	0	0	0	0	0	0	0	0	0	0	0	0	0	0
k__Bacteria|p__Firmicutes|c__Clostridia|o__Clostridiales|f__Peptostreptococcaceae|g__Terrisporobacter|s__Terrisporobacter_othiniensis	0	0	0	0	0	0	0	0	0	0	0	0	0	0	0	0	0	0	0	0	0.07966	0	0	0.00686	0	0	0	0	0	0	0	0	0	0	0	0.02672	0	0	0	0	0	0	0	0	0.00907	0	0	0	0
k__Bacteria|p__Firmicutes|c__Clostridia|o__Clostridiales|f__Ruminococcaceae|g__Agathobaculum|s__Agathobaculum_butyriciproducens	0	0	0	0	0	0	0.2835	0.84284	0	0.00744	0	0	0	0	0	0	0	0	0	0	0	0	0	0	0	0	0	0	0	0	0.32775	0	4.62721	0	0	0	0.03757	1.55874	0	0	0	0	0	0.01242	0	0.89735	0	0	0
k__Bacteria|p__Firmicutes|c__Clostridia|o__Clostridiales|f__Ruminococcaceae|g__Anaerotruncus|s__Anaerotruncus_colihominis	0	0	0	0	0	0	0	0	0	0	0	0	0	0	0	0	0	0	0.00653	0	0	0	0	0	0	0	0	0	0	0.11229	0	0.03082	0	0	0	0	0	0	0	0	0	0	0	0	0.20125	0.01465	0	0	0
k__Bacteria|p__Firmicutes|c__Clostridia|o__Clostridiales|f__Ruminococcaceae|g__Faecalibacterium|s__Faecalibacterium_prausnitzii	0	0	0	0	0	0	3.44488	0.92783	0	0	0	0	0	0	0	0	0	0	0	0	0	0	0	0	0	0	0.4064	0	0	0	4.14618	0	1.36196	0	0	0	0.00847	6.82843	3.29566	0	0	0	0	6.56641	0	10.1122	0	0	0
k__Bacteria|p__Firmicutes|c__Clostridia|o__Clostridiales|f__Ruminococcaceae|g__Flavonifractor|s__Flavonifractor_plautii	0	0	0.13615	0	0	0.17746	0.00492	0.07292	0	0	0	0	3.24105	0	0	0.60087	0.03502	0	0.13043	0	0	0.00502	0	0.00927	0	0.01699	0.03027	1.0312	0	0.12132	0.00306	0.44087	0.27477	0	0	1.66655	0.02089	0.03634	0.13667	0	0.78561	0	0	0	0.05952	1.17081	0.19568	0.17398	2.07447
k__Bacteria|p__Firmicutes|c__Clostridia|o__Clostridiales|f__Ruminococcaceae|g__Gemmiger|s__Gemmiger_formicilis	0	0	0	0	0	0	0	0	0	0	0	0	0	0	0	0	0	0	0	0	0	0	0	0	0	0	0.00523	0	0	0	0	0	0	0	0	0	0	0	0	0	0	0	0	0.10605	0	0	0	0	0
k__Bacteria|p__Firmicutes|c__Clostridia|o__Clostridiales|f__Ruminococcaceae|g__Harryflintia|s__Harryflintia_acetispora	0	0	0	0	0	0	0	0	0	0	0	0	0	0	0	0	0	0	0	0	0	0	0	0	0	0	0	0	0	0	0	0	0	0	0	0	0	0	0	0	0	0	0	0	0.04624	0	0	0	0
k__Bacteria|p__Firmicutes|c__Clostridia|o__Clostridiales|f__Ruminococcaceae|g__Pseudoflavonifractor|s__Pseudoflavonifractor_capillosus	NA	NA	NA	NA	NA	NA	NA	NA	NA	NA	NA	NA	NA	NA	NA	NA	NA	NA	NA	NA	NA	NA	NA	NA	NA	NA	NA	NA	NA	NA	NA	NA	NA	NA	NA	NA	NA	NA	NA	NA	NA	NA	NA	NA	NA	NA	NA	NA	NA
k__Bacteria|p__Firmicutes|c__Clostridia|o__Clostridiales|f__Ruminococcaceae|g__Ruminococcaceae_unclassified|s__Clostridium_leptum	0	0	0	0	0	0	0	0	0	0	0	0	0	0	0	0	0	0	0	0	0	0	0	0	0	0	0.27754	0.01878	0	0	0	0	0	0	0	0	0	0	0	0	0	0	0	0	0.74196	3.18764	0	0	0
k__Bacteria|p__Firmicutes|c__Clostridia|o__Clostridiales|f__Ruminococcaceae|g__Ruminococcaceae_unclassified|s__Clostridium_methylpentosum	0	0	0	0	0	0	0	0	0	0	0	0	0	0	0	0	0	0	0	0	0	0	0	0	0	0	0	0	0	0	0	0.02666	0	0	0	0	0	0	0	0	0	0	0	0	0	0	0	0	0
k__Bacteria|p__Firmicutes|c__Clostridia|o__Clostridiales|f__Ruminococcaceae|g__Ruminococcaceae_unclassified|s__Eubacterium_siraeum	0	0	0	0	0	0	0	0	0	0	0	0	0	0	0	0	0	0	0	0	0	0	0	0	0	0	0	0	0	0	0	0	0	0	0	0	0	0	0	0	0	0	0	0	0	0.92993	0	0	0
k__Bacteria|p__Firmicutes|c__Clostridia|o__Clostridiales|f__Ruminococcaceae|g__Ruminococcus|s__Ruminococcus_bicirculans	0	0	0	0	0	0	0	0	0	0	0	0	0	0	0	0	0	0	0	0	0	0	0	0	0	0	0	0	0	0	0	0	0	0	0	0	0	0	0	0	0	0	0	0	0	0	0	0	0
k__Bacteria|p__Firmicutes|c__Clostridia|o__Clostridiales|f__Ruminococcaceae|g__Ruminococcus|s__Ruminococcus_bromii	0	0	0	0	0	0	0	0	0	0	0	0	0	0	0	0	0	0	0	0	0	0	0	0	0	0	0.00017	0	0	0	0	0	1.78312	0	0	0	0	0	0	0	0	0	0	0	0	0	0	0	0
k__Bacteria|p__Firmicutes|c__Clostridia|o__Clostridiales|f__Ruminococcaceae|g__Ruminococcus|s__Ruminococcus_callidus	NA	NA	NA	NA	NA	NA	NA	NA	NA	NA	NA	NA	NA	NA	NA	NA	NA	NA	NA	NA	NA	NA	NA	NA	NA	NA	NA	NA	NA	NA	NA	NA	NA	NA	NA	NA	NA	NA	NA	NA	NA	NA	NA	NA	NA	NA	NA	NA	NA
k__Bacteria|p__Firmicutes|c__Clostridia|o__Clostridiales|f__Ruminococcaceae|g__Ruminococcus|s__Ruminococcus_champanellensis	NA	NA	NA	NA	NA	NA	NA	NA	NA	NA	NA	NA	NA	NA	NA	NA	NA	NA	NA	NA	NA	NA	NA	NA	NA	NA	NA	NA	NA	NA	NA	NA	NA	NA	NA	NA	NA	NA	NA	NA	NA	NA	NA	NA	NA	NA	NA	NA	NA
k__Bacteria|p__Firmicutes|c__Clostridia|o__Clostridiales|f__Ruminococcaceae|g__Ruminococcus|s__Ruminococcus_lactaris	0	0	0	0	0	0	0	0.73262	0	0	0	0	0	0	0	0	0	0	0	0	0	0	0	0	0	0.42278	0	0	0	0	0	0	0.34433	0	0	0	0	0	0	0	0	0	0	0	0	0	0	0	0
k__Bacteria|p__Firmicutes|c__Clostridia|o__Clostridiales|f__Ruminococcaceae|g__Ruthenibacterium|s__Ruthenibacterium_lactatiformans	0	0	0	0	0	0.43843	0	0	0	0	0	0	0	0	0	0	0	0	0.6436	0	0.16248	0.00168	0	0.04985	0	0	0.08998	0	0	0.12047	0	31.131	0	0	0	0	0	0	0.04523	0	0	0	0	0	7.70845	0.39726	1.36116	0	0
k__Bacteria|p__Firmicutes|c__Erysipelotrichia|o__Erysipelotrichales|f__Erysipelotrichaceae|g__Absiella|s__Absiella_dolichum	0	0	0	0	0	0	0	0	0	0	0	0	0.02253	0	0	0	0	0	0	0	0	0	1.18793	0	0	0	0	0	0	0	0	0	0	0	0	0	0	0	0	0	0	0	0	0	0	0.41608	0	0	0
k__Bacteria|p__Firmicutes|c__Erysipelotrichia|o__Erysipelotrichales|f__Erysipelotrichaceae|g__Bulleidia|s__Bulleidia_extructa	NA	NA	NA	NA	NA	NA	NA	NA	NA	NA	NA	NA	NA	NA	NA	NA	NA	NA	NA	NA	NA	NA	NA	NA	NA	NA	NA	NA	NA	NA	NA	NA	NA	NA	NA	NA	NA	NA	NA	NA	NA	NA	NA	NA	NA	NA	NA	NA	NA
k__Bacteria|p__Firmicutes|c__Erysipelotrichia|o__Erysipelotrichales|f__Erysipelotrichaceae|g__Catenibacterium|s__Catenibacterium_mitsuokai	0	0	0	0.33373	0	0	0	0	0	0	0	0	0	0	0	0	0	0	0	0	0	0	0	0	0	0	0.55477	0	0	0	0	0	0	0	0	0	1.15334	0	0	0	0	0	0	0	0	0	0	0	0
k__Bacteria|p__Firmicutes|c__Erysipelotrichia|o__Erysipelotrichales|f__Erysipelotrichaceae|g__Coprobacillus|s__Coprobacillus_cateniformis	0	0	0	0	0	0	0	0.11742	0	0	0	0.00097	0	0	0	0	0	0	0	0	0	0	0	0	0	0	0.01278	0.8983	0	0	0	0	0.18485	0	0	0.05062	0.00972	0	0	0	0	0	0	0	0	0.03187	0	0	0
k__Bacteria|p__Firmicutes|c__Erysipelotrichia|o__Erysipelotrichales|f__Erysipelotrichaceae|g__Dielma|s__Dielma_fastidiosa	0.0006	0	0	0	0	0	0	0	0	0	0	0	0	0	0	0	0	0	0	0	0	0	0	0	0	0	0	0	0	0	0	0.00094	0	0	0	0	0	0	0	0	0	0	0	0	0	0	0	0	0
k__Bacteria|p__Firmicutes|c__Erysipelotrichia|o__Erysipelotrichales|f__Erysipelotrichaceae|g__Erysipelatoclostridium|s__Clostridium_cocleatum	NA	NA	NA	NA	NA	NA	NA	NA	NA	NA	NA	NA	NA	NA	NA	NA	NA	NA	NA	NA	NA	NA	NA	NA	NA	NA	NA	NA	NA	NA	NA	NA	NA	NA	NA	NA	NA	NA	NA	NA	NA	NA	NA	NA	NA	NA	NA	NA	NA
k__Bacteria|p__Firmicutes|c__Erysipelotrichia|o__Erysipelotrichales|f__Erysipelotrichaceae|g__Erysipelatoclostridium|s__Clostridium_innocuum	0.05255	0	0	0	0	3.04134	0.14963	0.22229	0	0	0.04487	1.15637	5.11959	0.68131	0	0	1.61548	0	2.52495	0	0	1.79181	0.66828	1.32678	0	0.07992	0	14.7008	0	1.61088	0.05658	37.0308	0.8269	0	0	6.28878	0.81402	0.02403	0.06472	0	0.5217	0	0	0	0.75475	0.13513	0	0.31289	4.6207
k__Bacteria|p__Firmicutes|c__Erysipelotrichia|o__Erysipelotrichales|f__Erysipelotrichaceae|g__Erysipelatoclostridium|s__Clostridium_spiroforme	0	0	0	0	0	0.26019	0	0.05734	0	0	0	0	0	0	0	0	0	0	0.34095	0	0	0.03314	0	0	0	0	0.0164	0	0	0	0	0	0.14486	0	0	0	0	0	0	0	0	0	0	0	0	0.39688	0.02839	0	0
k__Bacteria|p__Firmicutes|c__Erysipelotrichia|o__Erysipelotrichales|f__Erysipelotrichaceae|g__Erysipelatoclostridium|s__Erysipelatoclostridium_ramosum	0.28578	0	0	0.00714	0.09486	0	0.29818	0.07291	0	0	1.25443	1.75364	1.21333	0	0.36746	0	1.24438	0	17.1785	0	0.49379	0.07643	7.34004	0.29265	0	0.00401	0.02657	2.22798	0.0341	5.34989	0.20987	0	0.07839	0	0.35592	1.46209	0.29695	0.00858	0.00062	0.02072	3.49626	0.02116	0	0.00588	0.17792	0.48178	0	0.30888	2.65128
k__Bacteria|p__Firmicutes|c__Erysipelotrichia|o__Erysipelotrichales|f__Erysipelotrichaceae|g__Erysipelothrix|s__Erysipelothrix_larvae	0	0	0	0	0	0	0	0	0	0	0	0	0	0	0	0	0	0	0	0	0	0	0	0	0	0	0	0	0	0	0	0	0	0	0.07963	0	0	0	0	0	0	0	0	0	0	0	0	0	0
k__Bacteria|p__Firmicutes|c__Erysipelotrichia|o__Erysipelotrichales|f__Erysipelotrichaceae|g__Faecalicoccus|s__Faecalicoccus_pleomorphus	0	0	0	0	0	0	0	0	0	0	0	0	0	0	0	0	0	0	0	0	0	0	0	0	0	0	0.0339	0	0	0	0	0	0	0	0	0	0	0	0	0	0	0	0	0	0	0	0	0	0
k__Bacteria|p__Firmicutes|c__Erysipelotrichia|o__Erysipelotrichales|f__Erysipelotrichaceae|g__Faecalitalea|s__Faecalitalea_cylindroides	NA	NA	NA	NA	NA	NA	NA	NA	NA	NA	NA	NA	NA	NA	NA	NA	NA	NA	NA	NA	NA	NA	NA	NA	NA	NA	NA	NA	NA	NA	NA	NA	NA	NA	NA	NA	NA	NA	NA	NA	NA	NA	NA	NA	NA	NA	NA	NA	NA
k__Bacteria|p__Firmicutes|c__Erysipelotrichia|o__Erysipelotrichales|f__Erysipelotrichaceae|g__Holdemanella|s__Holdemanella_biformis	0	0	0	0	0	0	0	0	0	0	0	0	0	0	0	0	0	0	0	0	0	0	0	0	0	0	0.03809	0	0	0.01904	0	0	0	0	0	0	0.10619	0	0	0	0	0	0	0	0	0	0	0	0
k__Bacteria|p__Firmicutes|c__Erysipelotrichia|o__Erysipelotrichales|f__Erysipelotrichaceae|g__Holdemania|s__Holdemania_filiformis	0	0	0	0	0	0	0	0	0	0	0	0	0	0	0	0	0	0	0	0	0	0	0	0	0	0	0	0	0	0	0	0	0	0	0	0	0	0	0	0	0	0	0	0	0	0	0	0	0
k__Bacteria|p__Firmicutes|c__Erysipelotrichia|o__Erysipelotrichales|f__Erysipelotrichaceae|g__Massiliomicrobiota|s__Massiliomicrobiota_timonensis	NA	NA	NA	NA	NA	NA	NA	NA	NA	NA	NA	NA	NA	NA	NA	NA	NA	NA	NA	NA	NA	NA	NA	NA	NA	NA	NA	NA	NA	NA	NA	NA	NA	NA	NA	NA	NA	NA	NA	NA	NA	NA	NA	NA	NA	NA	NA	NA	NA
k__Bacteria|p__Firmicutes|c__Erysipelotrichia|o__Erysipelotrichales|f__Erysipelotrichaceae|g__Solobacterium|s__Solobacterium_moorei	0	0	0	0	0	0	0	0	0	0	0	0	0	0	0	0	0	0	0	0	0	0.00327	0.00235	0	0	0	0	0	0	0	0	0	0	0	0	0	0	0	0	0	0	0	0	0	0	0	0	0	0
k__Bacteria|p__Firmicutes|c__Erysipelotrichia|o__Erysipelotrichales|f__Erysipelotrichaceae|g__Turicibacter|s__Turicibacter_sanguinis	0	0	0	0.20243	0	0	0.00422	0	0	0	0	0.05668	0	0	0	0	0	0.56929	0	0	0	0.00419	0	0	0	0	0	0	0	0	0.03338	0	0.00254	0	0.00205	0.06094	0	0.01766	0	0	0.36354	0	0	0.00029	0	0	0	0	0
k__Bacteria|p__Firmicutes|c__Negativicutes|o__Acidaminococcales|f__Acidaminococcaceae|g__Acidaminococcus|s__Acidaminococcus_fermentans	NA	NA	NA	NA	NA	NA	NA	NA	NA	NA	NA	NA	NA	NA	NA	NA	NA	NA	NA	NA	NA	NA	NA	NA	NA	NA	NA	NA	NA	NA	NA	NA	NA	NA	NA	NA	NA	NA	NA	NA	NA	NA	NA	NA	NA	NA	NA	NA	NA
k__Bacteria|p__Firmicutes|c__Negativicutes|o__Acidaminococcales|f__Acidaminococcaceae|g__Acidaminococcus|s__Acidaminococcus_intestini	0	0	0	0	0	0	0	0	0	0	0	0.00094	0	0	0	0	0	0	0	0	0	0	0	0	0	0	0.00974	0	0	0	0	0	0	0	0	0	0.05325	0	0	0	0	0	0	0	0	0	0	0	0
k__Bacteria|p__Firmicutes|c__Negativicutes|o__Acidaminococcales|f__Acidaminococcaceae|g__Phascolarctobacterium|s__Phascolarctobacterium_faecium	0	0	0	0	0	0	0	0	0	0	0	0	0	0	0	0	0	0	0	0	0	0	0	0	0	0	0	0	0	0	0	0.14547	0	0	0	0	0	0	0	0	0	0	0	0	0.00057	0	0	0	0
k__Bacteria|p__Firmicutes|c__Negativicutes|o__Acidaminococcales|f__Acidaminococcaceae|g__Phascolarctobacterium|s__Phascolarctobacterium_succinatutens	NA	NA	NA	NA	NA	NA	NA	NA	NA	NA	NA	NA	NA	NA	NA	NA	NA	NA	NA	NA	NA	NA	NA	NA	NA	NA	NA	NA	NA	NA	NA	NA	NA	NA	NA	NA	NA	NA	NA	NA	NA	NA	NA	NA	NA	NA	NA	NA	NA
k__Bacteria|p__Firmicutes|c__Negativicutes|o__Selenomonadales|f__Selenomonadaceae|g__Megamonas|s__Megamonas_funiformis	0	0	0	0	0	0	0	0	0	0	0	0	0	0	0	0	0	0	0	0	0	0	0	0	0	0	0.01496	0	0	0.02371	0	0.01157	0	0	0	0	0	3.90443	0	0	0	0	0	0	0.01269	0	0	0	0
k__Bacteria|p__Firmicutes|c__Negativicutes|o__Selenomonadales|f__Selenomonadaceae|g__Megamonas|s__Megamonas_hypermegale	0	0	0	0	0	0	0	0	0	0	0	0	0	0	0	0	0	0	0	0	0	0	0	0	0	0	0.00434	0	0	0	0	0	0	0	0	0	0	2.46741	0	0	0	0	0	0	0	0	0	0	0
k__Bacteria|p__Firmicutes|c__Negativicutes|o__Selenomonadales|f__Selenomonadaceae|g__Megamonas|s__Megamonas_rupellensis	NA	NA	NA	NA	NA	NA	NA	NA	NA	NA	NA	NA	NA	NA	NA	NA	NA	NA	NA	NA	NA	NA	NA	NA	NA	NA	NA	NA	NA	NA	NA	NA	NA	NA	NA	NA	NA	NA	NA	NA	NA	NA	NA	NA	NA	NA	NA	NA	NA
k__Bacteria|p__Firmicutes|c__Negativicutes|o__Selenomonadales|f__Selenomonadaceae|g__Mitsuokella|s__Mitsuokella_jalaludinii	NA	NA	NA	NA	NA	NA	NA	NA	NA	NA	NA	NA	NA	NA	NA	NA	NA	NA	NA	NA	NA	NA	NA	NA	NA	NA	NA	NA	NA	NA	NA	NA	NA	NA	NA	NA	NA	NA	NA	NA	NA	NA	NA	NA	NA	NA	NA	NA	NA
k__Bacteria|p__Firmicutes|c__Negativicutes|o__Selenomonadales|f__Selenomonadaceae|g__Selenomonas|s__Selenomonas_artemidis	0	0	0	0	0	0	0	0	0	0	0	0	0	0	0	0	0	0	0	0	0	0	0	0	0	0	0	0	0	0	0	0	0	0	0	0	0	0	0	0	0	0	0	0	0	0	0	0	0
k__Bacteria|p__Firmicutes|c__Negativicutes|o__Selenomonadales|f__Selenomonadaceae|g__Selenomonas|s__Selenomonas_flueggei	NA	NA	NA	NA	NA	NA	NA	NA	NA	NA	NA	NA	NA	NA	NA	NA	NA	NA	NA	NA	NA	NA	NA	NA	NA	NA	NA	NA	NA	NA	NA	NA	NA	NA	NA	NA	NA	NA	NA	NA	NA	NA	NA	NA	NA	NA	NA	NA	NA
k__Bacteria|p__Firmicutes|c__Negativicutes|o__Selenomonadales|f__Selenomonadaceae|g__Selenomonas|s__Selenomonas_noxia	NA	NA	NA	NA	NA	NA	NA	NA	NA	NA	NA	NA	NA	NA	NA	NA	NA	NA	NA	NA	NA	NA	NA	NA	NA	NA	NA	NA	NA	NA	NA	NA	NA	NA	NA	NA	NA	NA	NA	NA	NA	NA	NA	NA	NA	NA	NA	NA	NA
k__Bacteria|p__Firmicutes|c__Negativicutes|o__Selenomonadales|f__Selenomonadaceae|g__Selenomonas|s__Selenomonas_sputigena	NA	NA	NA	NA	NA	NA	NA	NA	NA	NA	NA	NA	NA	NA	NA	NA	NA	NA	NA	NA	NA	NA	NA	NA	NA	NA	NA	NA	NA	NA	NA	NA	NA	NA	NA	NA	NA	NA	NA	NA	NA	NA	NA	NA	NA	NA	NA	NA	NA
k__Bacteria|p__Firmicutes|c__Negativicutes|o__Veillonellales|f__Veillonellaceae|g__Allisonella|s__Allisonella_histaminiformans	NA	NA	NA	NA	NA	NA	NA	NA	NA	NA	NA	NA	NA	NA	NA	NA	NA	NA	NA	NA	NA	NA	NA	NA	NA	NA	NA	NA	NA	NA	NA	NA	NA	NA	NA	NA	NA	NA	NA	NA	NA	NA	NA	NA	NA	NA	NA	NA	NA
k__Bacteria|p__Firmicutes|c__Negativicutes|o__Veillonellales|f__Veillonellaceae|g__Anaeroglobus|s__Anaeroglobus_geminatus	0	0	0	0	0	0	0	0	0	0	0	0	0	0	0	0	0	0	0	0	0	0	0	0	0	0	0	0	0	0	0	0	0	0	0	0	0	0	0	0	0	0	0	0	0	0	0	0	0
k__Bacteria|p__Firmicutes|c__Negativicutes|o__Veillonellales|f__Veillonellaceae|g__Dialister|s__Dialister_invisus	0	0	0	0	0	0	0	0	0	0	0	0	0	0	0	0	0	0	0	0	0	0	0	0	0	0	0	0	0	0	0	0	0	0	0	0	0	0	0	0	0	0	0	0.01312	0	0	0	0	0
k__Bacteria|p__Firmicutes|c__Negativicutes|o__Veillonellales|f__Veillonellaceae|g__Dialister|s__Dialister_micraerophilus	NA	NA	NA	NA	NA	NA	NA	NA	NA	NA	NA	NA	NA	NA	NA	NA	NA	NA	NA	NA	NA	NA	NA	NA	NA	NA	NA	NA	NA	NA	NA	NA	NA	NA	NA	NA	NA	NA	NA	NA	NA	NA	NA	NA	NA	NA	NA	NA	NA
k__Bacteria|p__Firmicutes|c__Negativicutes|o__Veillonellales|f__Veillonellaceae|g__Dialister|s__Dialister_pneumosintes	0	0	0	0	0	0	0	0	0	0	0.0176	0	0	0	1.93919	0	0	0	0	0	0	0	0	0	0	0	0	0	0	0	0	0	0	0	0	0	0	0	0	0	0	0	0	0.02262	0	0	0	0	0
k__Bacteria|p__Firmicutes|c__Negativicutes|o__Veillonellales|f__Veillonellaceae|g__Dialister|s__Dialister_succinatiphilus	NA	NA	NA	NA	NA	NA	NA	NA	NA	NA	NA	NA	NA	NA	NA	NA	NA	NA	NA	NA	NA	NA	NA	NA	NA	NA	NA	NA	NA	NA	NA	NA	NA	NA	NA	NA	NA	NA	NA	NA	NA	NA	NA	NA	NA	NA	NA	NA	NA
k__Bacteria|p__Firmicutes|c__Negativicutes|o__Veillonellales|f__Veillonellaceae|g__Megasphaera|s__Megasphaera_elsdenii	NA	NA	NA	NA	NA	NA	NA	NA	NA	NA	NA	NA	NA	NA	NA	NA	NA	NA	NA	NA	NA	NA	NA	NA	NA	NA	NA	NA	NA	NA	NA	NA	NA	NA	NA	NA	NA	NA	NA	NA	NA	NA	NA	NA	NA	NA	NA	NA	NA
k__Bacteria|p__Firmicutes|c__Negativicutes|o__Veillonellales|f__Veillonellaceae|g__Megasphaera|s__Megasphaera_micronuciformis	0	0	0	0	0.09091	0	0.03703	0	0	0	0	0	0	0.49123	0	0	0	0	0	0	0	0	0.17888	0	0.54333	0	0	0.00303	0.23077	0	1.82771	0	0	0	0	0	0.01355	0.03038	0	0.87984	0	0	0	0	0	0	0	0	0.87428
k__Bacteria|p__Firmicutes|c__Negativicutes|o__Veillonellales|f__Veillonellaceae|g__Megasphaera|s__Megasphaera_stantonii	NA	NA	NA	NA	NA	NA	NA	NA	NA	NA	NA	NA	NA	NA	NA	NA	NA	NA	NA	NA	NA	NA	NA	NA	NA	NA	NA	NA	NA	NA	NA	NA	NA	NA	NA	NA	NA	NA	NA	NA	NA	NA	NA	NA	NA	NA	NA	NA	NA
k__Bacteria|p__Firmicutes|c__Negativicutes|o__Veillonellales|f__Veillonellaceae|g__Negativicoccus|s__Negativicoccus_succinicivorans	0	0	0	0	0	0	0.2652	0.03058	0	0	0	0	0	0.05493	0	0.05316	0	0	0	0	0.19623	0	0.08567	0	0.02153	0	0	0	0	0	0.01017	0	0.50212	0	0	0.00217	0	0	0.05859	0.02115	0	0	0	0.00135	0	0	0	0	0
k__Bacteria|p__Firmicutes|c__Negativicutes|o__Veillonellales|f__Veillonellaceae|g__Veillonella|s__Veillonella_atypica	1.94372	0.54524	0.02835	18.4897	0.18607	0	2.59346	0.2249	0.0225	4.51143	0.01119	0.01094	0.63727	30.144	1.67249	0.02977	0.4392	0.00238	0	4.53367	0.00701	0	6.47628	0.00228	5.86599	0.42996	0	0	2.22291	0.00394	1.75415	0	0.01923	8.2097	0	0.41931	0.00098	0.02783	1.49294	4.94511	0.01566	0.19262	0	0.59639	0	0.13488	0.8305	0.05375	0.56365
k__Bacteria|p__Firmicutes|c__Negativicutes|o__Veillonellales|f__Veillonellaceae|g__Veillonella|s__Veillonella_dispar	0	0.10682	0	0	0.17693	0	1.14944	0.02518	2.24277	5.7745	0.0169	0.00457	0.06974	0.93378	0	0.07351	0.0029	0.07943	0	0	0.00745	0	2.81976	0	0.02518	0.002	0	0.0058	4.09858	0.02823	1.1168	0	0	0.45597	0.17982	0.08944	0.02931	0.02034	0.87266	0.22262	0.01499	0.06749	0	0.79614	0	0.01692	0.01733	0.0046	0.12165
k__Bacteria|p__Firmicutes|c__Negativicutes|o__Veillonellales|f__Veillonellaceae|g__Veillonella|s__Veillonella_infantium	0.00028	0.06351	0	0.05483	0.02693	0	0.37849	0.01092	0.33123	1.87572	0.01051	0.00555	0.02796	0.40837	0	0.01756	0	0.02083	0	0	0	0	0.74368	0	0	0	0	0.00065	0.69559	0.00257	0.35597	0	0	0.07811	0.08809	0.01742	0.0047	0.0178	0.30689	0.05029	0.01434	0.00882	0	0.72294	0	0.02172	0.00192	0.00071	0.0463
k__Bacteria|p__Firmicutes|c__Negativicutes|o__Veillonellales|f__Veillonellaceae|g__Veillonella|s__Veillonella_parvula	0.13965	0.32753	0	0.08423	0.00494	0.10092	0.66704	0.01949	0.00234	24.8322	0	0	0	0.0045	0.04484	6.25357	0	0.0018	2.43966	0	0.00781	0	0.24023	0	0.09041	6.08701	0	0.13874	0.00874	0.00544	2.89179	0	0.04084	0.00865	0.04124	0.71013	0	0.00254	0.0029	0.0085	0.01423	0	0	0.1621	0	2.75258	0.17655	0	0.01005
k__Bacteria|p__Firmicutes|c__Negativicutes|o__Veillonellales|f__Veillonellaceae|g__Veillonella|s__Veillonella_rodentium	0	0	0	0	0	0	0	0	0	0	0	0	0	0	0	0	0	0	0	0	0	0	0	0	0	0	0	0	0	0	0	0	0	0	0	0	0	0	0	0	0	0	0	0	0	0	0	0	0
k__Bacteria|p__Firmicutes|c__Negativicutes|o__Veillonellales|f__Veillonellaceae|g__Veillonella|s__Veillonella_rogosae	0	0	0	0	0	0	0	0	0	0	0	0	0	0	0	0	0	0	0	0	0	0	0	0	0	0	0	0.00674	0	0	0	0	0	0	0	0	0	0	0.0596	0	0	0	0	0.01673	0	0	0.00147	0	0.01696
k__Bacteria|p__Firmicutes|c__Negativicutes|o__Veillonellales|f__Veillonellaceae|g__Veillonella|s__Veillonella_seminalis	0	0	0	0.93411	0	0	0	0	0	0	0	0	0	0	0	0	0	0	0	0	0	0	0	0	0	0	0	0	0	0	0	0	0	0	0	0	0	0	0	0	0	0	0	0	0	0	0	0	0
k__Bacteria|p__Firmicutes|c__Negativicutes|o__Veillonellales|f__Veillonellaceae|g__Veillonella|s__Veillonella_tobetsuensis	0	0	0	0	0	0	0.40371	0	0	0.44413	0	0	0	1.92218	0	0	0.00138	0	0	0	0	0	0.2417	0	0	0	0	0	0	0	0.18187	0	0	0	0	0	0	0	0	0	0	0	0	0.02838	0	0	0	0	0
k__Bacteria|p__Firmicutes|c__Tissierellia|o__Tissierellales|f__Peptoniphilaceae|g__Anaerococcus|s__Anaerococcus_hydrogenalis	0	0	0	0	0	0	0	0	0	0	0	0	0	0	0	0	0	0	0	0	0	0	0	0	0	0	0	0	0	0	0	0	0	0	0	0	0	0	0	0	0	0	0	0	0	0	0	0	0
k__Bacteria|p__Firmicutes|c__Tissierellia|o__Tissierellales|f__Peptoniphilaceae|g__Anaerococcus|s__Anaerococcus_lactolyticus	0	0	0	0	0	0	0	0	0	0	0	0	0	0	0	0	0	0	0	0	0	0	0	0.00296	0	0	0	0	0	0	0	0	0	0	0	0	0	0	0	0	0	0	0	0	0	0	0	0	0
k__Bacteria|p__Firmicutes|c__Tissierellia|o__Tissierellales|f__Peptoniphilaceae|g__Anaerococcus|s__Anaerococcus_nagyae	0	0	0	0	0	0	0	0	0	0	0	0	0	0	0	0	0	0	0	0	0	0	0	0	0	0	0	0	0	0	0	0	0	0	0	0	0	0	0	0	0	0	0	0	0	0	0	0	0
k__Bacteria|p__Firmicutes|c__Tissierellia|o__Tissierellales|f__Peptoniphilaceae|g__Anaerococcus|s__Anaerococcus_octavius	0	0	0	0	0	0	0	0	0	0	0	0	0.00096	0	0	0	0	0	0	0	0	0	0	0	0	0	0	0	0	0	0	0	0	0	0	0	0	0	0	0	0	0	0	0	0	0	0	0	0
k__Bacteria|p__Firmicutes|c__Tissierellia|o__Tissierellales|f__Peptoniphilaceae|g__Anaerococcus|s__Anaerococcus_prevotii	NA	NA	NA	NA	NA	NA	NA	NA	NA	NA	NA	NA	NA	NA	NA	NA	NA	NA	NA	NA	NA	NA	NA	NA	NA	NA	NA	NA	NA	NA	NA	NA	NA	NA	NA	NA	NA	NA	NA	NA	NA	NA	NA	NA	NA	NA	NA	NA	NA
k__Bacteria|p__Firmicutes|c__Tissierellia|o__Tissierellales|f__Peptoniphilaceae|g__Anaerococcus|s__Anaerococcus_vaginalis	0	0	0	0	0	0	0.00983	0.02083	0	0	0.01937	0	0.01088	0.01281	0	0.00476	0.10968	0.00444	0	0	0	0	0	0.0007	0	0.01857	0.00029	0.00618	0	0	0.00699	0	0	0.16099	0	0.26963	0	0	0	0	0	0	0	0	0	0	0	0.00403	0
k__Bacteria|p__Firmicutes|c__Tissierellia|o__Tissierellales|f__Peptoniphilaceae|g__Finegoldia|s__Finegoldia_magna	0	0	0	0	0	0	0.01641	0.01333	0	0	0.05228	0	0.02001	0.00233	0	0.00129	0.00887	0.00397	0	0	0	0	0	0.00062	0	0.31469	0	0	0	0	0.00014	0	0	0.00439	0	0	0	0	0	0.01964	0	0	0	0	0	0	0	0.01581	0.00256
k__Bacteria|p__Firmicutes|c__Tissierellia|o__Tissierellales|f__Peptoniphilaceae|g__Parvimonas|s__Parvimonas_micra	0	0	0	0	0	0	0	0	0	0	0	0	0	0	0	0	0	0	0	0	0	0	0	0	0	0	0	0	0	0	0	0	0.00419	0	0.00054	0	0	0	0	0	0	0	0	0	0	0	0	0	0
k__Bacteria|p__Firmicutes|c__Tissierellia|o__Tissierellales|f__Peptoniphilaceae|g__Peptoniphilus|s__Peptoniphilus_coxii	0	0	0	0	0	0	0	0	0	0	0	0	0	0	0	0	0	0	0	0	0	0	0	0	0	0	0	0	0	0	0	0	0	0	0	0	0	0	0	0	0	0	0	0	0	0	0	0	0
k__Bacteria|p__Firmicutes|c__Tissierellia|o__Tissierellales|f__Peptoniphilaceae|g__Peptoniphilus|s__Peptoniphilus_duerdenii	NA	NA	NA	NA	NA	NA	NA	NA	NA	NA	NA	NA	NA	NA	NA	NA	NA	NA	NA	NA	NA	NA	NA	NA	NA	NA	NA	NA	NA	NA	NA	NA	NA	NA	NA	NA	NA	NA	NA	NA	NA	NA	NA	NA	NA	NA	NA	NA	NA
k__Bacteria|p__Firmicutes|c__Tissierellia|o__Tissierellales|f__Peptoniphilaceae|g__Peptoniphilus|s__Peptoniphilus_grossensis	NA	NA	NA	NA	NA	NA	NA	NA	NA	NA	NA	NA	NA	NA	NA	NA	NA	NA	NA	NA	NA	NA	NA	NA	NA	NA	NA	NA	NA	NA	NA	NA	NA	NA	NA	NA	NA	NA	NA	NA	NA	NA	NA	NA	NA	NA	NA	NA	NA
k__Bacteria|p__Firmicutes|c__Tissierellia|o__Tissierellales|f__Peptoniphilaceae|g__Peptoniphilus|s__Peptoniphilus_harei	0	0	0	0	0	0	0	0	0	0	0	0	0	0.04473	0	0	0	0	0	0	0.01259	0	0	0	0	0	0	0	0	0	0	0	0	0	0	0	0	0	0	0	0	0	0	0	0	0	0	0.00049	0
k__Bacteria|p__Firmicutes|c__Tissierellia|o__Tissierellales|f__Peptoniphilaceae|g__Peptoniphilus|s__Peptoniphilus_lacrimalis	0	0	0	0	0	0	0	0	0	0	0	0	0	0	0	0	0	0	0	0	0	0	0	0	0	0	0	0	0	0	0	0	0	0	0	0	0	0	0	0	0	0	0	0	0	0	0	0	0
k__Bacteria|p__Firmicutes|c__Tissierellia|o__Tissierellia_unclassified|f__Tissierellia_unclassified|g__Tissierellia_unclassified|s__Bacteroides_coagulans	NA	NA	NA	NA	NA	NA	NA	NA	NA	NA	NA	NA	NA	NA	NA	NA	NA	NA	NA	NA	NA	NA	NA	NA	NA	NA	NA	NA	NA	NA	NA	NA	NA	NA	NA	NA	NA	NA	NA	NA	NA	NA	NA	NA	NA	NA	NA	NA	NA
k__Bacteria|p__Fusobacteria|c__Fusobacteriia|o__Fusobacteriales|f__Fusobacteriaceae|g__Cetobacterium|s__Cetobacterium_somerae	NA	NA	NA	NA	NA	NA	NA	NA	NA	NA	NA	NA	NA	NA	NA	NA	NA	NA	NA	NA	NA	NA	NA	NA	NA	NA	NA	NA	NA	NA	NA	NA	NA	NA	NA	NA	NA	NA	NA	NA	NA	NA	NA	NA	NA	NA	NA	NA	NA
k__Bacteria|p__Fusobacteria|c__Fusobacteriia|o__Fusobacteriales|f__Fusobacteriaceae|g__Fusobacterium|s__Fusobacterium_hwasookii	0	0	0	0	0	0	0	0	0	0	0	0	0	0	0	0	0	0	0	0	0	0	0	0	0	0	0	0	0	0	0	0	0	0	0	0	0	0	0	0	0	0	0	0	0	0	0	0	0
k__Bacteria|p__Fusobacteria|c__Fusobacteriia|o__Fusobacteriales|f__Fusobacteriaceae|g__Fusobacterium|s__Fusobacterium_mortiferum	NA	NA	NA	NA	NA	NA	NA	NA	NA	NA	NA	NA	NA	NA	NA	NA	NA	NA	NA	NA	NA	NA	NA	NA	NA	NA	NA	NA	NA	NA	NA	NA	NA	NA	NA	NA	NA	NA	NA	NA	NA	NA	NA	NA	NA	NA	NA	NA	NA
k__Bacteria|p__Fusobacteria|c__Fusobacteriia|o__Fusobacteriales|f__Fusobacteriaceae|g__Fusobacterium|s__Fusobacterium_naviforme	0	0	0	0	0	0	0	0	0	0	0	0	0	0	0	0	0	0	0	0	0	0	0	0	0	0	0	0	0	0	0	0	0	0	0	0	0	0	0	0	0	0	0	0	0	0	0	0	0
k__Bacteria|p__Fusobacteria|c__Fusobacteriia|o__Fusobacteriales|f__Fusobacteriaceae|g__Fusobacterium|s__Fusobacterium_nucleatum	0	0	0	0	0	0	0	0	0	0	0	0	0	0	0	0	0	0	0	0.00335	0	0	0.09326	0	0	0	0	0	0	0	0	0	0	0	0.34946	0.00257	0	0	0	0.05741	0	0	0	0	0	0	0	0	0
k__Bacteria|p__Fusobacteria|c__Fusobacteriia|o__Fusobacteriales|f__Fusobacteriaceae|g__Fusobacterium|s__Fusobacterium_periodonticum	0	0	0	0	0	0	0	0	0	0.0002	0	0	0	0	0	0	0	0	0	0	0	0	0	0	0	0	0	0	0.00779	0	0	0	0	0	0	0	0	0	0	0	0	0	0	0	0	0	0	0	0
k__Bacteria|p__Fusobacteria|c__Fusobacteriia|o__Fusobacteriales|f__Fusobacteriaceae|g__Fusobacterium|s__Fusobacterium_ulcerans	NA	NA	NA	NA	NA	NA	NA	NA	NA	NA	NA	NA	NA	NA	NA	NA	NA	NA	NA	NA	NA	NA	NA	NA	NA	NA	NA	NA	NA	NA	NA	NA	NA	NA	NA	NA	NA	NA	NA	NA	NA	NA	NA	NA	NA	NA	NA	NA	NA
k__Bacteria|p__Fusobacteria|c__Fusobacteriia|o__Fusobacteriales|f__Fusobacteriaceae|g__Fusobacterium|s__Fusobacterium_varium	NA	NA	NA	NA	NA	NA	NA	NA	NA	NA	NA	NA	NA	NA	NA	NA	NA	NA	NA	NA	NA	NA	NA	NA	NA	NA	NA	NA	NA	NA	NA	NA	NA	NA	NA	NA	NA	NA	NA	NA	NA	NA	NA	NA	NA	NA	NA	NA	NA
k__Bacteria|p__Fusobacteria|c__Fusobacteriia|o__Fusobacteriales|f__Leptotrichiaceae|g__Leptotrichia|s__Leptotrichia_wadei	NA	NA	NA	NA	NA	NA	NA	NA	NA	NA	NA	NA	NA	NA	NA	NA	NA	NA	NA	NA	NA	NA	NA	NA	NA	NA	NA	NA	NA	NA	NA	NA	NA	NA	NA	NA	NA	NA	NA	NA	NA	NA	NA	NA	NA	NA	NA	NA	NA
k__Bacteria|p__Lentisphaerae|c__Lentisphaeria|o__Victivallales|f__Victivallaceae|g__Victivallis|s__Victivallis_vadensis	NA	NA	NA	NA	NA	NA	NA	NA	NA	NA	NA	NA	NA	NA	NA	NA	NA	NA	NA	NA	NA	NA	NA	NA	NA	NA	NA	NA	NA	NA	NA	NA	NA	NA	NA	NA	NA	NA	NA	NA	NA	NA	NA	NA	NA	NA	NA	NA	NA
k__Bacteria|p__Proteobacteria|c__Alphaproteobacteria|o__Caulobacterales|f__Caulobacteraceae|g__Brevundimonas|s__Brevundimonas_diminuta	NA	NA	NA	NA	NA	NA	NA	NA	NA	NA	NA	NA	NA	NA	NA	NA	NA	NA	NA	NA	NA	NA	NA	NA	NA	NA	NA	NA	NA	NA	NA	NA	NA	NA	NA	NA	NA	NA	NA	NA	NA	NA	NA	NA	NA	NA	NA	NA	NA
k__Bacteria|p__Proteobacteria|c__Alphaproteobacteria|o__Caulobacterales|f__Caulobacteraceae|g__Brevundimonas|s__Brevundimonas_vesicularis	0	0	0	0	0	0	0	0	0	0	0	0	0	0	0	0	0	0	0	0	0	0	0	0	0	0	0	0	0	0	0	0	0	0	0	0	0	0	0	0	0	0	0	0	0	0	0	0	0
k__Bacteria|p__Proteobacteria|c__Alphaproteobacteria|o__Rhizobiales|f__Bradyrhizobiaceae|g__Bradyrhizobium|s__Bradyrhizobium_lupini	NA	NA	NA	NA	NA	NA	NA	NA	NA	NA	NA	NA	NA	NA	NA	NA	NA	NA	NA	NA	NA	NA	NA	NA	NA	NA	NA	NA	NA	NA	NA	NA	NA	NA	NA	NA	NA	NA	NA	NA	NA	NA	NA	NA	NA	NA	NA	NA	NA
k__Bacteria|p__Proteobacteria|c__Alphaproteobacteria|o__Rhizobiales|f__Brucellaceae|g__Ochrobactrum|s__Ochrobactrum_anthropi	NA	NA	NA	NA	NA	NA	NA	NA	NA	NA	NA	NA	NA	NA	NA	NA	NA	NA	NA	NA	NA	NA	NA	NA	NA	NA	NA	NA	NA	NA	NA	NA	NA	NA	NA	NA	NA	NA	NA	NA	NA	NA	NA	NA	NA	NA	NA	NA	NA
k__Bacteria|p__Proteobacteria|c__Alphaproteobacteria|o__Rhizobiales|f__Rhizobiaceae|g__Rhizobium|s__Rhizobium_pusense	NA	NA	NA	NA	NA	NA	NA	NA	NA	NA	NA	NA	NA	NA	NA	NA	NA	NA	NA	NA	NA	NA	NA	NA	NA	NA	NA	NA	NA	NA	NA	NA	NA	NA	NA	NA	NA	NA	NA	NA	NA	NA	NA	NA	NA	NA	NA	NA	NA
k__Bacteria|p__Proteobacteria|c__Alphaproteobacteria|o__Rhodobacterales|f__Rhodobacteraceae|g__Pannonibacter|s__Pannonibacter_phragmitetus	0	0	0	0	0	0	0	0	0	0	0	0	0	0	0	0	0	0	0	0	0	0	0	0	0	0	0	0	0	0	0	0	0	0	0	0	0	0	0	0	0	0	0	0	0	0	0	0	0
k__Bacteria|p__Proteobacteria|c__Alphaproteobacteria|o__Rhodospirillales|f__Acetobacteraceae|g__Gluconobacter|s__Gluconobacter_frateurii	NA	NA	NA	NA	NA	NA	NA	NA	NA	NA	NA	NA	NA	NA	NA	NA	NA	NA	NA	NA	NA	NA	NA	NA	NA	NA	NA	NA	NA	NA	NA	NA	NA	NA	NA	NA	NA	NA	NA	NA	NA	NA	NA	NA	NA	NA	NA	NA	NA
k__Bacteria|p__Proteobacteria|c__Alphaproteobacteria|o__Rhodospirillales|f__Acetobacteraceae|g__Gluconobacter|s__Gluconobacter_japonicus	NA	NA	NA	NA	NA	NA	NA	NA	NA	NA	NA	NA	NA	NA	NA	NA	NA	NA	NA	NA	NA	NA	NA	NA	NA	NA	NA	NA	NA	NA	NA	NA	NA	NA	NA	NA	NA	NA	NA	NA	NA	NA	NA	NA	NA	NA	NA	NA	NA
k__Bacteria|p__Proteobacteria|c__Alphaproteobacteria|o__Rhodospirillales|f__Acetobacteraceae|g__Roseomonas|s__Roseomonas_mucosa	NA	NA	NA	NA	NA	NA	NA	NA	NA	NA	NA	NA	NA	NA	NA	NA	NA	NA	NA	NA	NA	NA	NA	NA	NA	NA	NA	NA	NA	NA	NA	NA	NA	NA	NA	NA	NA	NA	NA	NA	NA	NA	NA	NA	NA	NA	NA	NA	NA
k__Bacteria|p__Proteobacteria|c__Alphaproteobacteria|o__Rhodospirillales|f__Rhodospirillales_unclassified|g__Enhydrobacter|s__Enhydrobacter_aerosaccus	0	0	0	0	0	0	0	0	0	0	0	0	0	0	0	0	0	0	0	0	0	0	0	0	0	0	0	0	0	0	0	0	0	0	0	0	0	0	0	0	0	0	0	0	0	0	0	0	0
k__Bacteria|p__Proteobacteria|c__Alphaproteobacteria|o__Sphingomonadales|f__Sphingomonadaceae|g__Sphingobium|s__Sphingobium_yanoikuyae	NA	NA	NA	NA	NA	NA	NA	NA	NA	NA	NA	NA	NA	NA	NA	NA	NA	NA	NA	NA	NA	NA	NA	NA	NA	NA	NA	NA	NA	NA	NA	NA	NA	NA	NA	NA	NA	NA	NA	NA	NA	NA	NA	NA	NA	NA	NA	NA	NA
k__Bacteria|p__Proteobacteria|c__Betaproteobacteria|o__Burkholderiales|f__Alcaligenaceae|g__Bordetella|s__Bordetella_parapertussis	NA	NA	NA	NA	NA	NA	NA	NA	NA	NA	NA	NA	NA	NA	NA	NA	NA	NA	NA	NA	NA	NA	NA	NA	NA	NA	NA	NA	NA	NA	NA	NA	NA	NA	NA	NA	NA	NA	NA	NA	NA	NA	NA	NA	NA	NA	NA	NA	NA
k__Bacteria|p__Proteobacteria|c__Betaproteobacteria|o__Burkholderiales|f__Alcaligenaceae|g__Bordetella|s__Bordetella_pertussis	NA	NA	NA	NA	NA	NA	NA	NA	NA	NA	NA	NA	NA	NA	NA	NA	NA	NA	NA	NA	NA	NA	NA	NA	NA	NA	NA	NA	NA	NA	NA	NA	NA	NA	NA	NA	NA	NA	NA	NA	NA	NA	NA	NA	NA	NA	NA	NA	NA
k__Bacteria|p__Proteobacteria|c__Betaproteobacteria|o__Burkholderiales|f__Burkholderiaceae|g__Lautropia|s__Lautropia_mirabilis	NA	NA	NA	NA	NA	NA	NA	NA	NA	NA	NA	NA	NA	NA	NA	NA	NA	NA	NA	NA	NA	NA	NA	NA	NA	NA	NA	NA	NA	NA	NA	NA	NA	NA	NA	NA	NA	NA	NA	NA	NA	NA	NA	NA	NA	NA	NA	NA	NA
k__Bacteria|p__Proteobacteria|c__Betaproteobacteria|o__Burkholderiales|f__Burkholderiaceae|g__Ralstonia|s__Ralstonia_pickettii	NA	NA	NA	NA	NA	NA	NA	NA	NA	NA	NA	NA	NA	NA	NA	NA	NA	NA	NA	NA	NA	NA	NA	NA	NA	NA	NA	NA	NA	NA	NA	NA	NA	NA	NA	NA	NA	NA	NA	NA	NA	NA	NA	NA	NA	NA	NA	NA	NA
k__Bacteria|p__Proteobacteria|c__Betaproteobacteria|o__Burkholderiales|f__Burkholderiales_unclassified|g__Aquabacterium|s__Aquabacterium_olei	0	0	0	0	0	0	0	0	0	0	0	0	0	0	0	0	0	0	0	0	0	0	0	0	0	0	0	0	0	0	0	0	0	0	0	0	0	0	0	0	0	0	0	0	0	0	0	0	0
k__Bacteria|p__Proteobacteria|c__Betaproteobacteria|o__Burkholderiales|f__Comamonadaceae|g__Comamonas|s__Comamonas_sp_JNW	0	0	0	0	0	0	0	0	0	0	0	0	0	0	0	0	0	0	0	0	0	0	0	0	0	0	0	0	0	0	0	0	0	0	0	0	0	0	0	0	0	0	0	0	0	0	0	0	0
k__Bacteria|p__Proteobacteria|c__Betaproteobacteria|o__Burkholderiales|f__Sutterellaceae|g__Parasutterella|s__Parasutterella_excrementihominis	0	0	0	0.06841	0	0	0	0	0	0	0	0	0	0	0	0	0	0	0	0	0	0	0	0	0	0	0	0.04844	0	0	0	0	0	0	0	0	0	0.37176	0	0	0	0	0	0	3.84785	0.09644	0	0	0
k__Bacteria|p__Proteobacteria|c__Betaproteobacteria|o__Burkholderiales|f__Sutterellaceae|g__Sutterella|s__Sutterella_parvirubra	0	0	0	0	0	0	0	0	0	0	0	0	0	0	0	0	0	0	0	0	0	0	0.42807	0	0	0	0	0	0	0.00494	0	0	0	0	0	0	0	0	0	0	0	0	0	0	0	0	0	0	0
k__Bacteria|p__Proteobacteria|c__Betaproteobacteria|o__Burkholderiales|f__Sutterellaceae|g__Turicimonas|s__Turicimonas_muris	0	0	0	0	0	0	0	0	0	0	0	0	0	0	0	0	0	0	0	0	0	0	0	0	0	0	0	0.06827	0	0	0	0	0	0	0	0	0	0	0	0	0	0	0	0	0.05278	0.07951	0	0	0
k__Bacteria|p__Proteobacteria|c__Betaproteobacteria|o__Neisseriales|f__Neisseriaceae|g__Eikenella|s__Eikenella_corrodens	0	0	0	0	0	0	0	0	0	0	0	0	0	0	0	0	0	0	0	0	0	0	0.00579	0	0	0	0	0	0	0	0.00317	0	0	0.0403	0	0	0	0	0	0	0	0	0	0	0	0	0	0	0
k__Bacteria|p__Proteobacteria|c__Betaproteobacteria|o__Neisseriales|f__Neisseriaceae|g__Neisseria|s__Neisseria_cinerea	NA	NA	NA	NA	NA	NA	NA	NA	NA	NA	NA	NA	NA	NA	NA	NA	NA	NA	NA	NA	NA	NA	NA	NA	NA	NA	NA	NA	NA	NA	NA	NA	NA	NA	NA	NA	NA	NA	NA	NA	NA	NA	NA	NA	NA	NA	NA	NA	NA
k__Bacteria|p__Proteobacteria|c__Betaproteobacteria|o__Neisseriales|f__Neisseriaceae|g__Neisseria|s__Neisseria_elongata	NA	NA	NA	NA	NA	NA	NA	NA	NA	NA	NA	NA	NA	NA	NA	NA	NA	NA	NA	NA	NA	NA	NA	NA	NA	NA	NA	NA	NA	NA	NA	NA	NA	NA	NA	NA	NA	NA	NA	NA	NA	NA	NA	NA	NA	NA	NA	NA	NA
k__Bacteria|p__Proteobacteria|c__Betaproteobacteria|o__Neisseriales|f__Neisseriaceae|g__Neisseria|s__Neisseria_flavescens	0	0	0	0	0	0	0	0	0	0.0213	0	0	0	0	0	0	0	0	0	0	0	0	0	0	0	0	0	0	0	0	0.00752	0	0	0	0	0	0	0	0	0.00491	0	0.06647	0	0	0	0	0	0	0.00268
k__Bacteria|p__Proteobacteria|c__Betaproteobacteria|o__Neisseriales|f__Neisseriaceae|g__Neisseria|s__Neisseria_macacae	0	0	0	0	0	0	0	0	0	0	0	0	0	0	0	0	0	0	0	0	0	0	0	0	0	0	0	0	0	0	0	0	0	0	0	0	0	0	0	0	0	0	0	0	0	0	0	0	0
k__Bacteria|p__Proteobacteria|c__Betaproteobacteria|o__Neisseriales|f__Neisseriaceae|g__Neisseria|s__Neisseria_mucosa	0	0	0	0	0	0	0	0	0	0	0	0	0	0	0	0	0	0	0	0	0	0	0	0	0	0	0	0	0	0	0	0	0	0	0	0	0	0	0	0	0	0	0	0	0	0	0	0	0
k__Bacteria|p__Proteobacteria|c__Betaproteobacteria|o__Neisseriales|f__Neisseriaceae|g__Neisseria|s__Neisseria_perflava	0	0	0	0	0	0	0	0	0	0	0	0	0	0	0	0	0	0	0	0	0	0	0	0	0	0	0	0	0	0	0	0	0	0	0	0	0	0	0	0	0	0	0	0	0	0	0	0	0
k__Bacteria|p__Proteobacteria|c__Betaproteobacteria|o__Neisseriales|f__Neisseriaceae|g__Neisseria|s__Neisseria_sicca	0	0	0	0	0	0	0	0	0	0	0	0	0	0	0	0	0	0	0	0	0	0	0	0	0	0	0	0	0	0	0	0	0	0	0	0	0	0	0	0	0	0	0	0	0	0	0	0	0
k__Bacteria|p__Proteobacteria|c__Betaproteobacteria|o__Neisseriales|f__Neisseriaceae|g__Neisseria|s__Neisseria_subflava	0	0	0	0	0	0	0	0	0	0.00213	0	0	0	0	0	0	0	0	0	0	0	0	0	0	0	0	0	0	0	0	0	0	0	0	0	0	0	0	0	0	0	0.01605	0	0	0	0	0	0	0
k__Bacteria|p__Proteobacteria|c__Deltaproteobacteria|o__Desulfovibrionales|f__Desulfovibrionaceae|g__Bilophila|s__Bilophila_wadsworthia	0	0	0	0	0	0	0	0	0	0	0	0	0.26905	0	0.12759	0	0	0	0	0	0	0	0	0	0	0	0	0	0	0.11158	0	0.0075	0	0	0	0	0	0	0.00427	0	0	0	0	0	0.69145	0	0	0	0
k__Bacteria|p__Proteobacteria|c__Deltaproteobacteria|o__Desulfovibrionales|f__Desulfovibrionaceae|g__Desulfovibrio|s__Desulfovibrio_fairfieldensis	NA	NA	NA	NA	NA	NA	NA	NA	NA	NA	NA	NA	NA	NA	NA	NA	NA	NA	NA	NA	NA	NA	NA	NA	NA	NA	NA	NA	NA	NA	NA	NA	NA	NA	NA	NA	NA	NA	NA	NA	NA	NA	NA	NA	NA	NA	NA	NA	NA
k__Bacteria|p__Proteobacteria|c__Deltaproteobacteria|o__Desulfovibrionales|f__Desulfovibrionaceae|g__Desulfovibrio|s__Desulfovibrio_piger	NA	NA	NA	NA	NA	NA	NA	NA	NA	NA	NA	NA	NA	NA	NA	NA	NA	NA	NA	NA	NA	NA	NA	NA	NA	NA	NA	NA	NA	NA	NA	NA	NA	NA	NA	NA	NA	NA	NA	NA	NA	NA	NA	NA	NA	NA	NA	NA	NA
k__Bacteria|p__Proteobacteria|c__Deltaproteobacteria|o__Desulfovibrionales|f__Desulfovibrionaceae|g__Desulfovibrionaceae_unclassified|s__Desulfovibrionaceae_bacterium	NA	NA	NA	NA	NA	NA	NA	NA	NA	NA	NA	NA	NA	NA	NA	NA	NA	NA	NA	NA	NA	NA	NA	NA	NA	NA	NA	NA	NA	NA	NA	NA	NA	NA	NA	NA	NA	NA	NA	NA	NA	NA	NA	NA	NA	NA	NA	NA	NA
k__Bacteria|p__Proteobacteria|c__Epsilonproteobacteria|o__Campylobacterales|f__Campylobacteraceae|g__Campylobacter|s__Campylobacter_concisus	0	0	0	0	0	0	0	0	0	0	0	0	0	0	0	0	0	0	0	0	0	0	0	0	0	0	0	0	0	0	0.12663	0	0	0	0	0	0	0	0	0	0	0	0	0	0	0	0	0	0
k__Bacteria|p__Proteobacteria|c__Epsilonproteobacteria|o__Campylobacterales|f__Campylobacteraceae|g__Campylobacter|s__Campylobacter_curvus	NA	NA	NA	NA	NA	NA	NA	NA	NA	NA	NA	NA	NA	NA	NA	NA	NA	NA	NA	NA	NA	NA	NA	NA	NA	NA	NA	NA	NA	NA	NA	NA	NA	NA	NA	NA	NA	NA	NA	NA	NA	NA	NA	NA	NA	NA	NA	NA	NA
k__Bacteria|p__Proteobacteria|c__Epsilonproteobacteria|o__Campylobacterales|f__Campylobacteraceae|g__Campylobacter|s__Campylobacter_gracilis	0	0	0	0	0.00884	0	0	0	0	0	0	0	0	0	0	0	0	0	0	0	0	0	0	0	0	0	0	0	0	0	0	0	0	0	0	0	0	0	0	0	0	0	0	0	0	0	0	0	0
k__Bacteria|p__Proteobacteria|c__Epsilonproteobacteria|o__Campylobacterales|f__Campylobacteraceae|g__Campylobacter|s__Campylobacter_hominis	NA	NA	NA	NA	NA	NA	NA	NA	NA	NA	NA	NA	NA	NA	NA	NA	NA	NA	NA	NA	NA	NA	NA	NA	NA	NA	NA	NA	NA	NA	NA	NA	NA	NA	NA	NA	NA	NA	NA	NA	NA	NA	NA	NA	NA	NA	NA	NA	NA
k__Bacteria|p__Proteobacteria|c__Epsilonproteobacteria|o__Campylobacterales|f__Campylobacteraceae|g__Campylobacter|s__Campylobacter_jejuni	0	0	0	0	0	0	0	0	0	0	0	0	0	0	0	0	0	0	0	0	0	0	0	0	0	0	0	0	0	0	0	0	0	0	0	0	0	0	0	0	0	0	0	0	0	0	0	0	0
k__Bacteria|p__Proteobacteria|c__Epsilonproteobacteria|o__Campylobacterales|f__Campylobacteraceae|g__Campylobacter|s__Campylobacter_showae	NA	NA	NA	NA	NA	NA	NA	NA	NA	NA	NA	NA	NA	NA	NA	NA	NA	NA	NA	NA	NA	NA	NA	NA	NA	NA	NA	NA	NA	NA	NA	NA	NA	NA	NA	NA	NA	NA	NA	NA	NA	NA	NA	NA	NA	NA	NA	NA	NA
k__Bacteria|p__Proteobacteria|c__Epsilonproteobacteria|o__Campylobacterales|f__Campylobacteraceae|g__Campylobacter|s__Campylobacter_upsaliensis	NA	NA	NA	NA	NA	NA	NA	NA	NA	NA	NA	NA	NA	NA	NA	NA	NA	NA	NA	NA	NA	NA	NA	NA	NA	NA	NA	NA	NA	NA	NA	NA	NA	NA	NA	NA	NA	NA	NA	NA	NA	NA	NA	NA	NA	NA	NA	NA	NA
k__Bacteria|p__Proteobacteria|c__Epsilonproteobacteria|o__Campylobacterales|f__Campylobacteraceae|g__Campylobacter|s__Campylobacter_ureolyticus	0	0	0	0	0	0	0.00261	0	0	0	0	0	0	0	0.02541	0	0	0	0	0	0.00077	0	0	0	0	0.23045	0	0	0	0	0.00528	0	0	0	0	0	0	0	0	0	0	0	0	0	0	0	0	0	0
k__Bacteria|p__Proteobacteria|c__Epsilonproteobacteria|o__Campylobacterales|f__Helicobacteraceae|g__Helicobacter|s__Helicobacter_canis	NA	NA	NA	NA	NA	NA	NA	NA	NA	NA	NA	NA	NA	NA	NA	NA	NA	NA	NA	NA	NA	NA	NA	NA	NA	NA	NA	NA	NA	NA	NA	NA	NA	NA	NA	NA	NA	NA	NA	NA	NA	NA	NA	NA	NA	NA	NA	NA	NA
k__Bacteria|p__Proteobacteria|c__Gammaproteobacteria|o__Aeromonadales|f__Aeromonadaceae|g__Aeromonas|s__Aeromonas_caviae	NA	NA	NA	NA	NA	NA	NA	NA	NA	NA	NA	NA	NA	NA	NA	NA	NA	NA	NA	NA	NA	NA	NA	NA	NA	NA	NA	NA	NA	NA	NA	NA	NA	NA	NA	NA	NA	NA	NA	NA	NA	NA	NA	NA	NA	NA	NA	NA	NA
k__Bacteria|p__Proteobacteria|c__Gammaproteobacteria|o__Aeromonadales|f__Aeromonadaceae|g__Aeromonas|s__Aeromonas_dhakensis	NA	NA	NA	NA	NA	NA	NA	NA	NA	NA	NA	NA	NA	NA	NA	NA	NA	NA	NA	NA	NA	NA	NA	NA	NA	NA	NA	NA	NA	NA	NA	NA	NA	NA	NA	NA	NA	NA	NA	NA	NA	NA	NA	NA	NA	NA	NA	NA	NA
k__Bacteria|p__Proteobacteria|c__Gammaproteobacteria|o__Aeromonadales|f__Aeromonadaceae|g__Aeromonas|s__Aeromonas_hydrophila	NA	NA	NA	NA	NA	NA	NA	NA	NA	NA	NA	NA	NA	NA	NA	NA	NA	NA	NA	NA	NA	NA	NA	NA	NA	NA	NA	NA	NA	NA	NA	NA	NA	NA	NA	NA	NA	NA	NA	NA	NA	NA	NA	NA	NA	NA	NA	NA	NA
k__Bacteria|p__Proteobacteria|c__Gammaproteobacteria|o__Aeromonadales|f__Aeromonadaceae|g__Aeromonas|s__Aeromonas_media	NA	NA	NA	NA	NA	NA	NA	NA	NA	NA	NA	NA	NA	NA	NA	NA	NA	NA	NA	NA	NA	NA	NA	NA	NA	NA	NA	NA	NA	NA	NA	NA	NA	NA	NA	NA	NA	NA	NA	NA	NA	NA	NA	NA	NA	NA	NA	NA	NA
k__Bacteria|p__Proteobacteria|c__Gammaproteobacteria|o__Alteromonadales|f__Shewanellaceae|g__Shewanella|s__Shewanella_xiamenensis	NA	NA	NA	NA	NA	NA	NA	NA	NA	NA	NA	NA	NA	NA	NA	NA	NA	NA	NA	NA	NA	NA	NA	NA	NA	NA	NA	NA	NA	NA	NA	NA	NA	NA	NA	NA	NA	NA	NA	NA	NA	NA	NA	NA	NA	NA	NA	NA	NA
k__Bacteria|p__Proteobacteria|c__Gammaproteobacteria|o__Enterobacterales|f__Enterobacterales_unclassified|g__Phytobacter|s__Phytobacter_ursingii	NA	NA	NA	NA	NA	NA	NA	NA	NA	NA	NA	NA	NA	NA	NA	NA	NA	NA	NA	NA	NA	NA	NA	NA	NA	NA	NA	NA	NA	NA	NA	NA	NA	NA	NA	NA	NA	NA	NA	NA	NA	NA	NA	NA	NA	NA	NA	NA	NA
k__Bacteria|p__Proteobacteria|c__Gammaproteobacteria|o__Enterobacterales|f__Enterobacterales_unclassified|g__Plesiomonas|s__Plesiomonas_shigelloides	NA	NA	NA	NA	NA	NA	NA	NA	NA	NA	NA	NA	NA	NA	NA	NA	NA	NA	NA	NA	NA	NA	NA	NA	NA	NA	NA	NA	NA	NA	NA	NA	NA	NA	NA	NA	NA	NA	NA	NA	NA	NA	NA	NA	NA	NA	NA	NA	NA
k__Bacteria|p__Proteobacteria|c__Gammaproteobacteria|o__Enterobacterales|f__Enterobacteriaceae|g__Atlantibacter|s__Atlantibacter_hermannii	0	0	0	0	0	0	0	0	0	0	0	0	0	0	0	0	0	0	0	0	0	0	0	0	0	0	0	0	0	0	0	0	0	0	0.00314	0	0	0	0	0	0	0	0	0	0	0	0	0.00173	0
k__Bacteria|p__Proteobacteria|c__Gammaproteobacteria|o__Enterobacterales|f__Enterobacteriaceae|g__Buttiauxella|s__Buttiauxella_agrestis	NA	NA	NA	NA	NA	NA	NA	NA	NA	NA	NA	NA	NA	NA	NA	NA	NA	NA	NA	NA	NA	NA	NA	NA	NA	NA	NA	NA	NA	NA	NA	NA	NA	NA	NA	NA	NA	NA	NA	NA	NA	NA	NA	NA	NA	NA	NA	NA	NA
k__Bacteria|p__Proteobacteria|c__Gammaproteobacteria|o__Enterobacterales|f__Enterobacteriaceae|g__Citrobacter|s__Citrobacter_amalonaticus	0	0	0	0	0	0	0	0	0	0	0	0	0	0	0	0	0	0	0	0	0	0	0	0	0	0	0	0	0	0.33898	0	0	0	0	0	0	0	0	0	0	0	0	0	0	0	0	0	0	0
k__Bacteria|p__Proteobacteria|c__Gammaproteobacteria|o__Enterobacterales|f__Enterobacteriaceae|g__Citrobacter|s__Citrobacter_braakii	0	0	0	0	0	0	0	0	0	0	0	0	0	0	0	0	0	0	0	0	0	0	0	0	0	0	0	0	0	0.06551	0	0	0	0	3.5146	0	0	0	0	0	0	0	0	0	0	0	0	0	0
k__Bacteria|p__Proteobacteria|c__Gammaproteobacteria|o__Enterobacterales|f__Enterobacteriaceae|g__Citrobacter|s__Citrobacter_europaeus	NA	NA	NA	NA	NA	NA	NA	NA	NA	NA	NA	NA	NA	NA	NA	NA	NA	NA	NA	NA	NA	NA	NA	NA	NA	NA	NA	NA	NA	NA	NA	NA	NA	NA	NA	NA	NA	NA	NA	NA	NA	NA	NA	NA	NA	NA	NA	NA	NA
k__Bacteria|p__Proteobacteria|c__Gammaproteobacteria|o__Enterobacterales|f__Enterobacteriaceae|g__Citrobacter|s__Citrobacter_farmeri	0	0	0	0	0	0	0	0	0	0	0	0	0	0	0	0	0	0	0	0	0	0	0	0	0	0	0	0	0	0	0	0	0	0	0	0	0	0	0	0	0	0	0	0	0	0	0	0	0
k__Bacteria|p__Proteobacteria|c__Gammaproteobacteria|o__Enterobacterales|f__Enterobacteriaceae|g__Citrobacter|s__Citrobacter_freundii	0	0	0	0	0	0	0	0	0	0	0	0	0	0	0	1.16779	0	0	0	0	0	0	0	0	0	0	0	0	0	0	0	0	0	0	0.10359	0	0	0	0	0	0.0699	0	0	0	0.83757	0	0	0	0
k__Bacteria|p__Proteobacteria|c__Gammaproteobacteria|o__Enterobacterales|f__Enterobacteriaceae|g__Citrobacter|s__Citrobacter_koseri	NA	NA	NA	NA	NA	NA	NA	NA	NA	NA	NA	NA	NA	NA	NA	NA	NA	NA	NA	NA	NA	NA	NA	NA	NA	NA	NA	NA	NA	NA	NA	NA	NA	NA	NA	NA	NA	NA	NA	NA	NA	NA	NA	NA	NA	NA	NA	NA	NA
k__Bacteria|p__Proteobacteria|c__Gammaproteobacteria|o__Enterobacterales|f__Enterobacteriaceae|g__Citrobacter|s__Citrobacter_pasteurii	0	0	0	0	0	0.003	0	0	0	0	0	0	0	0	0	0	0	0	0	0	0	0	0	0	0	0	0	0	0	0.01111	0	0.00034	0	0.00026	0	0	0	0	0	0	0	0	0	0	0	0	0	0	0
k__Bacteria|p__Proteobacteria|c__Gammaproteobacteria|o__Enterobacterales|f__Enterobacteriaceae|g__Citrobacter|s__Citrobacter_portucalensis	0	0	0	0	0	0	0	0	0	0	0	0	0	0	0	0	0	0	0	0	0	0	0	0	0	0	0	0	0	0	0	0	0	0	0	0	0	0	0	0	0	0	0	0	0.01261	0	0	0	0
k__Bacteria|p__Proteobacteria|c__Gammaproteobacteria|o__Enterobacterales|f__Enterobacteriaceae|g__Citrobacter|s__Citrobacter_werkmanii	0	0	0	0	0	0	0	0	0	0	0	0	0	0	0	0	0	0	0	0	0	0	0	0	0	0	0	0	0	0	0	0	0	0	0	0	0	0	0	0	0	0	0	0	0	0	0	0	0
k__Bacteria|p__Proteobacteria|c__Gammaproteobacteria|o__Enterobacterales|f__Enterobacteriaceae|g__Citrobacter|s__Citrobacter_youngae	0	0	0	0	0	0.00219	0	0	0	0	0	0	0	0	0	0.29257	0	0	0	0	0	0	0	0	0	0	0	0	0	0	0	0	0	0	0.07712	0	0	0	0	0	0.03153	0	0	0	0.15568	0	0	0	0
k__Bacteria|p__Proteobacteria|c__Gammaproteobacteria|o__Enterobacterales|f__Enterobacteriaceae|g__Cronobacter|s__Cronobacter_malonaticus	NA	NA	NA	NA	NA	NA	NA	NA	NA	NA	NA	NA	NA	NA	NA	NA	NA	NA	NA	NA	NA	NA	NA	NA	NA	NA	NA	NA	NA	NA	NA	NA	NA	NA	NA	NA	NA	NA	NA	NA	NA	NA	NA	NA	NA	NA	NA	NA	NA
k__Bacteria|p__Proteobacteria|c__Gammaproteobacteria|o__Enterobacterales|f__Enterobacteriaceae|g__Cronobacter|s__Cronobacter_sakazakii	0	0	0	0	0	0	0	0	0	0	0	0	0	0	0	0	0	0	0	0	0	0	0	0	0	0	0	0	0	0	0	0	0	0	0	0	0	0	0	0	0	0	0	0	0	0	0.0727	0	0
k__Bacteria|p__Proteobacteria|c__Gammaproteobacteria|o__Enterobacterales|f__Enterobacteriaceae|g__Enterobacter|s__Enterobacter_bugandensis	NA	NA	NA	NA	NA	NA	NA	NA	NA	NA	NA	NA	NA	NA	NA	NA	NA	NA	NA	NA	NA	NA	NA	NA	NA	NA	NA	NA	NA	NA	NA	NA	NA	NA	NA	NA	NA	NA	NA	NA	NA	NA	NA	NA	NA	NA	NA	NA	NA
k__Bacteria|p__Proteobacteria|c__Gammaproteobacteria|o__Enterobacterales|f__Enterobacteriaceae|g__Enterobacter|s__Enterobacter_cloacae_complex	0	0	0	0.03552	0	0	0	0	0	0	0	0	0	0	0	0	0	0.01961	0	0	9.89187	0	0.3155	0	0	0.0566	0	0	0	0.08226	0	0	0	0	2.43752	0	0	0	0	0	0	0	0	0	0.09949	0.00819	0	0	0
k__Bacteria|p__Proteobacteria|c__Gammaproteobacteria|o__Enterobacterales|f__Enterobacteriaceae|g__Enterobacter|s__Enterobacter_mori	NA	NA	NA	NA	NA	NA	NA	NA	NA	NA	NA	NA	NA	NA	NA	NA	NA	NA	NA	NA	NA	NA	NA	NA	NA	NA	NA	NA	NA	NA	NA	NA	NA	NA	NA	NA	NA	NA	NA	NA	NA	NA	NA	NA	NA	NA	NA	NA	NA
k__Bacteria|p__Proteobacteria|c__Gammaproteobacteria|o__Enterobacterales|f__Enterobacteriaceae|g__Escherichia|s__Escherichia_albertii	0	0	0	0	0	0	0	0	0	0	0	0	0	0	0	0	0	0	0	0	0	0	0	0	0	0	0	0	0	0.00287	0	0	0	0	0	0	0	0	0	0	0	0	0	0	0	0	0	0	0
k__Bacteria|p__Proteobacteria|c__Gammaproteobacteria|o__Enterobacterales|f__Enterobacteriaceae|g__Escherichia|s__Escherichia_coli	3.37839	0	0	0.71673	0	5.79835	8.66933	1.95294	0	1.9335	29.8214	5.05259	0.1342	8.60529	5.23894	21.3668	1.99772	7.44645	2.00688	80.1799	5.7494	0.10399	17.2303	22.5545	0	0.56838	0.98694	12.3171	6.92819	0.30067	10.32	6.92962	0.11676	62.652	5.58344	14.9171	0.18815	0.01351	1.78002	2.66665	43.4881	1.05277	0	4.49526	14.152	0.0371	2.83477	6.24256	8.80943
k__Bacteria|p__Proteobacteria|c__Gammaproteobacteria|o__Enterobacterales|f__Enterobacteriaceae|g__Escherichia|s__Escherichia_fergusonii	0	0	0	0	0	0	0	0	0	0	0	0	0	0	0	0	0	0	0	0	0	0	0	0	0	0	0	0	0	0	0	0	0	0	0	0	0	0	0	0	0	0	0	0	0	0	0	0	0
k__Bacteria|p__Proteobacteria|c__Gammaproteobacteria|o__Enterobacterales|f__Enterobacteriaceae|g__Escherichia|s__Escherichia_marmotae	0	0	0	0	0	0	0	0	0	0	0	0	0	0	0	0	0	0	0	0	0	0	0	0	0	0	0	0	0	0	0	0	0	0	0	0	0	0	0	0	0	0	0	0	0	0	0	0	0
k__Bacteria|p__Proteobacteria|c__Gammaproteobacteria|o__Enterobacterales|f__Enterobacteriaceae|g__Klebsiella|s__Klebsiella_aerogenes	0	0	0	0	0	0	0	0	0	0	0	0	0	0	0	0	0	0	0	0	0	0	0	0	0	0	0	0	0	0	0	0	0	0	0	0	0	0	0	0	0	0	99.1913	0	0	0	0	0	0
k__Bacteria|p__Proteobacteria|c__Gammaproteobacteria|o__Enterobacterales|f__Enterobacteriaceae|g__Klebsiella|s__Klebsiella_grimontii	NA	NA	NA	NA	NA	NA	NA	NA	NA	NA	NA	NA	NA	NA	NA	NA	NA	NA	NA	NA	NA	NA	NA	NA	NA	NA	NA	NA	NA	NA	NA	NA	NA	NA	NA	NA	NA	NA	NA	NA	NA	NA	NA	NA	NA	NA	NA	NA	NA
k__Bacteria|p__Proteobacteria|c__Gammaproteobacteria|o__Enterobacterales|f__Enterobacteriaceae|g__Klebsiella|s__Klebsiella_michiganensis	0	0	0	0.00552	0	0	0	0	0	0	0.26086	0	0	0.0085	0	0	0	0	0	0	0	0	0	0.02717	0	1.47272	0	0	0	0.18772	0	0	1.08914	0.00358	0.01909	0	0	0	0	0	0	0.00742	0	0	0.42949	0	0	0	0
k__Bacteria|p__Proteobacteria|c__Gammaproteobacteria|o__Enterobacterales|f__Enterobacteriaceae|g__Klebsiella|s__Klebsiella_oxytoca	0	0	0	0	0.00321	0	0	0	0	0	0.02543	0	0	0	0	0.02163	0	0	0	0	0	0	0	0.00669	0	0.10572	0	0	0	0.06741	0	0	0	0.58143	0.91747	0	0	0	0	0	0	0	0	0	0.09073	0	0	0	0
k__Bacteria|p__Proteobacteria|c__Gammaproteobacteria|o__Enterobacterales|f__Enterobacteriaceae|g__Klebsiella|s__Klebsiella_pneumoniae	0.15275	2.01878	10.8002	0	1.65187	0	0	0	0	0.07947	0	0.05981	0.04528	0.10283	0.01039	0.00723	0	3.25108	0	0	0	0	0	1.23875	12.7542	0.56165	0	0.07099	0	2.14879	0	0	0	0.8966	3.63403	0	0.01533	0	0	0.004	0.03769	0.01152	0	0	1.74634	0	0	0.01639	0
k__Bacteria|p__Proteobacteria|c__Gammaproteobacteria|o__Enterobacterales|f__Enterobacteriaceae|g__Klebsiella|s__Klebsiella_quasipneumoniae	0.01219	0.14375	0.73943	0	1.84622	0	0	0	0	0.00329	0	0	0	0.00466	0	0.00204	0	0.37563	0	0	0	0	0	0.04909	16.8287	0.03097	0	0.00762	0	0.13309	0	0	0	0.14024	0.51445	0	0	0	0	0.00135	0	0	0	0	0.06408	0	0	0.00261	0
k__Bacteria|p__Proteobacteria|c__Gammaproteobacteria|o__Enterobacterales|f__Enterobacteriaceae|g__Klebsiella|s__Klebsiella_variicola	0.07594	2.59243	14.0599	0	0.25592	0	0	0	0	0.16896	0.00436	0.02134	0.0093	0.03088	0.00736	0.01324	0	0.80037	0	0	0	0	0	0.44035	1.69363	0.57193	0	0.22369	0	2.58508	0	0	0	0.38924	1.47894	0	0.00637	0	0	0.02249	0.05201	0.01466	0	0	0.72039	0	0	0.03975	0
k__Bacteria|p__Proteobacteria|c__Gammaproteobacteria|o__Enterobacterales|f__Enterobacteriaceae|g__Kluyvera|s__Kluyvera_ascorbata	0	0	0	0	0	0	0	0	0	0	0	0	0	0	0	0	0	0	0	0	0	0	0	0	0	3.17993	0	0	0	0.0382	0	0	0	0.00341	0	0	0	0	0	0	0	0	0	0	3.26904	0	0	0	0
k__Bacteria|p__Proteobacteria|c__Gammaproteobacteria|o__Enterobacterales|f__Enterobacteriaceae|g__Kluyvera|s__Kluyvera_cryocrescens	0	0	0	0	0	0	0	0	0	0	0	0	0	0	0	0.09753	0	0	0	0	0	0	0	0	0	0	0	0.05912	0	0	0	0	0	0	0	0	0	0	0	0	0	0.02169	0	0	0	0	0	0	0
k__Bacteria|p__Proteobacteria|c__Gammaproteobacteria|o__Enterobacterales|f__Enterobacteriaceae|g__Kluyvera|s__Kluyvera_georgiana	NA	NA	NA	NA	NA	NA	NA	NA	NA	NA	NA	NA	NA	NA	NA	NA	NA	NA	NA	NA	NA	NA	NA	NA	NA	NA	NA	NA	NA	NA	NA	NA	NA	NA	NA	NA	NA	NA	NA	NA	NA	NA	NA	NA	NA	NA	NA	NA	NA
k__Bacteria|p__Proteobacteria|c__Gammaproteobacteria|o__Enterobacterales|f__Enterobacteriaceae|g__Kluyvera|s__Kluyvera_intermedia	0	0	0	0	0	0	0	0	0	0	0	0	0	0	0	0	0	0	0	0	0	0	0	0	0	0	0	0	0	0	0	0	0	0	0	0	0	0	0	0	0	0	0	0	0	0	0	0	0
k__Bacteria|p__Proteobacteria|c__Gammaproteobacteria|o__Enterobacterales|f__Enterobacteriaceae|g__Kosakonia|s__Kosakonia_cowanii	0	0	0	0	0	0	0	0	0	0	0	0	0	0	0	0	0	0	0	0	0	0	0	0	0	0	0	0	0	0	0	0	0	0	0	0	0	0	0	0	0	0	0	0	0	0	0	0	0
k__Bacteria|p__Proteobacteria|c__Gammaproteobacteria|o__Enterobacterales|f__Enterobacteriaceae|g__Kosakonia|s__Kosakonia_oryzae	NA	NA	NA	NA	NA	NA	NA	NA	NA	NA	NA	NA	NA	NA	NA	NA	NA	NA	NA	NA	NA	NA	NA	NA	NA	NA	NA	NA	NA	NA	NA	NA	NA	NA	NA	NA	NA	NA	NA	NA	NA	NA	NA	NA	NA	NA	NA	NA	NA
k__Bacteria|p__Proteobacteria|c__Gammaproteobacteria|o__Enterobacterales|f__Enterobacteriaceae|g__Kosakonia|s__Kosakonia_oryzendophytica	0	0	0	0	0	0	0	0	0	0	0	0	0	0	0	0	0	0	0	0	0	0	0	0	0	0	0	0	0	0	0	0	0	0	0	0	0	0	0	0	0	0	0	0	0	0	0	0	0
k__Bacteria|p__Proteobacteria|c__Gammaproteobacteria|o__Enterobacterales|f__Enterobacteriaceae|g__Kosakonia|s__Kosakonia_sacchari	NA	NA	NA	NA	NA	NA	NA	NA	NA	NA	NA	NA	NA	NA	NA	NA	NA	NA	NA	NA	NA	NA	NA	NA	NA	NA	NA	NA	NA	NA	NA	NA	NA	NA	NA	NA	NA	NA	NA	NA	NA	NA	NA	NA	NA	NA	NA	NA	NA
k__Bacteria|p__Proteobacteria|c__Gammaproteobacteria|o__Enterobacterales|f__Enterobacteriaceae|g__Leclercia|s__Leclercia_adecarboxylata	0	0	0	0	0	0	0	0	0	0	0	0	0	0	0	0	0	0	0	0	0	0	0	0	0	0	0	0	0	0	0	0	0	0	0	0	0	0	0	0	0	0	0	0	0	0	0	0	0
k__Bacteria|p__Proteobacteria|c__Gammaproteobacteria|o__Enterobacterales|f__Enterobacteriaceae|g__Metakosakonia|s__Kluyvera_intestini	0	0	0	0	0	0	0	0	0	0	0	0	0	0	0	0	0	0	0	0	0	0	0	0	0	0	0	0	0	0	0	0	0	0	0	0	0	0	0	0	0	0	0	0	0	0	0	0	0
k__Bacteria|p__Proteobacteria|c__Gammaproteobacteria|o__Enterobacterales|f__Enterobacteriaceae|g__Pluralibacter|s__Pluralibacter_gergoviae	0	0	0	0	0	0	0	0	0	0	0	0	0	0	0	0	0	0	0	0	0	0	0	0	0	0	0	0.07959	0	0	0	0	0	0	0	0	0	0	0	0	0	0	0	0	0	0	0	0	0
k__Bacteria|p__Proteobacteria|c__Gammaproteobacteria|o__Enterobacterales|f__Enterobacteriaceae|g__Pseudescherichia|s__Pseudescherichia_vulneris	0	0	0	0	0	0	0	0	0	0	0	0	0	0	0	0	0	0	0	0	0	0	0	0	0	0	0	0	0	0	0	0	0	0	0	0	0	0	0	0	0	0	0	0	0	0	0	0	0
k__Bacteria|p__Proteobacteria|c__Gammaproteobacteria|o__Enterobacterales|f__Enterobacteriaceae|g__Pseudocitrobacter|s__Pseudocitrobacter_faecalis	0	0	0	0	0	0	0	0	0	0	0	0	0	0	0	0	0	0	0	0	0	0	0	0	0	0	0	0	0	0	0	0	0	0	0	0	0	0	0	0	0	0	0	0	0	0	0	0	0
k__Bacteria|p__Proteobacteria|c__Gammaproteobacteria|o__Enterobacterales|f__Enterobacteriaceae|g__Raoultella|s__Raoultella_ornithinolytica	0	0	0	0	0.00412	0	0	0	0	0.00216	0	0	0	0	0	0	0	0	0	0	0	0	0	0	0.69404	0	0	0	0	0.03954	0	0	0	0	0.12634	0	0	0	0	0	0	0	0	0	0	0	0	0	0
k__Bacteria|p__Proteobacteria|c__Gammaproteobacteria|o__Enterobacterales|f__Enterobacteriaceae|g__Raoultella|s__Raoultella_planticola	0	0	0	0	0	0	0	0	0	0	0	0	0	0	0	0.02322	0	0	0	0	0	0	0	0	0	0	0	0	0	0.10641	0	0	0	0	0	0	0	0	0	0	0	0	0	0	0	0	0	0	0
k__Bacteria|p__Proteobacteria|c__Gammaproteobacteria|o__Enterobacterales|f__Enterobacteriaceae|g__Salmonella|s__Salmonella_enterica	0	0	0	0	0	0	0	0	0	0	0	0	0	0	0	0	0	0	0	0	0	0	0	0	0	0	0	0	0	0	0	0	0	0	0	0	0	0	0	0	0	0	0	0	0	0	0	0	0
k__Bacteria|p__Proteobacteria|c__Gammaproteobacteria|o__Enterobacterales|f__Enterobacteriaceae|g__Superficieibacter|s__Superficieibacter_electus	NA	NA	NA	NA	NA	NA	NA	NA	NA	NA	NA	NA	NA	NA	NA	NA	NA	NA	NA	NA	NA	NA	NA	NA	NA	NA	NA	NA	NA	NA	NA	NA	NA	NA	NA	NA	NA	NA	NA	NA	NA	NA	NA	NA	NA	NA	NA	NA	NA
k__Bacteria|p__Proteobacteria|c__Gammaproteobacteria|o__Enterobacterales|f__Erwiniaceae|g__Mixta|s__Mixta_calida	NA	NA	NA	NA	NA	NA	NA	NA	NA	NA	NA	NA	NA	NA	NA	NA	NA	NA	NA	NA	NA	NA	NA	NA	NA	NA	NA	NA	NA	NA	NA	NA	NA	NA	NA	NA	NA	NA	NA	NA	NA	NA	NA	NA	NA	NA	NA	NA	NA
k__Bacteria|p__Proteobacteria|c__Gammaproteobacteria|o__Enterobacterales|f__Erwiniaceae|g__Pantoea|s__Pantoea_agglomerans	NA	NA	NA	NA	NA	NA	NA	NA	NA	NA	NA	NA	NA	NA	NA	NA	NA	NA	NA	NA	NA	NA	NA	NA	NA	NA	NA	NA	NA	NA	NA	NA	NA	NA	NA	NA	NA	NA	NA	NA	NA	NA	NA	NA	NA	NA	NA	NA	NA
k__Bacteria|p__Proteobacteria|c__Gammaproteobacteria|o__Enterobacterales|f__Erwiniaceae|g__Pantoea|s__Pantoea_anthophila	0	0	0	0	0	0	0	0	0	0	0	0	0	0	0	0	0	0	0	0	0	0	0	0	0	0	0	0	0	0	0	0	0	0	0	0	0	0	0	0	0	0	0	0	0	0	0	0	0
k__Bacteria|p__Proteobacteria|c__Gammaproteobacteria|o__Enterobacterales|f__Erwiniaceae|g__Pantoea|s__Pantoea_brenneri	0	0	0	0	0	0	0	0	0	0	0	0	0	0	0	0	0	0	0	0	0	0	0	0	0	0	0	0	0	0	0	0	0	0	0	0	0	0	0	0	0	0	0	0	0	0	0	0	0
k__Bacteria|p__Proteobacteria|c__Gammaproteobacteria|o__Enterobacterales|f__Erwiniaceae|g__Pantoea|s__Pantoea_dispersa	NA	NA	NA	NA	NA	NA	NA	NA	NA	NA	NA	NA	NA	NA	NA	NA	NA	NA	NA	NA	NA	NA	NA	NA	NA	NA	NA	NA	NA	NA	NA	NA	NA	NA	NA	NA	NA	NA	NA	NA	NA	NA	NA	NA	NA	NA	NA	NA	NA
k__Bacteria|p__Proteobacteria|c__Gammaproteobacteria|o__Enterobacterales|f__Hafniaceae|g__Edwardsiella|s__Edwardsiella_tarda	0	0	0	0	0	0	0	0	0	0	0	0	0	0	0	0	0	0	0	0	0	0	0	0	0	0	0	0	0	0	0	0	0	0	0	0	0	0	0	0	0	0	0	0	0	0	0	0	0
k__Bacteria|p__Proteobacteria|c__Gammaproteobacteria|o__Enterobacterales|f__Hafniaceae|g__Hafnia|s__Hafnia_alvei	NA	NA	NA	NA	NA	NA	NA	NA	NA	NA	NA	NA	NA	NA	NA	NA	NA	NA	NA	NA	NA	NA	NA	NA	NA	NA	NA	NA	NA	NA	NA	NA	NA	NA	NA	NA	NA	NA	NA	NA	NA	NA	NA	NA	NA	NA	NA	NA	NA
k__Bacteria|p__Proteobacteria|c__Gammaproteobacteria|o__Enterobacterales|f__Hafniaceae|g__Hafnia|s__Hafnia_paralvei	0	0	0	0	0	0	0	0	0	0	0	0	0	0	0	0	0	0	0	0	0	0	0	0	0	0	0	0	0	0	0	0	0	0	0	0	0	0	0	0	0	0	0	0	0	0	0	0	0
k__Bacteria|p__Proteobacteria|c__Gammaproteobacteria|o__Enterobacterales|f__Morganellaceae|g__Morganella|s__Morganella_morganii	0	0	0	0	0	0	0	0	0	0	0	0	0	0	0	0	0	0	0	0	0	0	0	0	0	0	0	1.00882	0	0	0	0	0	0	0	0	0	0.00135	0	0.00483	0	0.01233	0	0	0	0	0	0	0
k__Bacteria|p__Proteobacteria|c__Gammaproteobacteria|o__Enterobacterales|f__Morganellaceae|g__Proteus|s__Proteus_hauseri	0	0	0	0	0	0	0	0	0	0	0	0	0	0	0	0	0	0	0	0	0	0	0	0	0	0	0	0	0	0	0	0	0	0	0	0	0	0	0	0	0	0	0	0	0	0	0	0	0
k__Bacteria|p__Proteobacteria|c__Gammaproteobacteria|o__Enterobacterales|f__Morganellaceae|g__Proteus|s__Proteus_mirabilis	0	0	0	0	0	0	0	0	0	0	0	0	0	0	0	0	0	0	0	0	0	0	0.18601	0	0	0	0	0	0	0	0	0	0	0	0	0	0	0	0	0.00504	0	0	0	0	0	0	0	0	0
k__Bacteria|p__Proteobacteria|c__Gammaproteobacteria|o__Enterobacterales|f__Morganellaceae|g__Proteus|s__Proteus_vulgaris	NA	NA	NA	NA	NA	NA	NA	NA	NA	NA	NA	NA	NA	NA	NA	NA	NA	NA	NA	NA	NA	NA	NA	NA	NA	NA	NA	NA	NA	NA	NA	NA	NA	NA	NA	NA	NA	NA	NA	NA	NA	NA	NA	NA	NA	NA	NA	NA	NA
k__Bacteria|p__Proteobacteria|c__Gammaproteobacteria|o__Enterobacterales|f__Morganellaceae|g__Providencia|s__Providencia_alcalifaciens	NA	NA	NA	NA	NA	NA	NA	NA	NA	NA	NA	NA	NA	NA	NA	NA	NA	NA	NA	NA	NA	NA	NA	NA	NA	NA	NA	NA	NA	NA	NA	NA	NA	NA	NA	NA	NA	NA	NA	NA	NA	NA	NA	NA	NA	NA	NA	NA	NA
k__Bacteria|p__Proteobacteria|c__Gammaproteobacteria|o__Enterobacterales|f__Morganellaceae|g__Providencia|s__Providencia_rettgeri	NA	NA	NA	NA	NA	NA	NA	NA	NA	NA	NA	NA	NA	NA	NA	NA	NA	NA	NA	NA	NA	NA	NA	NA	NA	NA	NA	NA	NA	NA	NA	NA	NA	NA	NA	NA	NA	NA	NA	NA	NA	NA	NA	NA	NA	NA	NA	NA	NA
k__Bacteria|p__Proteobacteria|c__Gammaproteobacteria|o__Enterobacterales|f__Pectobacteriaceae|g__Dickeya|s__Dickeya_chrysanthemi	NA	NA	NA	NA	NA	NA	NA	NA	NA	NA	NA	NA	NA	NA	NA	NA	NA	NA	NA	NA	NA	NA	NA	NA	NA	NA	NA	NA	NA	NA	NA	NA	NA	NA	NA	NA	NA	NA	NA	NA	NA	NA	NA	NA	NA	NA	NA	NA	NA
k__Bacteria|p__Proteobacteria|c__Gammaproteobacteria|o__Enterobacterales|f__Pectobacteriaceae|g__Dickeya|s__Dickeya_fangzhongdai	NA	NA	NA	NA	NA	NA	NA	NA	NA	NA	NA	NA	NA	NA	NA	NA	NA	NA	NA	NA	NA	NA	NA	NA	NA	NA	NA	NA	NA	NA	NA	NA	NA	NA	NA	NA	NA	NA	NA	NA	NA	NA	NA	NA	NA	NA	NA	NA	NA
k__Bacteria|p__Proteobacteria|c__Gammaproteobacteria|o__Enterobacterales|f__Yersiniaceae|g__Serratia|s__Serratia_liquefaciens	0	0	0	0	0	0	0	0	0	0	0	0	0	0	0	0	0	0	0	0	0	0	0	0	0	0	0	0	0	0	0	0	0	0	0	0	0	0	0	0	0	0	0	0	0	0	0	0	0
k__Bacteria|p__Proteobacteria|c__Gammaproteobacteria|o__Enterobacterales|f__Yersiniaceae|g__Serratia|s__Serratia_marcescens	0	0	0	0	0	0	0	0	0	0	0	0	0	0	0	0.08438	0	0	0	0	0	0	0	0	0	0	0	0	0	0	0	0	0	0	0	0	0	0	0	0	0	0	0	0	0	0	0	0	0
k__Bacteria|p__Proteobacteria|c__Gammaproteobacteria|o__Enterobacterales|f__Yersiniaceae|g__Serratia|s__Serratia_nematodiphila	NA	NA	NA	NA	NA	NA	NA	NA	NA	NA	NA	NA	NA	NA	NA	NA	NA	NA	NA	NA	NA	NA	NA	NA	NA	NA	NA	NA	NA	NA	NA	NA	NA	NA	NA	NA	NA	NA	NA	NA	NA	NA	NA	NA	NA	NA	NA	NA	NA
k__Bacteria|p__Proteobacteria|c__Gammaproteobacteria|o__Enterobacterales|f__Yersiniaceae|g__Serratia|s__Serratia_ureilytica	NA	NA	NA	NA	NA	NA	NA	NA	NA	NA	NA	NA	NA	NA	NA	NA	NA	NA	NA	NA	NA	NA	NA	NA	NA	NA	NA	NA	NA	NA	NA	NA	NA	NA	NA	NA	NA	NA	NA	NA	NA	NA	NA	NA	NA	NA	NA	NA	NA
k__Bacteria|p__Proteobacteria|c__Gammaproteobacteria|o__Enterobacterales|f__Yersiniaceae|g__Yersinia|s__Yersinia_enterocolitica	NA	NA	NA	NA	NA	NA	NA	NA	NA	NA	NA	NA	NA	NA	NA	NA	NA	NA	NA	NA	NA	NA	NA	NA	NA	NA	NA	NA	NA	NA	NA	NA	NA	NA	NA	NA	NA	NA	NA	NA	NA	NA	NA	NA	NA	NA	NA	NA	NA
k__Bacteria|p__Proteobacteria|c__Gammaproteobacteria|o__Pasteurellales|f__Pasteurellaceae|g__Aggregatibacter|s__Aggregatibacter_aphrophilus	NA	NA	NA	NA	NA	NA	NA	NA	NA	NA	NA	NA	NA	NA	NA	NA	NA	NA	NA	NA	NA	NA	NA	NA	NA	NA	NA	NA	NA	NA	NA	NA	NA	NA	NA	NA	NA	NA	NA	NA	NA	NA	NA	NA	NA	NA	NA	NA	NA
k__Bacteria|p__Proteobacteria|c__Gammaproteobacteria|o__Pasteurellales|f__Pasteurellaceae|g__Aggregatibacter|s__Aggregatibacter_segnis	0	0	0	0	0	0	0	0	0	0	0	0	0	0	0	0	0	0	0	0	0	0	0	0	0	0	0	0	0	0	0	0	0	0	0	0	0	0	0	0	0	0	0	0	0	0	0	0	0
k__Bacteria|p__Proteobacteria|c__Gammaproteobacteria|o__Pasteurellales|f__Pasteurellaceae|g__Haemophilus|s__Haemophilus_haemolyticus	0	0	0	0	0	0	0	0	0.54327	0	0	0	0	0	0	0	0	0	0	0	0	0	0	0	0	0	0	0	0.02388	0	0.0107	0	0	0	0	0	0	0	0	0	0	0	0	0	0	0	0	0	0
k__Bacteria|p__Proteobacteria|c__Gammaproteobacteria|o__Pasteurellales|f__Pasteurellaceae|g__Haemophilus|s__Haemophilus_influenzae	NA	NA	NA	NA	NA	NA	NA	NA	NA	NA	NA	NA	NA	NA	NA	NA	NA	NA	NA	NA	NA	NA	NA	NA	NA	NA	NA	NA	NA	NA	NA	NA	NA	NA	NA	NA	NA	NA	NA	NA	NA	NA	NA	NA	NA	NA	NA	NA	NA
k__Bacteria|p__Proteobacteria|c__Gammaproteobacteria|o__Pasteurellales|f__Pasteurellaceae|g__Haemophilus|s__Haemophilus_parahaemolyticus	0	0	0	0	0	0	0	0	0	0	0	0	0	0	0	0	0	0	0	0	0	0	0	0	0	0	0	0	0	0	0.00447	0	0	0	0	0	0	0	0	0	0	0	0	0	0	0	0	0	0
k__Bacteria|p__Proteobacteria|c__Gammaproteobacteria|o__Pasteurellales|f__Pasteurellaceae|g__Haemophilus|s__Haemophilus_parainfluenzae	0.00337	0	0	0.30938	0.0759	0	0.13554	0	0.01568	0.20714	0	0	0	0.00467	0	0.00132	0	0.1519	0	0.00501	0	0	0.27113	0	0	0.00925	0	0	0.1976	0	0.4704	0	0	0	0	0.02261	0	0	0	0.02921	0	0.27529	0	0.12251	0	0.0387	0	0	0.00311
k__Bacteria|p__Proteobacteria|c__Gammaproteobacteria|o__Pasteurellales|f__Pasteurellaceae|g__Haemophilus|s__Haemophilus_paraphrohaemolyticus	0	0	0	0	0	0	0	0	0	0	0	0	0	0	0	0	0	0	0	0	0	0	0	0	0	0	0	0	0	0	0	0	0	0	0	0	0	0	0	0	0	0	0	0	0	0	0	0	0
k__Bacteria|p__Proteobacteria|c__Gammaproteobacteria|o__Pasteurellales|f__Pasteurellaceae|g__Haemophilus|s__Haemophilus_pittmaniae	0	0	0	0	0	0	0	0	0	0	0	0	0	0	0	0	0	0	0	0	0	0	0	0	0	0	0	0	0	0	0	0	0	0	0	0	0	0	0	0	0	0	0	0	0	0	0	0	0
k__Bacteria|p__Proteobacteria|c__Gammaproteobacteria|o__Pasteurellales|f__Pasteurellaceae|g__Haemophilus|s__Haemophilus_quentini	0	0	0	0	0	0	0	0	0	0	0	0	0	0	0	0	0	0	0	0	0	0	0	0	0	0	0	0	0	0	0	0	0	0	0	0	0	0	0	0	0	0	0	0	0	0	0	0	0
k__Bacteria|p__Proteobacteria|c__Gammaproteobacteria|o__Pasteurellales|f__Pasteurellaceae|g__Haemophilus|s__Haemophilus_sputorum	0	0	0	0	0	0	0	0	0	0	0	0	0	0	0	0	0	0	0	0	0	0	0	0	0	0	0	0	0	0	0	0	0	0	0	0	0	0	0	0	0	0	0	0.01099	0	0	0	0	0
k__Bacteria|p__Proteobacteria|c__Gammaproteobacteria|o__Pseudomonadales|f__Moraxellaceae|g__Acinetobacter|s__Acinetobacter_bereziniae	NA	NA	NA	NA	NA	NA	NA	NA	NA	NA	NA	NA	NA	NA	NA	NA	NA	NA	NA	NA	NA	NA	NA	NA	NA	NA	NA	NA	NA	NA	NA	NA	NA	NA	NA	NA	NA	NA	NA	NA	NA	NA	NA	NA	NA	NA	NA	NA	NA
k__Bacteria|p__Proteobacteria|c__Gammaproteobacteria|o__Pseudomonadales|f__Moraxellaceae|g__Acinetobacter|s__Acinetobacter_guillouiae	NA	NA	NA	NA	NA	NA	NA	NA	NA	NA	NA	NA	NA	NA	NA	NA	NA	NA	NA	NA	NA	NA	NA	NA	NA	NA	NA	NA	NA	NA	NA	NA	NA	NA	NA	NA	NA	NA	NA	NA	NA	NA	NA	NA	NA	NA	NA	NA	NA
k__Bacteria|p__Proteobacteria|c__Gammaproteobacteria|o__Pseudomonadales|f__Moraxellaceae|g__Acinetobacter|s__Acinetobacter_johnsonii	0	0	0	0	0	0	0	0	0	0	0	0	0	0	0	0	0	0	0	0	0	0	0	0	0	0	0	0	0	0	0	0	0	0	0	0	0	0	0	0	0	0	0	0	0	0	0	0	0
k__Bacteria|p__Proteobacteria|c__Gammaproteobacteria|o__Pseudomonadales|f__Moraxellaceae|g__Acinetobacter|s__Acinetobacter_junii	0	0	0	0	0	0	0	0	0	0	0	0	0	0	0	0	0	0	0	0	0	0	0	0	0	0	0	0	0	0	0	0	0	0	0	0	0	0	0	0	0	0	0	0	0	0	0	0	0
k__Bacteria|p__Proteobacteria|c__Gammaproteobacteria|o__Pseudomonadales|f__Moraxellaceae|g__Acinetobacter|s__Acinetobacter_nosocomialis	0	0	0	0	0	0	0	0	0	0	0	0	0	0	0	0.00043	0	0	0	0	0	0	0	0	0	0	0	0	0	0	0	0	0	0	0	0	0	0	0	0	0	0	0	0	0	0	0	0	0
k__Bacteria|p__Proteobacteria|c__Gammaproteobacteria|o__Pseudomonadales|f__Moraxellaceae|g__Acinetobacter|s__Acinetobacter_pittii	NA	NA	NA	NA	NA	NA	NA	NA	NA	NA	NA	NA	NA	NA	NA	NA	NA	NA	NA	NA	NA	NA	NA	NA	NA	NA	NA	NA	NA	NA	NA	NA	NA	NA	NA	NA	NA	NA	NA	NA	NA	NA	NA	NA	NA	NA	NA	NA	NA
k__Bacteria|p__Proteobacteria|c__Gammaproteobacteria|o__Pseudomonadales|f__Moraxellaceae|g__Acinetobacter|s__Acinetobacter_seifertii	0	0	0	0	0	0	0	0	0	0	0	0	0	0	0	0.00066	0	0	0	0	0	0	0	0	0	0	0	0	0	0	0	0	0	0	0	0	0	0	0	0	0	0	0	0	0	0	0	0	0
k__Bacteria|p__Proteobacteria|c__Gammaproteobacteria|o__Pseudomonadales|f__Moraxellaceae|g__Acinetobacter|s__Acinetobacter_ursingii	0	0	0	0	0	0	0	0	0	0	0	0	0	0	0	0	0	0	0	0	0.08504	0	0	0	0	0	0	0	0	0	0	0	0	0	0	0	0	0	0	0	0	0	0	0	0	0	0	0	0
k__Bacteria|p__Proteobacteria|c__Gammaproteobacteria|o__Pseudomonadales|f__Moraxellaceae|g__Moraxella|s__Moraxella_catarrhalis	NA	NA	NA	NA	NA	NA	NA	NA	NA	NA	NA	NA	NA	NA	NA	NA	NA	NA	NA	NA	NA	NA	NA	NA	NA	NA	NA	NA	NA	NA	NA	NA	NA	NA	NA	NA	NA	NA	NA	NA	NA	NA	NA	NA	NA	NA	NA	NA	NA
k__Bacteria|p__Proteobacteria|c__Gammaproteobacteria|o__Pseudomonadales|f__Moraxellaceae|g__Moraxella|s__Moraxella_osloensis	0	0	0	0	0	0	0	0	0	0	0	0	0	0	0	0	0	0	0	0	0	0	0	0	0	0	0	0	0	0	0	0	0	0	0	0	0	0	0	0	0	0	0	0	0	0	0	0	0
k__Bacteria|p__Proteobacteria|c__Gammaproteobacteria|o__Pseudomonadales|f__Pseudomonadaceae|g__Pseudomonas|s__Pseudomonas_aeruginosa_group	0	0	0	0	0	0	0	0	0	0	0	0	0	0	0	0	0	0	0	0	0	0	0	0	0	0	0	0	0	0	0	0	0	0	0	0	0	0	0	0	0	0	0	0	0	0	0	0	0
k__Bacteria|p__Proteobacteria|c__Gammaproteobacteria|o__Pseudomonadales|f__Pseudomonadaceae|g__Pseudomonas|s__Pseudomonas_fluorescens_group	0	0	0	0	0	0	0	0	0	0	0	0	0	0	0	0	0	0	0	0	0.0051	0	0	0	0	0	0	0	0	0	0	0	0	0	0	0	0	0	0	0	0	0	0	0	0	0	0	0	0
k__Bacteria|p__Proteobacteria|c__Gammaproteobacteria|o__Pseudomonadales|f__Pseudomonadaceae|g__Pseudomonas|s__Pseudomonas_fragi	NA	NA	NA	NA	NA	NA	NA	NA	NA	NA	NA	NA	NA	NA	NA	NA	NA	NA	NA	NA	NA	NA	NA	NA	NA	NA	NA	NA	NA	NA	NA	NA	NA	NA	NA	NA	NA	NA	NA	NA	NA	NA	NA	NA	NA	NA	NA	NA	NA
k__Bacteria|p__Proteobacteria|c__Gammaproteobacteria|o__Pseudomonadales|f__Pseudomonadaceae|g__Pseudomonas|s__Pseudomonas_helleri	NA	NA	NA	NA	NA	NA	NA	NA	NA	NA	NA	NA	NA	NA	NA	NA	NA	NA	NA	NA	NA	NA	NA	NA	NA	NA	NA	NA	NA	NA	NA	NA	NA	NA	NA	NA	NA	NA	NA	NA	NA	NA	NA	NA	NA	NA	NA	NA	NA
k__Bacteria|p__Proteobacteria|c__Gammaproteobacteria|o__Pseudomonadales|f__Pseudomonadaceae|g__Pseudomonas|s__Pseudomonas_lactis	NA	NA	NA	NA	NA	NA	NA	NA	NA	NA	NA	NA	NA	NA	NA	NA	NA	NA	NA	NA	NA	NA	NA	NA	NA	NA	NA	NA	NA	NA	NA	NA	NA	NA	NA	NA	NA	NA	NA	NA	NA	NA	NA	NA	NA	NA	NA	NA	NA
k__Bacteria|p__Proteobacteria|c__Gammaproteobacteria|o__Pseudomonadales|f__Pseudomonadaceae|g__Pseudomonas|s__Pseudomonas_lundensis	0	0	0	0	0	0	0	0	0	0	0	0	0	0	0	0	0	0	0	0	0	0	0	0	0	0	0	0	0	0	0	0	0	0	0	0	0	0	0	0	0	0	0	0	0	0	0	0	0
k__Bacteria|p__Proteobacteria|c__Gammaproteobacteria|o__Xanthomonadales|f__Xanthomonadaceae|g__Stenotrophomonas|s__Stenotrophomonas_maltophilia	0	0	0	0	0	0	0	0	0	0	0	0	0	0	0	0.00189	0	0	0	0	0	0	0	0	0	0	0	0	0	0	0	0	0	0	0	0	0	0	0	0	0	0	0	0	0	0	0	0	0
k__Bacteria|p__Proteobacteria|c__Gammaproteobacteria|o__Xanthomonadales|f__Xanthomonadaceae|g__Stenotrophomonas|s__Stenotrophomonas_pavanii	NA	NA	NA	NA	NA	NA	NA	NA	NA	NA	NA	NA	NA	NA	NA	NA	NA	NA	NA	NA	NA	NA	NA	NA	NA	NA	NA	NA	NA	NA	NA	NA	NA	NA	NA	NA	NA	NA	NA	NA	NA	NA	NA	NA	NA	NA	NA	NA	NA
k__Bacteria|p__Proteobacteria|c__Gammaproteobacteria|o__Xanthomonadales|f__Xanthomonadaceae|g__Stenotrophomonas|s__Stenotrophomonas_rhizophila	NA	NA	NA	NA	NA	NA	NA	NA	NA	NA	NA	NA	NA	NA	NA	NA	NA	NA	NA	NA	NA	NA	NA	NA	NA	NA	NA	NA	NA	NA	NA	NA	NA	NA	NA	NA	NA	NA	NA	NA	NA	NA	NA	NA	NA	NA	NA	NA	NA
k__Bacteria|p__Proteobacteria|c__Gammaproteobacteria|o__Xanthomonadales|f__Xanthomonadaceae|g__Xanthomonadaceae_unclassified|s__Pseudomonas_geniculata	NA	NA	NA	NA	NA	NA	NA	NA	NA	NA	NA	NA	NA	NA	NA	NA	NA	NA	NA	NA	NA	NA	NA	NA	NA	NA	NA	NA	NA	NA	NA	NA	NA	NA	NA	NA	NA	NA	NA	NA	NA	NA	NA	NA	NA	NA	NA	NA	NA
k__Bacteria|p__Synergistetes|c__Synergistia|o__Synergistales|f__Synergistaceae|g__Cloacibacillus|s__Cloacibacillus_evryensis	NA	NA	NA	NA	NA	NA	NA	NA	NA	NA	NA	NA	NA	NA	NA	NA	NA	NA	NA	NA	NA	NA	NA	NA	NA	NA	NA	NA	NA	NA	NA	NA	NA	NA	NA	NA	NA	NA	NA	NA	NA	NA	NA	NA	NA	NA	NA	NA	NA
k__Bacteria|p__Synergistetes|c__Synergistia|o__Synergistales|f__Synergistaceae|g__Fretibacterium|s__Fretibacterium_fastidiosum	NA	NA	NA	NA	NA	NA	NA	NA	NA	NA	NA	NA	NA	NA	NA	NA	NA	NA	NA	NA	NA	NA	NA	NA	NA	NA	NA	NA	NA	NA	NA	NA	NA	NA	NA	NA	NA	NA	NA	NA	NA	NA	NA	NA	NA	NA	NA	NA	NA
k__Bacteria|p__Synergistetes|c__Synergistia|o__Synergistales|f__Synergistaceae|g__Pyramidobacter|s__Pyramidobacter_piscolens	NA	NA	NA	NA	NA	NA	NA	NA	NA	NA	NA	NA	NA	NA	NA	NA	NA	NA	NA	NA	NA	NA	NA	NA	NA	NA	NA	NA	NA	NA	NA	NA	NA	NA	NA	NA	NA	NA	NA	NA	NA	NA	NA	NA	NA	NA	NA	NA	NA
k__Bacteria|p__Verrucomicrobia|c__Verrucomicrobiae|o__Verrucomicrobiales|f__Akkermansiaceae|g__Akkermansia|s__Akkermansia_muciniphila	0	0	0	0	0	0	0	0	0	0	0	0	0	0	0	0	0	0	0	0	0	0	0	0	0	0	0	0	0	0	0	0	0	0	0	0	0	0	0	0	0	0	0	0	0.13267	0	0	0.00138	0
k__Eukaryota|p__Ascomycota|c__Saccharomycetes|o__Saccharomycetales|f__Debaryomycetaceae|g__Candida|s__Candida_albicans	0.00116	0	0	0	0	0	0	0	0	0	0	0	0	0	0	0	0	0	0	0	0	0	0	0	0	0	0	0	0	0	0	0	0	0	0	0	0	0	0	0	0.00502	0	0	0	0	0	0	0	0
k__Eukaryota|p__Ascomycota|c__Saccharomycetes|o__Saccharomycetales|f__Debaryomycetaceae|g__Candida|s__Candida_dubliniensis	0	0	0	0	0	0	0	0	0	0	0	0	0	0	0	0	0	0	0	0	0	0	0	0	0	0	0	0	0	0	0	0	0	0	0	0	0	0	0	0	0	0	0	0	0	0	0	0	0
k__Eukaryota|p__Ascomycota|c__Saccharomycetes|o__Saccharomycetales|f__Debaryomycetaceae|g__Candida|s__Candida_parapsilosis	0	0	0	0	0	0	0	0	0	0	0	0	0	0	0	0	0	0	0	0	0	0	0	0	0	0	0	0	0	0	0	0	0	0	0	0	0	0	0	0	0	0	0	0	0	0	0	0	0
k__Eukaryota|p__Ascomycota|c__Saccharomycetes|o__Saccharomycetales|f__Debaryomycetaceae|g__Candida|s__Candida_tropicalis	0	0	0	0	0	0	0	0	0	0	0	0	0	0	0	0	0	0	0	0	0	0	0	0	0	0	0	0	0	0	0	0	0	0	0.01714	0	0	0	0	0	0	0	0	0	0	0	0	0	0
k__Eukaryota|p__Ascomycota|c__Saccharomycetes|o__Saccharomycetales|f__Saccharomycetaceae|g__Saccharomyces|s__Saccharomyces_cerevisiae	0	0	0	0	0	0	1.20194	0.01147	0	0	0	0.01011	0	0	0	0	0	0	0.00236	0	0	0	0	0	0	0	0	0	0	0	0.00673	0	0	0	0	0	0	0	0.00092	0	0	0	0	0	0	0	0	0	0.00049
k__Eukaryota|p__Basidiomycota|c__Tremellomycetes|o__Tremellales|f__Cryptococcaceae|g__Cryptococcus|s__Cryptococcus_neoformans	0	0	0	0	0	0	0	0	0	0	0	0	0	0	0	0	0	0	0	0	0	0	0	0	0	0	0	0	0	0	0	0	0	0	0	0	0	0	0	0	0	0	0	0	0	0	0	0	0
[truncated: 206 more columns]

## Sheet: Table S6
Table S6
Antibiotic exposure metadata for Dartmouth CF cohort
Individual	ageMonth	sample	SRR	cohort	healthStatus	medication	medClass
104	7.52	NA	NA	Dartmouth	CF	tobramycin	aminoglycoside
104	7.52	NA	NA	Dartmouth	CF	tobramycin	aminoglycoside
104	2.86	021721_53	SRR24155065	Dartmouth	CF	NA	NA
104	2.86	021721_53	SRR24155065	Dartmouth	CF	NA	NA
104	7.39	NA	NA	Dartmouth	CF	ciprofloxacin	quinolones
104	7.39	NA	NA	Dartmouth	CF	ciprofloxacin	quinolones
104	10.03	021721_54	SRR24155129	Dartmouth	CF	NA	NA
104	10.03	021721_54	SRR24155129	Dartmouth	CF	NA	NA
104	33.58	NA	NA	Dartmouth	CF	bactrim	sulfonamide
104	33.58	NA	NA	Dartmouth	CF	bactrim	sulfonamide
105	22.14	NA	NA	Dartmouth	CF	augmentin	penicillin
105	43.43	NA	NA	Dartmouth	CF	augmentin	penicillin
105	43.47	NA	NA	Dartmouth	CF	augmentin	penicillin
105	10.59	021721_23	SRR24155132	Dartmouth	CF	NA	NA
107	30.13	NA	NA	Dartmouth	CF	augmentin	penicillin
107	14.52	NA	NA	Dartmouth	CF	augmentin	penicillin
107	29.24	NA	NA	Dartmouth	CF	augmentin	penicillin
107	39.1	NA	NA	Dartmouth	CF	augmentin	penicillin
107	15.54	NA	NA	Dartmouth	CF	augmentin	penicillin
107	24.61	NA	NA	Dartmouth	CF	augmentin	penicillin
107	24.59	021721_52	SRR24154966	Dartmouth	CF	NA	NA
109	42.51	NA	NA	Dartmouth	CF	augmentin	penicillin
109	19.45	NA	NA	Dartmouth	CF	amoxicillin	penicillin
109	19.45	NA	NA	Dartmouth	CF	amoxicillin	penicillin
109	25.89	NA	NA	Dartmouth	CF	amoxicillin	penicillin
109	13.54	NA	NA	Dartmouth	CF	amoxicillin	penicillin
109	24.44	NA	NA	Dartmouth	CF	amoxicillin	penicillin
109	4.6	NA	NA	Dartmouth	CF	vancomycin	glycopeptide
109	22.44	NA	NA	Dartmouth	CF	amoxicillin	penicillin
109	22.49	021721_51	SRR24155048	Dartmouth	CF	NA	NA
109	22.44	NA	NA	Dartmouth	CF	bactrim	sulfonamide
109	45.9	NA	NA	Dartmouth	CF	cefdinir	cephalosporin
109	19.32	NA	NA	Dartmouth	CF	bactrim	sulfonamide
109	12.65	NA	NA	Dartmouth	CF	amoxicillin	penicillin
109	5.42	NA	NA	Dartmouth	CF	amoxicillin	penicillin
109	19.45	NA	NA	Dartmouth	CF	bactrim	sulfonamide
109	19.48	NA	NA	Dartmouth	CF	amoxicillin	penicillin
109	3.42	NA	NA	Dartmouth	CF	vancomycin	glycopeptide
110	7.2	NA	NA	Dartmouth	CF	tobramycin	aminoglycoside
110	7.2	NA	NA	Dartmouth	CF	tobramycin	aminoglycoside
110	19.23	021721_44	SRR24155017	Dartmouth	CF	NA	NA
110	19.23	021721_44	SRR24155017	Dartmouth	CF	NA	NA
110	43.43	NA	NA	Dartmouth	CF	amoxicillin	penicillin
110	43.43	NA	NA	Dartmouth	CF	amoxicillin	penicillin
110	22.49	021721_45	SRR24155059	Dartmouth	CF	NA	NA
110	22.49	021721_45	SRR24155059	Dartmouth	CF	NA	NA
110	16.89	NA	NA	Dartmouth	CF	tobramycin	aminoglycoside
110	16.89	NA	NA	Dartmouth	CF	tobramycin	aminoglycoside
110	16.69	NA	NA	Dartmouth	CF	tobramycin	aminoglycoside
110	16.69	NA	NA	Dartmouth	CF	tobramycin	aminoglycoside
110	22.21	NA	NA	Dartmouth	CF	tobramycin	aminoglycoside
110	22.21	NA	NA	Dartmouth	CF	tobramycin	aminoglycoside
111	5.52	NA	NA	Dartmouth	CF	bactrim	sulfonamide
111	5.52	NA	NA	Dartmouth	CF	bactrim	sulfonamide
111	23.46	NA	NA	Dartmouth	CF	azithromycin	macrolide
111	23.46	NA	NA	Dartmouth	CF	azithromycin	macrolide
111	17.92	021721_46	SRR24154979	Dartmouth	CF	NA	NA
111	17.92	021721_46	SRR24154979	Dartmouth	CF	NA	NA
111	21.45	NA	NA	Dartmouth	CF	azithromycin	macrolide
111	21.45	NA	NA	Dartmouth	CF	azithromycin	macrolide
111	17.91	NA	NA	Dartmouth	CF	amoxicillin	penicillin
111	17.91	NA	NA	Dartmouth	CF	amoxicillin	penicillin
111	20.45	021721_47	SRR24155026	Dartmouth	CF	NA	NA
111	20.45	021721_47	SRR24155026	Dartmouth	CF	NA	NA
111	4.37	NA	NA	Dartmouth	CF	augmentin	penicillin
111	4.37	NA	NA	Dartmouth	CF	augmentin	penicillin
111	5.52	NA	NA	Dartmouth	CF	augmentin	penicillin
111	5.52	NA	NA	Dartmouth	CF	augmentin	penicillin
111	4.8	NA	NA	Dartmouth	CF	bactrim	sulfonamide
111	4.8	NA	NA	Dartmouth	CF	bactrim	sulfonamide
111	12.22	NA	NA	Dartmouth	CF	augmentin	penicillin
111	12.22	NA	NA	Dartmouth	CF	augmentin	penicillin
111	15.87	NA	NA	Dartmouth	CF	amoxicillin	penicillin
111	15.87	NA	NA	Dartmouth	CF	amoxicillin	penicillin
112	41.1	NA	NA	Dartmouth	CF	tobramycin	aminoglycoside
112	41.1	NA	NA	Dartmouth	CF	tobramycin	aminoglycoside
112	41.1	NA	NA	Dartmouth	CF	tobramycin	aminoglycoside
112	11.24	NA	NA	Dartmouth	CF	bactrim	sulfonamide
112	11.24	NA	NA	Dartmouth	CF	bactrim	sulfonamide
112	11.24	NA	NA	Dartmouth	CF	bactrim	sulfonamide
112	16.1	NA	NA	Dartmouth	CF	ciprofloxacin	quinolones
112	16.1	NA	NA	Dartmouth	CF	ciprofloxacin	quinolones
112	16.1	NA	NA	Dartmouth	CF	ciprofloxacin	quinolones
112	17.46	021721_48	SRR24154973	Dartmouth	CF	NA	NA
112	17.46	021721_48	SRR24154973	Dartmouth	CF	NA	NA
112	17.46	021721_48	SRR24154973	Dartmouth	CF	NA	NA
112	15.65	021721_49	SRR24154965	Dartmouth	CF	NA	NA
112	15.65	021721_49	SRR24154965	Dartmouth	CF	NA	NA
112	15.65	021721_49	SRR24154965	Dartmouth	CF	NA	NA
112	12.35	NA	NA	Dartmouth	CF	tobramycin	aminoglycoside
112	12.35	NA	NA	Dartmouth	CF	tobramycin	aminoglycoside
112	12.35	NA	NA	Dartmouth	CF	tobramycin	aminoglycoside
112	13.93	NA	NA	Dartmouth	CF	ciprofloxacin	quinolones
112	13.93	NA	NA	Dartmouth	CF	ciprofloxacin	quinolones
112	13.93	NA	NA	Dartmouth	CF	ciprofloxacin	quinolones
112	4.44	NA	NA	Dartmouth	CF	bactrim	sulfonamide
112	4.44	NA	NA	Dartmouth	CF	bactrim	sulfonamide
112	4.44	NA	NA	Dartmouth	CF	bactrim	sulfonamide
112	12.35	NA	NA	Dartmouth	CF	ciprofloxacin	quinolones
112	12.35	NA	NA	Dartmouth	CF	ciprofloxacin	quinolones
112	12.35	NA	NA	Dartmouth	CF	ciprofloxacin	quinolones
112	12.68	NA	NA	Dartmouth	CF	bactrim	sulfonamide
112	12.68	NA	NA	Dartmouth	CF	bactrim	sulfonamide
112	12.68	NA	NA	Dartmouth	CF	bactrim	sulfonamide
112	15.38	NA	NA	Dartmouth	CF	ciprofloxacin	quinolones
112	15.38	NA	NA	Dartmouth	CF	ciprofloxacin	quinolones
112	15.38	NA	NA	Dartmouth	CF	ciprofloxacin	quinolones
112	9.36	NA	NA	Dartmouth	CF	bactrim	sulfonamide
112	9.36	NA	NA	Dartmouth	CF	bactrim	sulfonamide
112	9.36	NA	NA	Dartmouth	CF	bactrim	sulfonamide
112	4.4	NA	NA	Dartmouth	CF	bactrim	sulfonamide
112	4.4	NA	NA	Dartmouth	CF	bactrim	sulfonamide
112	4.4	NA	NA	Dartmouth	CF	bactrim	sulfonamide
112	22.26	021721_19	SRR24155035	Dartmouth	CF	NA	NA
112	22.26	021721_19	SRR24155035	Dartmouth	CF	NA	NA
112	22.26	021721_19	SRR24155035	Dartmouth	CF	NA	NA
112	18.66	NA	NA	Dartmouth	CF	bactrim	sulfonamide
112	18.66	NA	NA	Dartmouth	CF	bactrim	sulfonamide
112	18.66	NA	NA	Dartmouth	CF	bactrim	sulfonamide
112	15.38	NA	NA	Dartmouth	CF	bactrim	sulfonamide
112	15.38	NA	NA	Dartmouth	CF	bactrim	sulfonamide
112	15.38	NA	NA	Dartmouth	CF	bactrim	sulfonamide
112	15.93	NA	NA	Dartmouth	CF	bactrim	sulfonamide
112	15.93	NA	NA	Dartmouth	CF	bactrim	sulfonamide
112	15.93	NA	NA	Dartmouth	CF	bactrim	sulfonamide
112	12.68	NA	NA	Dartmouth	CF	bactrim	sulfonamide
112	12.68	NA	NA	Dartmouth	CF	bactrim	sulfonamide
112	12.68	NA	NA	Dartmouth	CF	bactrim	sulfonamide
113	2.99	NA	NA	Dartmouth	CF	clindamycin	lincosamides
113	2.99	NA	NA	Dartmouth	CF	clindamycin	lincosamides
113	2.99	NA	NA	Dartmouth	CF	clindamycin	lincosamides
113	2.99	NA	NA	Dartmouth	CF	clindamycin	lincosamides
113	2.99	NA	NA	Dartmouth	CF	linezolid	oxazolidinone
113	2.99	NA	NA	Dartmouth	CF	linezolid	oxazolidinone
113	2.99	NA	NA	Dartmouth	CF	linezolid	oxazolidinone
113	2.99	NA	NA	Dartmouth	CF	linezolid	oxazolidinone
113	23.83	021721_03	SRR24154991	Dartmouth	CF	NA	NA
113	23.83	021721_03	SRR24154991	Dartmouth	CF	NA	NA
113	23.83	021721_03	SRR24154991	Dartmouth	CF	NA	NA
113	23.83	021721_03	SRR24154991	Dartmouth	CF	NA	NA
113	2.99	NA	NA	Dartmouth	CF	cefotaxime	cephalosporin
113	2.99	NA	NA	Dartmouth	CF	cefotaxime	cephalosporin
113	2.99	NA	NA	Dartmouth	CF	cefotaxime	cephalosporin
113	2.99	NA	NA	Dartmouth	CF	cefotaxime	cephalosporin
113	10.95	021721_21	SRR24154981	Dartmouth	CF	NA	NA
113	10.95	021721_21	SRR24154981	Dartmouth	CF	NA	NA
113	10.95	021721_21	SRR24154981	Dartmouth	CF	NA	NA
113	10.95	021721_21	SRR24154981	Dartmouth	CF	NA	NA
113	4.93	NA	NA	Dartmouth	CF	tobramycin	aminoglycoside
113	4.93	NA	NA	Dartmouth	CF	tobramycin	aminoglycoside
113	4.93	NA	NA	Dartmouth	CF	tobramycin	aminoglycoside
113	4.93	NA	NA	Dartmouth	CF	tobramycin	aminoglycoside
113	15.35	021721_50	SRR24154962	Dartmouth	CF	NA	NA
113	15.35	021721_50	SRR24154962	Dartmouth	CF	NA	NA
113	15.35	021721_50	SRR24154962	Dartmouth	CF	NA	NA
113	15.35	021721_50	SRR24154962	Dartmouth	CF	NA	NA
113	21.91	NA	NA	Dartmouth	CF	tobramycin	aminoglycoside
113	21.91	NA	NA	Dartmouth	CF	tobramycin	aminoglycoside
113	21.91	NA	NA	Dartmouth	CF	tobramycin	aminoglycoside
113	21.91	NA	NA	Dartmouth	CF	tobramycin	aminoglycoside
113	18.31	021721_20	SRR24155010	Dartmouth	CF	NA	NA
113	18.31	021721_20	SRR24155010	Dartmouth	CF	NA	NA
113	18.31	021721_20	SRR24155010	Dartmouth	CF	NA	NA
113	18.31	021721_20	SRR24155010	Dartmouth	CF	NA	NA
113	2.99	NA	NA	Dartmouth	CF	ampicillin, gentamicin, vancomycin	penicillin, aminoglycoside, glycopeptide
113	2.99	NA	NA	Dartmouth	CF	ampicillin, gentamicin, vancomycin	penicillin, aminoglycoside, glycopeptide
113	2.99	NA	NA	Dartmouth	CF	ampicillin, gentamicin, vancomycin	penicillin, aminoglycoside, glycopeptide
113	2.99	NA	NA	Dartmouth	CF	ampicillin, gentamicin, vancomycin	penicillin, aminoglycoside, glycopeptide
113	4.73	NA	NA	Dartmouth	CF	amoxicillin	penicillin
113	4.73	NA	NA	Dartmouth	CF	amoxicillin	penicillin
113	4.73	NA	NA	Dartmouth	CF	amoxicillin	penicillin
113	4.73	NA	NA	Dartmouth	CF	amoxicillin	penicillin
113	8.9	NA	NA	Dartmouth	CF	bactrim	sulfonamide
113	8.9	NA	NA	Dartmouth	CF	bactrim	sulfonamide
113	8.9	NA	NA	Dartmouth	CF	bactrim	sulfonamide
113	8.9	NA	NA	Dartmouth	CF	bactrim	sulfonamide
113	4.73	NA	NA	Dartmouth	CF	tobramycin	aminoglycoside
113	4.73	NA	NA	Dartmouth	CF	tobramycin	aminoglycoside
113	4.73	NA	NA	Dartmouth	CF	tobramycin	aminoglycoside
113	4.73	NA	NA	Dartmouth	CF	tobramycin	aminoglycoside
113	2.99	NA	NA	Dartmouth	CF	zosyn	penicillin, extended spectrum
113	2.99	NA	NA	Dartmouth	CF	zosyn	penicillin, extended spectrum
113	2.99	NA	NA	Dartmouth	CF	zosyn	penicillin, extended spectrum
113	2.99	NA	NA	Dartmouth	CF	zosyn	penicillin, extended spectrum
114	35.75	NA	NA	Dartmouth	CF	amoxicillin	penicillin
114	18.89	NA	NA	Dartmouth	CF	azithromycin	macrolide
114	18.79	NA	NA	Dartmouth	CF	azithromycin	macrolide
114	8.97	NA	NA	Dartmouth	CF	bactrim	sulfonamide
114	1.68	NA	NA	Dartmouth	CF	tobramycin	aminoglycoside
114	40.48	NA	NA	Dartmouth	CF	bactrim	sulfonamide
114	5.98	NA	NA	Dartmouth	CF	tobramycin	aminoglycoside
114	18.87	021721_16	SRR24155015	Dartmouth	CF	NA	NA
114	8.05	NA	NA	Dartmouth	CF	tobramycin	aminoglycoside
115	29.8	NA	NA	Dartmouth	CF	amoxicillin	penicillin
115	29.8	NA	NA	Dartmouth	CF	amoxicillin	penicillin
115	29.8	NA	NA	Dartmouth	CF	amoxicillin	penicillin
115	29.8	NA	NA	Dartmouth	CF	amoxicillin	penicillin
115	29.8	NA	NA	Dartmouth	CF	amoxicillin	penicillin
115	29.8	NA	NA	Dartmouth	CF	amoxicillin	penicillin
115	29.8	NA	NA	Dartmouth	CF	amoxicillin	penicillin
115	29.8	NA	NA	Dartmouth	CF	amoxicillin	penicillin
115	29.8	NA	NA	Dartmouth	CF	amoxicillin	penicillin
115	32.48	021721_103	SRR24155137	Dartmouth	CF	NA	NA
115	32.48	021721_103	SRR24155137	Dartmouth	CF	NA	NA
115	32.48	021721_103	SRR24155137	Dartmouth	CF	NA	NA
115	32.48	021721_103	SRR24155137	Dartmouth	CF	NA	NA
115	32.48	021721_103	SRR24155137	Dartmouth	CF	NA	NA
115	32.48	021721_103	SRR24155137	Dartmouth	CF	NA	NA
115	32.48	021721_103	SRR24155137	Dartmouth	CF	NA	NA
115	32.48	021721_103	SRR24155137	Dartmouth	CF	NA	NA
115	32.48	021721_103	SRR24155137	Dartmouth	CF	NA	NA
115	8.09	021721_09	SRR24155105	Dartmouth	CF	NA	NA
115	8.09	021721_09	SRR24155105	Dartmouth	CF	NA	NA
115	8.09	021721_09	SRR24155105	Dartmouth	CF	NA	NA
115	8.09	021721_09	SRR24155105	Dartmouth	CF	NA	NA
115	8.09	021721_09	SRR24155105	Dartmouth	CF	NA	NA
115	8.09	021721_09	SRR24155105	Dartmouth	CF	NA	NA
115	8.09	021721_09	SRR24155105	Dartmouth	CF	NA	NA
115	8.09	021721_09	SRR24155105	Dartmouth	CF	NA	NA
115	8.09	021721_09	SRR24155105	Dartmouth	CF	NA	NA
115	17.22	NA	NA	Dartmouth	CF	amoxicillin	penicillin
115	17.22	NA	NA	Dartmouth	CF	amoxicillin	penicillin
115	17.22	NA	NA	Dartmouth	CF	amoxicillin	penicillin
115	17.22	NA	NA	Dartmouth	CF	amoxicillin	penicillin
115	17.22	NA	NA	Dartmouth	CF	amoxicillin	penicillin
115	17.22	NA	NA	Dartmouth	CF	amoxicillin	penicillin
115	17.22	NA	NA	Dartmouth	CF	amoxicillin	penicillin
115	17.22	NA	NA	Dartmouth	CF	amoxicillin	penicillin
115	17.22	NA	NA	Dartmouth	CF	amoxicillin	penicillin
115	5.06	021721_14	SRR24155078	Dartmouth	CF	NA	NA
115	5.06	021721_14	SRR24155078	Dartmouth	CF	NA	NA
115	5.06	021721_14	SRR24155078	Dartmouth	CF	NA	NA
115	5.06	021721_14	SRR24155078	Dartmouth	CF	NA	NA
115	5.06	021721_14	SRR24155078	Dartmouth	CF	NA	NA
115	5.06	021721_14	SRR24155078	Dartmouth	CF	NA	NA
115	5.06	021721_14	SRR24155078	Dartmouth	CF	NA	NA
115	5.06	021721_14	SRR24155078	Dartmouth	CF	NA	NA
115	5.06	021721_14	SRR24155078	Dartmouth	CF	NA	NA
115	0.82	021721_15	SRR24155045	Dartmouth	CF	NA	NA
115	0.82	021721_15	SRR24155045	Dartmouth	CF	NA	NA
115	0.82	021721_15	SRR24155045	Dartmouth	CF	NA	NA
115	0.82	021721_15	SRR24155045	Dartmouth	CF	NA	NA
115	0.82	021721_15	SRR24155045	Dartmouth	CF	NA	NA
115	0.82	021721_15	SRR24155045	Dartmouth	CF	NA	NA
115	0.82	021721_15	SRR24155045	Dartmouth	CF	NA	NA
115	0.82	021721_15	SRR24155045	Dartmouth	CF	NA	NA
115	0.82	021721_15	SRR24155045	Dartmouth	CF	NA	NA
115	23.5	021721_78	SRR24155103	Dartmouth	CF	NA	NA
115	23.5	021721_78	SRR24155103	Dartmouth	CF	NA	NA
115	23.5	021721_78	SRR24155103	Dartmouth	CF	NA	NA
115	23.5	021721_78	SRR24155103	Dartmouth	CF	NA	NA
115	23.5	021721_78	SRR24155103	Dartmouth	CF	NA	NA
115	23.5	021721_78	SRR24155103	Dartmouth	CF	NA	NA
115	23.5	021721_78	SRR24155103	Dartmouth	CF	NA	NA
115	23.5	021721_78	SRR24155103	Dartmouth	CF	NA	NA
115	23.5	021721_78	SRR24155103	Dartmouth	CF	NA	NA
115	47.64	NA	NA	Dartmouth	CF	bactrim	sulfonamide
115	47.64	NA	NA	Dartmouth	CF	bactrim	sulfonamide
115	47.64	NA	NA	Dartmouth	CF	bactrim	sulfonamide
115	47.64	NA	NA	Dartmouth	CF	bactrim	sulfonamide
115	47.64	NA	NA	Dartmouth	CF	bactrim	sulfonamide
115	47.64	NA	NA	Dartmouth	CF	bactrim	sulfonamide
115	47.64	NA	NA	Dartmouth	CF	bactrim	sulfonamide
115	47.64	NA	NA	Dartmouth	CF	bactrim	sulfonamide
115	47.64	NA	NA	Dartmouth	CF	bactrim	sulfonamide
115	15.48	021721_18	SRR24154963	Dartmouth	CF	NA	NA
115	15.48	021721_18	SRR24154963	Dartmouth	CF	NA	NA
115	15.48	021721_18	SRR24154963	Dartmouth	CF	NA	NA
115	15.48	021721_18	SRR24154963	Dartmouth	CF	NA	NA
115	15.48	021721_18	SRR24154963	Dartmouth	CF	NA	NA
115	15.48	021721_18	SRR24154963	Dartmouth	CF	NA	NA
115	15.48	021721_18	SRR24154963	Dartmouth	CF	NA	NA
115	15.48	021721_18	SRR24154963	Dartmouth	CF	NA	NA
115	15.48	021721_18	SRR24154963	Dartmouth	CF	NA	NA
115	20.05	021721_67	SRR24155023	Dartmouth	CF	NA	NA
115	20.05	021721_67	SRR24155023	Dartmouth	CF	NA	NA
115	20.05	021721_67	SRR24155023	Dartmouth	CF	NA	NA
115	20.05	021721_67	SRR24155023	Dartmouth	CF	NA	NA
115	20.05	021721_67	SRR24155023	Dartmouth	CF	NA	NA
115	20.05	021721_67	SRR24155023	Dartmouth	CF	NA	NA
115	20.05	021721_67	SRR24155023	Dartmouth	CF	NA	NA
115	20.05	021721_67	SRR24155023	Dartmouth	CF	NA	NA
115	20.05	021721_67	SRR24155023	Dartmouth	CF	NA	NA
115	18.2	NA	NA	Dartmouth	CF	tobramycin	aminoglycoside
115	18.2	NA	NA	Dartmouth	CF	tobramycin	aminoglycoside
115	18.2	NA	NA	Dartmouth	CF	tobramycin	aminoglycoside
115	18.2	NA	NA	Dartmouth	CF	tobramycin	aminoglycoside
115	18.2	NA	NA	Dartmouth	CF	tobramycin	aminoglycoside
115	18.2	NA	NA	Dartmouth	CF	tobramycin	aminoglycoside
115	18.2	NA	NA	Dartmouth	CF	tobramycin	aminoglycoside
115	18.2	NA	NA	Dartmouth	CF	tobramycin	aminoglycoside
115	18.2	NA	NA	Dartmouth	CF	tobramycin	aminoglycoside
115	14.89	021721_40	SRR24154956	Dartmouth	CF	NA	NA
115	14.89	021721_40	SRR24154956	Dartmouth	CF	NA	NA
115	14.89	021721_40	SRR24154956	Dartmouth	CF	NA	NA
115	14.89	021721_40	SRR24154956	Dartmouth	CF	NA	NA
115	14.89	021721_40	SRR24154956	Dartmouth	CF	NA	NA
115	14.89	021721_40	SRR24154956	Dartmouth	CF	NA	NA
115	14.89	021721_40	SRR24154956	Dartmouth	CF	NA	NA
115	14.89	021721_40	SRR24154956	Dartmouth	CF	NA	NA
115	14.89	021721_40	SRR24154956	Dartmouth	CF	NA	NA
115	18.21	021721_55	SRR24155009	Dartmouth	CF	NA	NA
115	18.21	021721_55	SRR24155009	Dartmouth	CF	NA	NA
115	18.21	021721_55	SRR24155009	Dartmouth	CF	NA	NA
115	18.21	021721_55	SRR24155009	Dartmouth	CF	NA	NA
115	18.21	021721_55	SRR24155009	Dartmouth	CF	NA	NA
115	18.21	021721_55	SRR24155009	Dartmouth	CF	NA	NA
115	18.21	021721_55	SRR24155009	Dartmouth	CF	NA	NA
115	18.21	021721_55	SRR24155009	Dartmouth	CF	NA	NA
115	18.21	021721_55	SRR24155009	Dartmouth	CF	NA	NA
115	2.1	NA	NA	Dartmouth	CF	amoxicillin	penicillin
115	2.1	NA	NA	Dartmouth	CF	amoxicillin	penicillin
115	2.1	NA	NA	Dartmouth	CF	amoxicillin	penicillin
115	2.1	NA	NA	Dartmouth	CF	amoxicillin	penicillin
115	2.1	NA	NA	Dartmouth	CF	amoxicillin	penicillin
115	2.1	NA	NA	Dartmouth	CF	amoxicillin	penicillin
115	2.1	NA	NA	Dartmouth	CF	amoxicillin	penicillin
115	2.1	NA	NA	Dartmouth	CF	amoxicillin	penicillin
115	2.1	NA	NA	Dartmouth	CF	amoxicillin	penicillin
116	10.81	NA	NA	Dartmouth	CF	amoxicillin	penicillin
116	10.81	NA	NA	Dartmouth	CF	amoxicillin	penicillin
116	10.81	NA	NA	Dartmouth	CF	amoxicillin	penicillin
116	10.81	NA	NA	Dartmouth	CF	amoxicillin	penicillin
116	10.81	NA	NA	Dartmouth	CF	amoxicillin	penicillin
116	10.81	NA	NA	Dartmouth	CF	amoxicillin	penicillin
116	10.81	NA	NA	Dartmouth	CF	amoxicillin	penicillin
116	10.81	NA	NA	Dartmouth	CF	amoxicillin	penicillin
116	10.81	NA	NA	Dartmouth	CF	cefalexin	cephalosporin
116	10.81	NA	NA	Dartmouth	CF	cefalexin	cephalosporin
116	10.81	NA	NA	Dartmouth	CF	cefalexin	cephalosporin
116	10.81	NA	NA	Dartmouth	CF	cefalexin	cephalosporin
116	10.81	NA	NA	Dartmouth	CF	cefalexin	cephalosporin
116	10.81	NA	NA	Dartmouth	CF	cefalexin	cephalosporin
116	10.81	NA	NA	Dartmouth	CF	cefalexin	cephalosporin
116	10.81	NA	NA	Dartmouth	CF	cefalexin	cephalosporin
116	24.06	021721_85	SRR24155002	Dartmouth	CF	NA	NA
116	24.06	021721_85	SRR24155002	Dartmouth	CF	NA	NA
116	24.06	021721_85	SRR24155002	Dartmouth	CF	NA	NA
116	24.06	021721_85	SRR24155002	Dartmouth	CF	NA	NA
116	24.06	021721_85	SRR24155002	Dartmouth	CF	NA	NA
116	24.06	021721_85	SRR24155002	Dartmouth	CF	NA	NA
116	24.06	021721_85	SRR24155002	Dartmouth	CF	NA	NA
116	24.06	021721_85	SRR24155002	Dartmouth	CF	NA	NA
116	12.23	021721_34	SRR24154995	Dartmouth	CF	NA	NA
116	12.23	021721_34	SRR24154995	Dartmouth	CF	NA	NA
116	12.23	021721_34	SRR24154995	Dartmouth	CF	NA	NA
116	12.23	021721_34	SRR24154995	Dartmouth	CF	NA	NA
116	12.23	021721_34	SRR24154995	Dartmouth	CF	NA	NA
116	12.23	021721_34	SRR24154995	Dartmouth	CF	NA	NA
116	12.23	021721_34	SRR24154995	Dartmouth	CF	NA	NA
116	12.23	021721_34	SRR24154995	Dartmouth	CF	NA	NA
116	8.74	NA	NA	Dartmouth	CF	amoxicillin	penicillin
116	8.74	NA	NA	Dartmouth	CF	amoxicillin	penicillin
116	8.74	NA	NA	Dartmouth	CF	amoxicillin	penicillin
116	8.74	NA	NA	Dartmouth	CF	amoxicillin	penicillin
116	8.74	NA	NA	Dartmouth	CF	amoxicillin	penicillin
116	8.74	NA	NA	Dartmouth	CF	amoxicillin	penicillin
116	8.74	NA	NA	Dartmouth	CF	amoxicillin	penicillin
116	8.74	NA	NA	Dartmouth	CF	amoxicillin	penicillin
116	15.19	021721_30	SRR24154960	Dartmouth	CF	NA	NA
116	15.19	021721_30	SRR24154960	Dartmouth	CF	NA	NA
116	15.19	021721_30	SRR24154960	Dartmouth	CF	NA	NA
116	15.19	021721_30	SRR24154960	Dartmouth	CF	NA	NA
116	15.19	021721_30	SRR24154960	Dartmouth	CF	NA	NA
116	15.19	021721_30	SRR24154960	Dartmouth	CF	NA	NA
116	15.19	021721_30	SRR24154960	Dartmouth	CF	NA	NA
116	15.19	021721_30	SRR24154960	Dartmouth	CF	NA	NA
116	6.25	021721_10	SRR24155093	Dartmouth	CF	NA	NA
116	6.25	021721_10	SRR24155093	Dartmouth	CF	NA	NA
116	6.25	021721_10	SRR24155093	Dartmouth	CF	NA	NA
116	6.25	021721_10	SRR24155093	Dartmouth	CF	NA	NA
116	6.25	021721_10	SRR24155093	Dartmouth	CF	NA	NA
116	6.25	021721_10	SRR24155093	Dartmouth	CF	NA	NA
116	6.25	021721_10	SRR24155093	Dartmouth	CF	NA	NA
116	6.25	021721_10	SRR24155093	Dartmouth	CF	NA	NA
116	33.94	NA	NA	Dartmouth	CF	bactrim	sulfonamide
116	33.94	NA	NA	Dartmouth	CF	bactrim	sulfonamide
116	33.94	NA	NA	Dartmouth	CF	bactrim	sulfonamide
116	33.94	NA	NA	Dartmouth	CF	bactrim	sulfonamide
116	33.94	NA	NA	Dartmouth	CF	bactrim	sulfonamide
116	33.94	NA	NA	Dartmouth	CF	bactrim	sulfonamide
116	33.94	NA	NA	Dartmouth	CF	bactrim	sulfonamide
116	33.94	NA	NA	Dartmouth	CF	bactrim	sulfonamide
116	9.24	021721_27	SRR24155118	Dartmouth	CF	NA	NA
116	9.24	021721_27	SRR24155118	Dartmouth	CF	NA	NA
116	9.24	021721_27	SRR24155118	Dartmouth	CF	NA	NA
116	9.24	021721_27	SRR24155118	Dartmouth	CF	NA	NA
116	9.24	021721_27	SRR24155118	Dartmouth	CF	NA	NA
116	9.24	021721_27	SRR24155118	Dartmouth	CF	NA	NA
116	9.24	021721_27	SRR24155118	Dartmouth	CF	NA	NA
116	9.24	021721_27	SRR24155118	Dartmouth	CF	NA	NA
116	33.94	NA	NA	Dartmouth	CF	cefprozil	cephalosporin
116	33.94	NA	NA	Dartmouth	CF	cefprozil	cephalosporin
116	33.94	NA	NA	Dartmouth	CF	cefprozil	cephalosporin
116	33.94	NA	NA	Dartmouth	CF	cefprozil	cephalosporin
116	33.94	NA	NA	Dartmouth	CF	cefprozil	cephalosporin
116	33.94	NA	NA	Dartmouth	CF	cefprozil	cephalosporin
116	33.94	NA	NA	Dartmouth	CF	cefprozil	cephalosporin
116	33.94	NA	NA	Dartmouth	CF	cefprozil	cephalosporin
116	5.36	NA	NA	Dartmouth	CF	cefalexin	cephalosporin
116	5.36	NA	NA	Dartmouth	CF	cefalexin	cephalosporin
116	5.36	NA	NA	Dartmouth	CF	cefalexin	cephalosporin
116	5.36	NA	NA	Dartmouth	CF	cefalexin	cephalosporin
116	5.36	NA	NA	Dartmouth	CF	cefalexin	cephalosporin
116	5.36	NA	NA	Dartmouth	CF	cefalexin	cephalosporin
116	5.36	NA	NA	Dartmouth	CF	cefalexin	cephalosporin
116	5.36	NA	NA	Dartmouth	CF	cefalexin	cephalosporin
116	20.74	021721_68	SRR24155029	Dartmouth	CF	NA	NA
116	20.74	021721_68	SRR24155029	Dartmouth	CF	NA	NA
116	20.74	021721_68	SRR24155029	Dartmouth	CF	NA	NA
116	20.74	021721_68	SRR24155029	Dartmouth	CF	NA	NA
116	20.74	021721_68	SRR24155029	Dartmouth	CF	NA	NA
116	20.74	021721_68	SRR24155029	Dartmouth	CF	NA	NA
116	20.74	021721_68	SRR24155029	Dartmouth	CF	NA	NA
116	20.74	021721_68	SRR24155029	Dartmouth	CF	NA	NA
116	0.72	021721_17	SRR24155044	Dartmouth	CF	NA	NA
116	0.72	021721_17	SRR24155044	Dartmouth	CF	NA	NA
116	0.72	021721_17	SRR24155044	Dartmouth	CF	NA	NA
116	0.72	021721_17	SRR24155044	Dartmouth	CF	NA	NA
116	0.72	021721_17	SRR24155044	Dartmouth	CF	NA	NA
116	0.72	021721_17	SRR24155044	Dartmouth	CF	NA	NA
116	0.72	021721_17	SRR24155044	Dartmouth	CF	NA	NA
116	0.72	021721_17	SRR24155044	Dartmouth	CF	NA	NA
116	16.37	021721_57	SRR24154969	Dartmouth	CF	NA	NA
116	16.37	021721_57	SRR24154969	Dartmouth	CF	NA	NA
116	16.37	021721_57	SRR24154969	Dartmouth	CF	NA	NA
116	16.37	021721_57	SRR24154969	Dartmouth	CF	NA	NA
116	16.37	021721_57	SRR24154969	Dartmouth	CF	NA	NA
116	16.37	021721_57	SRR24154969	Dartmouth	CF	NA	NA
116	16.37	021721_57	SRR24154969	Dartmouth	CF	NA	NA
116	16.37	021721_57	SRR24154969	Dartmouth	CF	NA	NA
117	20.5	NA	NA	Dartmouth	CF	ciprofloxacin	quinolones
117	20.5	NA	NA	Dartmouth	CF	ciprofloxacin	quinolones
117	20.5	NA	NA	Dartmouth	CF	ciprofloxacin	quinolones
117	20.5	NA	NA	Dartmouth	CF	ciprofloxacin	quinolones
117	17.05	NA	NA	Dartmouth	CF	bactrim	sulfonamide
117	17.05	NA	NA	Dartmouth	CF	bactrim	sulfonamide
117	17.05	NA	NA	Dartmouth	CF	bactrim	sulfonamide
117	17.05	NA	NA	Dartmouth	CF	bactrim	sulfonamide
117	33.51	NA	NA	Dartmouth	CF	erythromycin	macrolide
117	33.51	NA	NA	Dartmouth	CF	erythromycin	macrolide
117	33.51	NA	NA	Dartmouth	CF	erythromycin	macrolide
117	33.51	NA	NA	Dartmouth	CF	erythromycin	macrolide
117	18.67	021721_61	SRR24155013	Dartmouth	CF	NA	NA
117	18.67	021721_61	SRR24155013	Dartmouth	CF	NA	NA
117	18.67	021721_61	SRR24155013	Dartmouth	CF	NA	NA
117	18.67	021721_61	SRR24155013	Dartmouth	CF	NA	NA
117	0.95	021021_01	SRR24155046	Dartmouth	CF	NA	NA
117	0.95	021021_01	SRR24155046	Dartmouth	CF	NA	NA
117	0.95	021021_01	SRR24155046	Dartmouth	CF	NA	NA
117	0.95	021021_01	SRR24155046	Dartmouth	CF	NA	NA
117	20.5	NA	NA	Dartmouth	CF	vancomycin	glycopeptide
117	20.5	NA	NA	Dartmouth	CF	vancomycin	glycopeptide
117	20.5	NA	NA	Dartmouth	CF	vancomycin	glycopeptide
117	20.5	NA	NA	Dartmouth	CF	vancomycin	glycopeptide
117	5.1	021721_08	SRR24155079	Dartmouth	CF	NA	NA
117	5.1	021721_08	SRR24155079	Dartmouth	CF	NA	NA
117	5.1	021721_08	SRR24155079	Dartmouth	CF	NA	NA
117	5.1	021721_08	SRR24155079	Dartmouth	CF	NA	NA
117	36.73	NA	NA	Dartmouth	CF	aztreonam	monobactam
117	36.73	NA	NA	Dartmouth	CF	aztreonam	monobactam
117	36.73	NA	NA	Dartmouth	CF	aztreonam	monobactam
117	36.73	NA	NA	Dartmouth	CF	aztreonam	monobactam
117	10.61	NA	NA	Dartmouth	CF	amoxicillin	penicillin
117	10.61	NA	NA	Dartmouth	CF	amoxicillin	penicillin
117	10.61	NA	NA	Dartmouth	CF	amoxicillin	penicillin
117	10.61	NA	NA	Dartmouth	CF	amoxicillin	penicillin
117	21.66	021721_80	SRR24155032	Dartmouth	CF	NA	NA
117	21.66	021721_80	SRR24155032	Dartmouth	CF	NA	NA
117	21.66	021721_80	SRR24155032	Dartmouth	CF	NA	NA
117	21.66	021721_80	SRR24155032	Dartmouth	CF	NA	NA
117	17.05	NA	NA	Dartmouth	CF	cefalexin	cephalosporin
117	17.05	NA	NA	Dartmouth	CF	cefalexin	cephalosporin
117	17.05	NA	NA	Dartmouth	CF	cefalexin	cephalosporin
117	17.05	NA	NA	Dartmouth	CF	cefalexin	cephalosporin
117	8.54	NA	NA	Dartmouth	CF	amoxicillin	penicillin
117	8.54	NA	NA	Dartmouth	CF	amoxicillin	penicillin
117	8.54	NA	NA	Dartmouth	CF	amoxicillin	penicillin
117	8.54	NA	NA	Dartmouth	CF	amoxicillin	penicillin
117	20.5	NA	NA	Dartmouth	CF	tobramycin	aminoglycoside
117	20.5	NA	NA	Dartmouth	CF	tobramycin	aminoglycoside
117	20.5	NA	NA	Dartmouth	CF	tobramycin	aminoglycoside
117	20.5	NA	NA	Dartmouth	CF	tobramycin	aminoglycoside
118	42.45	NA	NA	Dartmouth	CF	azithromycin	macrolide
118	42.45	NA	NA	Dartmouth	CF	azithromycin	macrolide
118	42.45	NA	NA	Dartmouth	CF	azithromycin	macrolide
118	42.45	NA	NA	Dartmouth	CF	azithromycin	macrolide
118	42.45	NA	NA	Dartmouth	CF	azithromycin	macrolide
118	42.45	NA	NA	Dartmouth	CF	azithromycin	macrolide
118	17.87	NA	NA	Dartmouth	CF	omnicef	cephalosporin
118	17.87	NA	NA	Dartmouth	CF	omnicef	cephalosporin
118	17.87	NA	NA	Dartmouth	CF	omnicef	cephalosporin
118	17.87	NA	NA	Dartmouth	CF	omnicef	cephalosporin
118	17.87	NA	NA	Dartmouth	CF	omnicef	cephalosporin
118	17.87	NA	NA	Dartmouth	CF	omnicef	cephalosporin
118	17.65	021721_187	SRR24154975	Dartmouth	CF	NA	NA
118	17.65	021721_187	SRR24154975	Dartmouth	CF	NA	NA
118	17.65	021721_187	SRR24154975	Dartmouth	CF	NA	NA
118	17.65	021721_187	SRR24154975	Dartmouth	CF	NA	NA
118	17.65	021721_187	SRR24154975	Dartmouth	CF	NA	NA
118	17.65	021721_187	SRR24154975	Dartmouth	CF	NA	NA
118	22.08	NA	NA	Dartmouth	CF	tobramycin	aminoglycoside
118	22.08	NA	NA	Dartmouth	CF	tobramycin	aminoglycoside
118	22.08	NA	NA	Dartmouth	CF	tobramycin	aminoglycoside
118	22.08	NA	NA	Dartmouth	CF	tobramycin	aminoglycoside
118	22.08	NA	NA	Dartmouth	CF	tobramycin	aminoglycoside
118	22.08	NA	NA	Dartmouth	CF	tobramycin	aminoglycoside
118	25.07	NA	NA	Dartmouth	CF	erythromycin	macrolide
118	25.07	NA	NA	Dartmouth	CF	erythromycin	macrolide
118	25.07	NA	NA	Dartmouth	CF	erythromycin	macrolide
118	25.07	NA	NA	Dartmouth	CF	erythromycin	macrolide
118	25.07	NA	NA	Dartmouth	CF	erythromycin	macrolide
118	25.07	NA	NA	Dartmouth	CF	erythromycin	macrolide
118	44.85	NA	NA	Dartmouth	CF	bactrim	sulfonamide
118	44.85	NA	NA	Dartmouth	CF	bactrim	sulfonamide
118	44.85	NA	NA	Dartmouth	CF	bactrim	sulfonamide
118	44.85	NA	NA	Dartmouth	CF	bactrim	sulfonamide
118	44.85	NA	NA	Dartmouth	CF	bactrim	sulfonamide
118	44.85	NA	NA	Dartmouth	CF	bactrim	sulfonamide
118	25.86	NA	NA	Dartmouth	CF	cefdinir	cephalosporin
118	25.86	NA	NA	Dartmouth	CF	cefdinir	cephalosporin
118	25.86	NA	NA	Dartmouth	CF	cefdinir	cephalosporin
118	25.86	NA	NA	Dartmouth	CF	cefdinir	cephalosporin
118	25.86	NA	NA	Dartmouth	CF	cefdinir	cephalosporin
118	25.86	NA	NA	Dartmouth	CF	cefdinir	cephalosporin
118	30.36	NA	NA	Dartmouth	CF	erythromycin	macrolide
118	30.36	NA	NA	Dartmouth	CF	erythromycin	macrolide
118	30.36	NA	NA	Dartmouth	CF	erythromycin	macrolide
118	30.36	NA	NA	Dartmouth	CF	erythromycin	macrolide
118	30.36	NA	NA	Dartmouth	CF	erythromycin	macrolide
118	30.36	NA	NA	Dartmouth	CF	erythromycin	macrolide
118	41.86	NA	NA	Dartmouth	CF	bactrim	sulfonamide
118	41.86	NA	NA	Dartmouth	CF	bactrim	sulfonamide
118	41.86	NA	NA	Dartmouth	CF	bactrim	sulfonamide
118	41.86	NA	NA	Dartmouth	CF	bactrim	sulfonamide
118	41.86	NA	NA	Dartmouth	CF	bactrim	sulfonamide
118	41.86	NA	NA	Dartmouth	CF	bactrim	sulfonamide
118	14.14	021721_37	SRR24155006	Dartmouth	CF	NA	NA
118	14.14	021721_37	SRR24155006	Dartmouth	CF	NA	NA
118	14.14	021721_37	SRR24155006	Dartmouth	CF	NA	NA
118	14.14	021721_37	SRR24155006	Dartmouth	CF	NA	NA
118	14.14	021721_37	SRR24155006	Dartmouth	CF	NA	NA
118	14.14	021721_37	SRR24155006	Dartmouth	CF	NA	NA
118	8.71	NA	NA	Dartmouth	CF	amoxicillin	penicillin
118	8.71	NA	NA	Dartmouth	CF	amoxicillin	penicillin
118	8.71	NA	NA	Dartmouth	CF	amoxicillin	penicillin
118	8.71	NA	NA	Dartmouth	CF	amoxicillin	penicillin
118	8.71	NA	NA	Dartmouth	CF	amoxicillin	penicillin
118	8.71	NA	NA	Dartmouth	CF	amoxicillin	penicillin
118	8.15	021721_07	SRR24155108	Dartmouth	CF	NA	NA
118	8.15	021721_07	SRR24155108	Dartmouth	CF	NA	NA
118	8.15	021721_07	SRR24155108	Dartmouth	CF	NA	NA
118	8.15	021721_07	SRR24155108	Dartmouth	CF	NA	NA
118	8.15	021721_07	SRR24155108	Dartmouth	CF	NA	NA
118	8.15	021721_07	SRR24155108	Dartmouth	CF	NA	NA
118	11.6	021721_05	SRR24154987	Dartmouth	CF	NA	NA
118	11.6	021721_05	SRR24154987	Dartmouth	CF	NA	NA
118	11.6	021721_05	SRR24154987	Dartmouth	CF	NA	NA
118	11.6	021721_05	SRR24154987	Dartmouth	CF	NA	NA
118	11.6	021721_05	SRR24154987	Dartmouth	CF	NA	NA
118	11.6	021721_05	SRR24154987	Dartmouth	CF	NA	NA
118	15.77	NA	NA	Dartmouth	CF	bactrim	sulfonamide
118	15.77	NA	NA	Dartmouth	CF	bactrim	sulfonamide
118	15.77	NA	NA	Dartmouth	CF	bactrim	sulfonamide
118	15.77	NA	NA	Dartmouth	CF	bactrim	sulfonamide
118	15.77	NA	NA	Dartmouth	CF	bactrim	sulfonamide
118	15.77	NA	NA	Dartmouth	CF	bactrim	sulfonamide
118	36.67	NA	NA	Dartmouth	CF	bactrim	sulfonamide
118	36.67	NA	NA	Dartmouth	CF	bactrim	sulfonamide
118	36.67	NA	NA	Dartmouth	CF	bactrim	sulfonamide
118	36.67	NA	NA	Dartmouth	CF	bactrim	sulfonamide
118	36.67	NA	NA	Dartmouth	CF	bactrim	sulfonamide
118	36.67	NA	NA	Dartmouth	CF	bactrim	sulfonamide
118	19.66	021721_58	SRR24155021	Dartmouth	CF	NA	NA
118	19.66	021721_58	SRR24155021	Dartmouth	CF	NA	NA
118	19.66	021721_58	SRR24155021	Dartmouth	CF	NA	NA
118	19.66	021721_58	SRR24155021	Dartmouth	CF	NA	NA
118	19.66	021721_58	SRR24155021	Dartmouth	CF	NA	NA
118	19.66	021721_58	SRR24155021	Dartmouth	CF	NA	NA
118	21.83	021721_76	SRR24155033	Dartmouth	CF	NA	NA
118	21.83	021721_76	SRR24155033	Dartmouth	CF	NA	NA
118	21.83	021721_76	SRR24155033	Dartmouth	CF	NA	NA
118	21.83	021721_76	SRR24155033	Dartmouth	CF	NA	NA
118	21.83	021721_76	SRR24155033	Dartmouth	CF	NA	NA
118	21.83	021721_76	SRR24155033	Dartmouth	CF	NA	NA
118	41.86	NA	NA	Dartmouth	CF	cefazolin	cephalosporin
118	41.86	NA	NA	Dartmouth	CF	cefazolin	cephalosporin
118	41.86	NA	NA	Dartmouth	CF	cefazolin	cephalosporin
118	41.86	NA	NA	Dartmouth	CF	cefazolin	cephalosporin
118	41.86	NA	NA	Dartmouth	CF	cefazolin	cephalosporin
118	41.86	NA	NA	Dartmouth	CF	cefazolin	cephalosporin
118	30.36	NA	NA	Dartmouth	CF	tobramycin	aminoglycoside
118	30.36	NA	NA	Dartmouth	CF	tobramycin	aminoglycoside
118	30.36	NA	NA	Dartmouth	CF	tobramycin	aminoglycoside
118	30.36	NA	NA	Dartmouth	CF	tobramycin	aminoglycoside
118	30.36	NA	NA	Dartmouth	CF	tobramycin	aminoglycoside
118	30.36	NA	NA	Dartmouth	CF	tobramycin	aminoglycoside
118	41.27	NA	NA	Dartmouth	CF	bactrim	sulfonamide
118	41.27	NA	NA	Dartmouth	CF	bactrim	sulfonamide
118	41.27	NA	NA	Dartmouth	CF	bactrim	sulfonamide
118	41.27	NA	NA	Dartmouth	CF	bactrim	sulfonamide
118	41.27	NA	NA	Dartmouth	CF	bactrim	sulfonamide
118	41.27	NA	NA	Dartmouth	CF	bactrim	sulfonamide
118	18.56	NA	NA	Dartmouth	CF	bactrim	sulfonamide
118	18.56	NA	NA	Dartmouth	CF	bactrim	sulfonamide
118	18.56	NA	NA	Dartmouth	CF	bactrim	sulfonamide
118	18.56	NA	NA	Dartmouth	CF	bactrim	sulfonamide
118	18.56	NA	NA	Dartmouth	CF	bactrim	sulfonamide
118	18.56	NA	NA	Dartmouth	CF	bactrim	sulfonamide
118	21.72	NA	NA	Dartmouth	CF	erythromycin	macrolide
118	21.72	NA	NA	Dartmouth	CF	erythromycin	macrolide
118	21.72	NA	NA	Dartmouth	CF	erythromycin	macrolide
118	21.72	NA	NA	Dartmouth	CF	erythromycin	macrolide
118	21.72	NA	NA	Dartmouth	CF	erythromycin	macrolide
118	21.72	NA	NA	Dartmouth	CF	erythromycin	macrolide
118	36.93	NA	NA	Dartmouth	CF	azithromycin	macrolide
118	36.93	NA	NA	Dartmouth	CF	azithromycin	macrolide
118	36.93	NA	NA	Dartmouth	CF	azithromycin	macrolide
118	36.93	NA	NA	Dartmouth	CF	azithromycin	macrolide
118	36.93	NA	NA	Dartmouth	CF	azithromycin	macrolide
118	36.93	NA	NA	Dartmouth	CF	azithromycin	macrolide
119	22.08	NA	NA	Dartmouth	CF	zosyn	penicillin, extended spectrum
119	22.08	NA	NA	Dartmouth	CF	zosyn	penicillin, extended spectrum
119	22.08	NA	NA	Dartmouth	CF	zosyn	penicillin, extended spectrum
119	22.08	NA	NA	Dartmouth	CF	zosyn	penicillin, extended spectrum
119	22.08	NA	NA	Dartmouth	CF	zosyn	penicillin, extended spectrum
119	21.72	NA	NA	Dartmouth	CF	tobramycin	aminoglycoside
119	21.72	NA	NA	Dartmouth	CF	tobramycin	aminoglycoside
119	21.72	NA	NA	Dartmouth	CF	tobramycin	aminoglycoside
119	21.72	NA	NA	Dartmouth	CF	tobramycin	aminoglycoside
119	21.72	NA	NA	Dartmouth	CF	tobramycin	aminoglycoside
119	19.68	NA	NA	Dartmouth	CF	augmentin	penicillin
119	19.68	NA	NA	Dartmouth	CF	augmentin	penicillin
119	19.68	NA	NA	Dartmouth	CF	augmentin	penicillin
119	19.68	NA	NA	Dartmouth	CF	augmentin	penicillin
119	19.68	NA	NA	Dartmouth	CF	augmentin	penicillin
119	21.72	NA	NA	Dartmouth	CF	zosyn	penicillin, extended spectrum
119	21.72	NA	NA	Dartmouth	CF	zosyn	penicillin, extended spectrum
119	21.72	NA	NA	Dartmouth	CF	zosyn	penicillin, extended spectrum
119	21.72	NA	NA	Dartmouth	CF	zosyn	penicillin, extended spectrum
119	21.72	NA	NA	Dartmouth	CF	zosyn	penicillin, extended spectrum
119	21.72	NA	NA	Dartmouth	CF	erythromycin	macrolide
119	21.72	NA	NA	Dartmouth	CF	erythromycin	macrolide
119	21.72	NA	NA	Dartmouth	CF	erythromycin	macrolide
119	21.72	NA	NA	Dartmouth	CF	erythromycin	macrolide
119	21.72	NA	NA	Dartmouth	CF	erythromycin	macrolide
119	9.66	NA	NA	Dartmouth	CF	azithromycin	macrolide
119	9.66	NA	NA	Dartmouth	CF	azithromycin	macrolide
119	9.66	NA	NA	Dartmouth	CF	azithromycin	macrolide
119	9.66	NA	NA	Dartmouth	CF	azithromycin	macrolide
119	9.66	NA	NA	Dartmouth	CF	azithromycin	macrolide
119	15.74	NA	NA	Dartmouth	CF	bactrim	sulfonamide
119	15.74	NA	NA	Dartmouth	CF	bactrim	sulfonamide
119	15.74	NA	NA	Dartmouth	CF	bactrim	sulfonamide
119	15.74	NA	NA	Dartmouth	CF	bactrim	sulfonamide
119	15.74	NA	NA	Dartmouth	CF	bactrim	sulfonamide
119	15.84	NA	NA	Dartmouth	CF	amoxicillin	penicillin
119	15.84	NA	NA	Dartmouth	CF	amoxicillin	penicillin
119	15.84	NA	NA	Dartmouth	CF	amoxicillin	penicillin
119	15.84	NA	NA	Dartmouth	CF	amoxicillin	penicillin
119	15.84	NA	NA	Dartmouth	CF	amoxicillin	penicillin
119	44.39	NA	NA	Dartmouth	CF	bactrim	sulfonamide
119	44.39	NA	NA	Dartmouth	CF	bactrim	sulfonamide
119	44.39	NA	NA	Dartmouth	CF	bactrim	sulfonamide
119	44.39	NA	NA	Dartmouth	CF	bactrim	sulfonamide
119	44.39	NA	NA	Dartmouth	CF	bactrim	sulfonamide
119	17.87	NA	NA	Dartmouth	CF	omnicef	cephalosporin
119	17.87	NA	NA	Dartmouth	CF	omnicef	cephalosporin
119	17.87	NA	NA	Dartmouth	CF	omnicef	cephalosporin
119	17.87	NA	NA	Dartmouth	CF	omnicef	cephalosporin
119	17.87	NA	NA	Dartmouth	CF	omnicef	cephalosporin
119	25.07	NA	NA	Dartmouth	CF	tobramycin	aminoglycoside
119	25.07	NA	NA	Dartmouth	CF	tobramycin	aminoglycoside
119	25.07	NA	NA	Dartmouth	CF	tobramycin	aminoglycoside
119	25.07	NA	NA	Dartmouth	CF	tobramycin	aminoglycoside
119	25.07	NA	NA	Dartmouth	CF	tobramycin	aminoglycoside
119	11.79	NA	NA	Dartmouth	CF	amoxicillin	penicillin
119	11.79	NA	NA	Dartmouth	CF	amoxicillin	penicillin
119	11.79	NA	NA	Dartmouth	CF	amoxicillin	penicillin
119	11.79	NA	NA	Dartmouth	CF	amoxicillin	penicillin
119	11.79	NA	NA	Dartmouth	CF	amoxicillin	penicillin
119	40.02	NA	NA	Dartmouth	CF	erythromycin	macrolide
119	40.02	NA	NA	Dartmouth	CF	erythromycin	macrolide
119	40.02	NA	NA	Dartmouth	CF	erythromycin	macrolide
119	40.02	NA	NA	Dartmouth	CF	erythromycin	macrolide
119	40.02	NA	NA	Dartmouth	CF	erythromycin	macrolide
119	25.86	NA	NA	Dartmouth	CF	ceftanir	cephalosporin
119	25.86	NA	NA	Dartmouth	CF	ceftanir	cephalosporin
119	25.86	NA	NA	Dartmouth	CF	ceftanir	cephalosporin
119	25.86	NA	NA	Dartmouth	CF	ceftanir	cephalosporin
119	25.86	NA	NA	Dartmouth	CF	ceftanir	cephalosporin
119	19.68	NA	NA	Dartmouth	CF	ceftanir	cephalosporin
119	19.68	NA	NA	Dartmouth	CF	ceftanir	cephalosporin
119	19.68	NA	NA	Dartmouth	CF	ceftanir	cephalosporin
119	19.68	NA	NA	Dartmouth	CF	ceftanir	cephalosporin
119	19.68	NA	NA	Dartmouth	CF	ceftanir	cephalosporin
119	21.91	NA	NA	Dartmouth	CF	tobramycin	aminoglycoside
119	21.91	NA	NA	Dartmouth	CF	tobramycin	aminoglycoside
119	21.91	NA	NA	Dartmouth	CF	tobramycin	aminoglycoside
119	21.91	NA	NA	Dartmouth	CF	tobramycin	aminoglycoside
119	21.91	NA	NA	Dartmouth	CF	tobramycin	aminoglycoside
119	7.69	NA	NA	Dartmouth	CF	amoxicillin	penicillin
119	7.69	NA	NA	Dartmouth	CF	amoxicillin	penicillin
119	7.69	NA	NA	Dartmouth	CF	amoxicillin	penicillin
119	7.69	NA	NA	Dartmouth	CF	amoxicillin	penicillin
119	7.69	NA	NA	Dartmouth	CF	amoxicillin	penicillin
119	46	NA	NA	Dartmouth	CF	bactrim	sulfonamide
119	46	NA	NA	Dartmouth	CF	bactrim	sulfonamide
119	46	NA	NA	Dartmouth	CF	bactrim	sulfonamide
119	46	NA	NA	Dartmouth	CF	bactrim	sulfonamide
119	46	NA	NA	Dartmouth	CF	bactrim	sulfonamide
119	11.6	021721_12	SRR24154986	Dartmouth	CF	NA	NA
119	11.6	021721_12	SRR24154986	Dartmouth	CF	NA	NA
119	11.6	021721_12	SRR24154986	Dartmouth	CF	NA	NA
119	11.6	021721_12	SRR24154986	Dartmouth	CF	NA	NA
119	11.6	021721_12	SRR24154986	Dartmouth	CF	NA	NA
119	18.56	NA	NA	Dartmouth	CF	bactrim	sulfonamide
119	18.56	NA	NA	Dartmouth	CF	bactrim	sulfonamide
119	18.56	NA	NA	Dartmouth	CF	bactrim	sulfonamide
119	18.56	NA	NA	Dartmouth	CF	bactrim	sulfonamide
119	18.56	NA	NA	Dartmouth	CF	bactrim	sulfonamide
119	14.14	021721_36	SRR24154949	Dartmouth	CF	NA	NA
119	14.14	021721_36	SRR24154949	Dartmouth	CF	NA	NA
119	14.14	021721_36	SRR24154949	Dartmouth	CF	NA	NA
119	14.14	021721_36	SRR24154949	Dartmouth	CF	NA	NA
119	14.14	021721_36	SRR24154949	Dartmouth	CF	NA	NA
119	9.33	NA	NA	Dartmouth	CF	azithromycin	macrolide
119	9.33	NA	NA	Dartmouth	CF	azithromycin	macrolide
119	9.33	NA	NA	Dartmouth	CF	azithromycin	macrolide
119	9.33	NA	NA	Dartmouth	CF	azithromycin	macrolide
119	9.33	NA	NA	Dartmouth	CF	azithromycin	macrolide
119	8.15	021721_11	SRR24155107	Dartmouth	CF	NA	NA
119	8.15	021721_11	SRR24155107	Dartmouth	CF	NA	NA
119	8.15	021721_11	SRR24155107	Dartmouth	CF	NA	NA
119	8.15	021721_11	SRR24155107	Dartmouth	CF	NA	NA
119	8.15	021721_11	SRR24155107	Dartmouth	CF	NA	NA
119	21.83	021721_75	SRR24155034	Dartmouth	CF	NA	NA
119	21.83	021721_75	SRR24155034	Dartmouth	CF	NA	NA
119	21.83	021721_75	SRR24155034	Dartmouth	CF	NA	NA
119	21.83	021721_75	SRR24155034	Dartmouth	CF	NA	NA
119	21.83	021721_75	SRR24155034	Dartmouth	CF	NA	NA
119	17.65	021721_43	SRR24154976	Dartmouth	CF	NA	NA
119	17.65	021721_43	SRR24154976	Dartmouth	CF	NA	NA
119	17.65	021721_43	SRR24154976	Dartmouth	CF	NA	NA
119	17.65	021721_43	SRR24154976	Dartmouth	CF	NA	NA
119	17.65	021721_43	SRR24154976	Dartmouth	CF	NA	NA
120	22.65	021721_89	SRR24155081	Dartmouth	CF	NA	NA
120	22.65	021721_89	SRR24155081	Dartmouth	CF	NA	NA
120	22.65	021721_89	SRR24155081	Dartmouth	CF	NA	NA
120	22.65	021721_89	SRR24155081	Dartmouth	CF	NA	NA
120	22.65	021721_89	SRR24155081	Dartmouth	CF	NA	NA
120	22.65	021721_89	SRR24155081	Dartmouth	CF	NA	NA
120	28.75	NA	NA	Dartmouth	CF	cefdinir	cephalosporin
120	28.75	NA	NA	Dartmouth	CF	cefdinir	cephalosporin
120	28.75	NA	NA	Dartmouth	CF	cefdinir	cephalosporin
120	28.75	NA	NA	Dartmouth	CF	cefdinir	cephalosporin
120	28.75	NA	NA	Dartmouth	CF	cefdinir	cephalosporin
120	28.75	NA	NA	Dartmouth	CF	cefdinir	cephalosporin
120	23.23	NA	NA	Dartmouth	CF	azithromycin	macrolide
120	23.23	NA	NA	Dartmouth	CF	azithromycin	macrolide
120	23.23	NA	NA	Dartmouth	CF	azithromycin	macrolide
120	23.23	NA	NA	Dartmouth	CF	azithromycin	macrolide
120	23.23	NA	NA	Dartmouth	CF	azithromycin	macrolide
120	23.23	NA	NA	Dartmouth	CF	azithromycin	macrolide
120	1.64	NA	NA	Dartmouth	CF	amoxicillin	penicillin
120	1.64	NA	NA	Dartmouth	CF	amoxicillin	penicillin
120	1.64	NA	NA	Dartmouth	CF	amoxicillin	penicillin
120	1.64	NA	NA	Dartmouth	CF	amoxicillin	penicillin
120	1.64	NA	NA	Dartmouth	CF	amoxicillin	penicillin
120	1.64	NA	NA	Dartmouth	CF	amoxicillin	penicillin
120	28.39	NA	NA	Dartmouth	CF	cefdinir	cephalosporin
120	28.39	NA	NA	Dartmouth	CF	cefdinir	cephalosporin
120	28.39	NA	NA	Dartmouth	CF	cefdinir	cephalosporin
120	28.39	NA	NA	Dartmouth	CF	cefdinir	cephalosporin
120	28.39	NA	NA	Dartmouth	CF	cefdinir	cephalosporin
120	28.39	NA	NA	Dartmouth	CF	cefdinir	cephalosporin
120	2.27	NA	NA	Dartmouth	CF	amoxicillin	penicillin
120	2.27	NA	NA	Dartmouth	CF	amoxicillin	penicillin
120	2.27	NA	NA	Dartmouth	CF	amoxicillin	penicillin
120	2.27	NA	NA	Dartmouth	CF	amoxicillin	penicillin
120	2.27	NA	NA	Dartmouth	CF	amoxicillin	penicillin
120	2.27	NA	NA	Dartmouth	CF	amoxicillin	penicillin
120	4.31	021721_02	SRR24155073	Dartmouth	CF	NA	NA
120	4.31	021721_02	SRR24155073	Dartmouth	CF	NA	NA
120	4.31	021721_02	SRR24155073	Dartmouth	CF	NA	NA
120	4.31	021721_02	SRR24155073	Dartmouth	CF	NA	NA
120	4.31	021721_02	SRR24155073	Dartmouth	CF	NA	NA
120	4.31	021721_02	SRR24155073	Dartmouth	CF	NA	NA
120	18.97	021721_79	SRR24155016	Dartmouth	CF	NA	NA
120	18.97	021721_79	SRR24155016	Dartmouth	CF	NA	NA
120	18.97	021721_79	SRR24155016	Dartmouth	CF	NA	NA
120	18.97	021721_79	SRR24155016	Dartmouth	CF	NA	NA
120	18.97	021721_79	SRR24155016	Dartmouth	CF	NA	NA
120	18.97	021721_79	SRR24155016	Dartmouth	CF	NA	NA
120	15.52	021721_62	SRR24154964	Dartmouth	CF	NA	NA
120	15.52	021721_62	SRR24154964	Dartmouth	CF	NA	NA
120	15.52	021721_62	SRR24154964	Dartmouth	CF	NA	NA
120	15.52	021721_62	SRR24154964	Dartmouth	CF	NA	NA
120	15.52	021721_62	SRR24154964	Dartmouth	CF	NA	NA
120	15.52	021721_62	SRR24154964	Dartmouth	CF	NA	NA
120	23.23	NA	NA	Dartmouth	CF	augmentin	penicillin
120	23.23	NA	NA	Dartmouth	CF	augmentin	penicillin
120	23.23	NA	NA	Dartmouth	CF	augmentin	penicillin
120	23.23	NA	NA	Dartmouth	CF	augmentin	penicillin
120	23.23	NA	NA	Dartmouth	CF	augmentin	penicillin
120	23.23	NA	NA	Dartmouth	CF	augmentin	penicillin
120	9.73	NA	NA	Dartmouth	CF	amoxicillin	penicillin
120	9.73	NA	NA	Dartmouth	CF	amoxicillin	penicillin
120	9.73	NA	NA	Dartmouth	CF	amoxicillin	penicillin
120	9.73	NA	NA	Dartmouth	CF	amoxicillin	penicillin
120	9.73	NA	NA	Dartmouth	CF	amoxicillin	penicillin
120	9.73	NA	NA	Dartmouth	CF	amoxicillin	penicillin
120	12.75	NA	NA	Dartmouth	CF	bactrim	sulfonamide
120	12.75	NA	NA	Dartmouth	CF	bactrim	sulfonamide
120	12.75	NA	NA	Dartmouth	CF	bactrim	sulfonamide
120	12.75	NA	NA	Dartmouth	CF	bactrim	sulfonamide
120	12.75	NA	NA	Dartmouth	CF	bactrim	sulfonamide
120	12.75	NA	NA	Dartmouth	CF	bactrim	sulfonamide
120	4.99	NA	NA	Dartmouth	CF	amoxicillin	penicillin
120	4.99	NA	NA	Dartmouth	CF	amoxicillin	penicillin
120	4.99	NA	NA	Dartmouth	CF	amoxicillin	penicillin
120	4.99	NA	NA	Dartmouth	CF	amoxicillin	penicillin
120	4.99	NA	NA	Dartmouth	CF	amoxicillin	penicillin
120	4.99	NA	NA	Dartmouth	CF	amoxicillin	penicillin
120	8.64	NA	NA	Dartmouth	CF	augmentin	penicillin
120	8.64	NA	NA	Dartmouth	CF	augmentin	penicillin
120	8.64	NA	NA	Dartmouth	CF	augmentin	penicillin
120	8.64	NA	NA	Dartmouth	CF	augmentin	penicillin
120	8.64	NA	NA	Dartmouth	CF	augmentin	penicillin
120	8.64	NA	NA	Dartmouth	CF	augmentin	penicillin
120	25.63	NA	NA	Dartmouth	CF	amoxicillin	penicillin
120	25.63	NA	NA	Dartmouth	CF	amoxicillin	penicillin
120	25.63	NA	NA	Dartmouth	CF	amoxicillin	penicillin
120	25.63	NA	NA	Dartmouth	CF	amoxicillin	penicillin
120	25.63	NA	NA	Dartmouth	CF	amoxicillin	penicillin
120	25.63	NA	NA	Dartmouth	CF	amoxicillin	penicillin
120	8.64	NA	NA	Dartmouth	CF	omnicef	cephalosporin
120	8.64	NA	NA	Dartmouth	CF	omnicef	cephalosporin
120	8.64	NA	NA	Dartmouth	CF	omnicef	cephalosporin
120	8.64	NA	NA	Dartmouth	CF	omnicef	cephalosporin
120	8.64	NA	NA	Dartmouth	CF	omnicef	cephalosporin
120	8.64	NA	NA	Dartmouth	CF	omnicef	cephalosporin
120	31.61	NA	NA	Dartmouth	CF	cefdinir	cephalosporin
120	31.61	NA	NA	Dartmouth	CF	cefdinir	cephalosporin
120	31.61	NA	NA	Dartmouth	CF	cefdinir	cephalosporin
120	31.61	NA	NA	Dartmouth	CF	cefdinir	cephalosporin
120	31.61	NA	NA	Dartmouth	CF	cefdinir	cephalosporin
120	31.61	NA	NA	Dartmouth	CF	cefdinir	cephalosporin
120	6.97	021721_24	SRR24155098	Dartmouth	CF	NA	NA
120	6.97	021721_24	SRR24155098	Dartmouth	CF	NA	NA
120	6.97	021721_24	SRR24155098	Dartmouth	CF	NA	NA
120	6.97	021721_24	SRR24155098	Dartmouth	CF	NA	NA
120	6.97	021721_24	SRR24155098	Dartmouth	CF	NA	NA
120	6.97	021721_24	SRR24155098	Dartmouth	CF	NA	NA
120	9.66	NA	NA	Dartmouth	CF	amoxicillin	penicillin
120	9.66	NA	NA	Dartmouth	CF	amoxicillin	penicillin
120	9.66	NA	NA	Dartmouth	CF	amoxicillin	penicillin
120	9.66	NA	NA	Dartmouth	CF	amoxicillin	penicillin
120	9.66	NA	NA	Dartmouth	CF	amoxicillin	penicillin
120	9.66	NA	NA	Dartmouth	CF	amoxicillin	penicillin
120	8.35	NA	NA	Dartmouth	CF	augmentin	penicillin
120	8.35	NA	NA	Dartmouth	CF	augmentin	penicillin
120	8.35	NA	NA	Dartmouth	CF	augmentin	penicillin
120	8.35	NA	NA	Dartmouth	CF	augmentin	penicillin
120	8.35	NA	NA	Dartmouth	CF	augmentin	penicillin
120	8.35	NA	NA	Dartmouth	CF	augmentin	penicillin
120	12.12	NA	NA	Dartmouth	CF	amoxicillin	penicillin
120	12.12	NA	NA	Dartmouth	CF	amoxicillin	penicillin
120	12.12	NA	NA	Dartmouth	CF	amoxicillin	penicillin
120	12.12	NA	NA	Dartmouth	CF	amoxicillin	penicillin
120	12.12	NA	NA	Dartmouth	CF	amoxicillin	penicillin
120	12.12	NA	NA	Dartmouth	CF	amoxicillin	penicillin
120	7.66	NA	NA	Dartmouth	CF	amoxicillin	penicillin
120	7.66	NA	NA	Dartmouth	CF	amoxicillin	penicillin
120	7.66	NA	NA	Dartmouth	CF	amoxicillin	penicillin
120	7.66	NA	NA	Dartmouth	CF	amoxicillin	penicillin
120	7.66	NA	NA	Dartmouth	CF	amoxicillin	penicillin
120	7.66	NA	NA	Dartmouth	CF	amoxicillin	penicillin
120	22.97	NA	NA	Dartmouth	CF	cefdinir	cephalosporin
120	22.97	NA	NA	Dartmouth	CF	cefdinir	cephalosporin
120	22.97	NA	NA	Dartmouth	CF	cefdinir	cephalosporin
120	22.97	NA	NA	Dartmouth	CF	cefdinir	cephalosporin
120	22.97	NA	NA	Dartmouth	CF	cefdinir	cephalosporin
120	22.97	NA	NA	Dartmouth	CF	cefdinir	cephalosporin
120	3.98	NA	NA	Dartmouth	CF	amoxicillin	penicillin
120	3.98	NA	NA	Dartmouth	CF	amoxicillin	penicillin
120	3.98	NA	NA	Dartmouth	CF	amoxicillin	penicillin
120	3.98	NA	NA	Dartmouth	CF	amoxicillin	penicillin
120	3.98	NA	NA	Dartmouth	CF	amoxicillin	penicillin
120	3.98	NA	NA	Dartmouth	CF	amoxicillin	penicillin
120	9.07	021721_32	SRR24155116	Dartmouth	CF	NA	NA
120	9.07	021721_32	SRR24155116	Dartmouth	CF	NA	NA
120	9.07	021721_32	SRR24155116	Dartmouth	CF	NA	NA
120	9.07	021721_32	SRR24155116	Dartmouth	CF	NA	NA
120	9.07	021721_32	SRR24155116	Dartmouth	CF	NA	NA
120	9.07	021721_32	SRR24155116	Dartmouth	CF	NA	NA
120	12.75	NA	NA	Dartmouth	CF	amoxicillin	penicillin
120	12.75	NA	NA	Dartmouth	CF	amoxicillin	penicillin
120	12.75	NA	NA	Dartmouth	CF	amoxicillin	penicillin
120	12.75	NA	NA	Dartmouth	CF	amoxicillin	penicillin
120	12.75	NA	NA	Dartmouth	CF	amoxicillin	penicillin
120	12.75	NA	NA	Dartmouth	CF	amoxicillin	penicillin
120	7.52	NA	NA	Dartmouth	CF	amoxicillin	penicillin
120	7.52	NA	NA	Dartmouth	CF	amoxicillin	penicillin
120	7.52	NA	NA	Dartmouth	CF	amoxicillin	penicillin
120	7.52	NA	NA	Dartmouth	CF	amoxicillin	penicillin
120	7.52	NA	NA	Dartmouth	CF	amoxicillin	penicillin
120	7.52	NA	NA	Dartmouth	CF	amoxicillin	penicillin
120	14.69	NA	NA	Dartmouth	CF	augmentin	penicillin
120	14.69	NA	NA	Dartmouth	CF	augmentin	penicillin
120	14.69	NA	NA	Dartmouth	CF	augmentin	penicillin
120	14.69	NA	NA	Dartmouth	CF	augmentin	penicillin
120	14.69	NA	NA	Dartmouth	CF	augmentin	penicillin
120	14.69	NA	NA	Dartmouth	CF	augmentin	penicillin
120	5.26	NA	NA	Dartmouth	CF	amoxicillin	penicillin
120	5.26	NA	NA	Dartmouth	CF	amoxicillin	penicillin
120	5.26	NA	NA	Dartmouth	CF	amoxicillin	penicillin
120	5.26	NA	NA	Dartmouth	CF	amoxicillin	penicillin
120	5.26	NA	NA	Dartmouth	CF	amoxicillin	penicillin
120	5.26	NA	NA	Dartmouth	CF	amoxicillin	penicillin
120	22.64	NA	NA	Dartmouth	CF	amoxicillin	penicillin
120	22.64	NA	NA	Dartmouth	CF	amoxicillin	penicillin
120	22.64	NA	NA	Dartmouth	CF	amoxicillin	penicillin
120	22.64	NA	NA	Dartmouth	CF	amoxicillin	penicillin
120	22.64	NA	NA	Dartmouth	CF	amoxicillin	penicillin
120	22.64	NA	NA	Dartmouth	CF	amoxicillin	penicillin
120	16.26	NA	NA	Dartmouth	CF	amoxicillin	penicillin
120	16.26	NA	NA	Dartmouth	CF	amoxicillin	penicillin
120	16.26	NA	NA	Dartmouth	CF	amoxicillin	penicillin
120	16.26	NA	NA	Dartmouth	CF	amoxicillin	penicillin
120	16.26	NA	NA	Dartmouth	CF	amoxicillin	penicillin
120	16.26	NA	NA	Dartmouth	CF	amoxicillin	penicillin
120	8.61	NA	NA	Dartmouth	CF	cefdinir	cephalosporin
120	8.61	NA	NA	Dartmouth	CF	cefdinir	cephalosporin
120	8.61	NA	NA	Dartmouth	CF	cefdinir	cephalosporin
120	8.61	NA	NA	Dartmouth	CF	cefdinir	cephalosporin
120	8.61	NA	NA	Dartmouth	CF	cefdinir	cephalosporin
120	8.61	NA	NA	Dartmouth	CF	cefdinir	cephalosporin
120	4.24	NA	NA	Dartmouth	CF	amoxicillin	penicillin
120	4.24	NA	NA	Dartmouth	CF	amoxicillin	penicillin
120	4.24	NA	NA	Dartmouth	CF	amoxicillin	penicillin
120	4.24	NA	NA	Dartmouth	CF	amoxicillin	penicillin
120	4.24	NA	NA	Dartmouth	CF	amoxicillin	penicillin
120	4.24	NA	NA	Dartmouth	CF	amoxicillin	penicillin
120	4.11	NA	NA	Dartmouth	CF	amoxicillin	penicillin
120	4.11	NA	NA	Dartmouth	CF	amoxicillin	penicillin
120	4.11	NA	NA	Dartmouth	CF	amoxicillin	penicillin
120	4.11	NA	NA	Dartmouth	CF	amoxicillin	penicillin
120	4.11	NA	NA	Dartmouth	CF	amoxicillin	penicillin
120	4.11	NA	NA	Dartmouth	CF	amoxicillin	penicillin
120	12.75	NA	NA	Dartmouth	CF	amoxicillin	penicillin
120	12.75	NA	NA	Dartmouth	CF	amoxicillin	penicillin
120	12.75	NA	NA	Dartmouth	CF	amoxicillin	penicillin
120	12.75	NA	NA	Dartmouth	CF	amoxicillin	penicillin
120	12.75	NA	NA	Dartmouth	CF	amoxicillin	penicillin
120	12.75	NA	NA	Dartmouth	CF	amoxicillin	penicillin
120	13.67	NA	NA	Dartmouth	CF	augmentin	penicillin
120	13.67	NA	NA	Dartmouth	CF	augmentin	penicillin
120	13.67	NA	NA	Dartmouth	CF	augmentin	penicillin
120	13.67	NA	NA	Dartmouth	CF	augmentin	penicillin
120	13.67	NA	NA	Dartmouth	CF	augmentin	penicillin
120	13.67	NA	NA	Dartmouth	CF	augmentin	penicillin
120	18.2	NA	NA	Dartmouth	CF	augmentin	penicillin
120	18.2	NA	NA	Dartmouth	CF	augmentin	penicillin
120	18.2	NA	NA	Dartmouth	CF	augmentin	penicillin
120	18.2	NA	NA	Dartmouth	CF	augmentin	penicillin
120	18.2	NA	NA	Dartmouth	CF	augmentin	penicillin
120	18.2	NA	NA	Dartmouth	CF	augmentin	penicillin
121	14.5	021721_35	SRR24154952	Dartmouth	CF	NA	NA
121	14.5	021721_35	SRR24154952	Dartmouth	CF	NA	NA
121	14.5	021721_35	SRR24154952	Dartmouth	CF	NA	NA
121	14.5	021721_35	SRR24154952	Dartmouth	CF	NA	NA
121	14.5	021721_35	SRR24154952	Dartmouth	CF	NA	NA
121	11.51	021721_41	SRR24154985	Dartmouth	CF	NA	NA
121	11.51	021721_41	SRR24154985	Dartmouth	CF	NA	NA
121	11.51	021721_41	SRR24154985	Dartmouth	CF	NA	NA
121	11.51	021721_41	SRR24154985	Dartmouth	CF	NA	NA
121	11.51	021721_41	SRR24154985	Dartmouth	CF	NA	NA
121	14.26	NA	NA	Dartmouth	CF	azithromycin	macrolide
121	14.26	NA	NA	Dartmouth	CF	azithromycin	macrolide
121	14.26	NA	NA	Dartmouth	CF	azithromycin	macrolide
121	14.26	NA	NA	Dartmouth	CF	azithromycin	macrolide
121	14.26	NA	NA	Dartmouth	CF	azithromycin	macrolide
121	17.38	NA	NA	Dartmouth	CF	azithromycin	macrolide
121	17.38	NA	NA	Dartmouth	CF	azithromycin	macrolide
121	17.38	NA	NA	Dartmouth	CF	azithromycin	macrolide
121	17.38	NA	NA	Dartmouth	CF	azithromycin	macrolide
121	17.38	NA	NA	Dartmouth	CF	azithromycin	macrolide
121	13.93	NA	NA	Dartmouth	CF	azithromycin	macrolide
121	13.93	NA	NA	Dartmouth	CF	azithromycin	macrolide
121	13.93	NA	NA	Dartmouth	CF	azithromycin	macrolide
121	13.93	NA	NA	Dartmouth	CF	azithromycin	macrolide
121	13.93	NA	NA	Dartmouth	CF	azithromycin	macrolide
121	17.49	021721_66	SRR24154974	Dartmouth	CF	NA	NA
121	17.49	021721_66	SRR24154974	Dartmouth	CF	NA	NA
121	17.49	021721_66	SRR24154974	Dartmouth	CF	NA	NA
121	17.49	021721_66	SRR24154974	Dartmouth	CF	NA	NA
121	17.49	021721_66	SRR24154974	Dartmouth	CF	NA	NA
121	17.31	NA	NA	Dartmouth	CF	amoxicillin	penicillin
121	17.31	NA	NA	Dartmouth	CF	amoxicillin	penicillin
121	17.31	NA	NA	Dartmouth	CF	amoxicillin	penicillin
121	17.31	NA	NA	Dartmouth	CF	amoxicillin	penicillin
121	17.31	NA	NA	Dartmouth	CF	amoxicillin	penicillin
121	6.67	021721_188	SRR24155096	Dartmouth	CF	NA	NA
121	6.67	021721_188	SRR24155096	Dartmouth	CF	NA	NA
121	6.67	021721_188	SRR24155096	Dartmouth	CF	NA	NA
121	6.67	021721_188	SRR24155096	Dartmouth	CF	NA	NA
121	6.67	021721_188	SRR24155096	Dartmouth	CF	NA	NA
121	9.01	021721_189	SRR24155115	Dartmouth	CF	NA	NA
121	9.01	021721_189	SRR24155115	Dartmouth	CF	NA	NA
121	9.01	021721_189	SRR24155115	Dartmouth	CF	NA	NA
121	9.01	021721_189	SRR24155115	Dartmouth	CF	NA	NA
121	9.01	021721_189	SRR24155115	Dartmouth	CF	NA	NA
122	20.3	NA	NA	Dartmouth	CF	bactrim plus rifampin	sulfonamide, antimycobacterials
122	20.3	NA	NA	Dartmouth	CF	bactrim plus rifampin	sulfonamide, antimycobacterials
122	20.3	NA	NA	Dartmouth	CF	bactrim plus rifampin	sulfonamide, antimycobacterials
122	20.3	NA	NA	Dartmouth	CF	bactrim plus rifampin	sulfonamide, antimycobacterials
122	20.3	NA	NA	Dartmouth	CF	bactrim plus rifampin	sulfonamide, antimycobacterials
122	20.3	NA	NA	Dartmouth	CF	bactrim plus rifampin	sulfonamide, antimycobacterials
122	11.67	021721_33	SRR24154989	Dartmouth	CF	NA	NA
122	11.67	021721_33	SRR24154989	Dartmouth	CF	NA	NA
122	11.67	021721_33	SRR24154989	Dartmouth	CF	NA	NA
122	11.67	021721_33	SRR24154989	Dartmouth	CF	NA	NA
122	11.67	021721_33	SRR24154989	Dartmouth	CF	NA	NA
122	11.67	021721_33	SRR24154989	Dartmouth	CF	NA	NA
122	5.69	021721_190	SRR24155082	Dartmouth	CF	NA	NA
122	5.69	021721_190	SRR24155082	Dartmouth	CF	NA	NA
122	5.69	021721_190	SRR24155082	Dartmouth	CF	NA	NA
122	5.69	021721_190	SRR24155082	Dartmouth	CF	NA	NA
122	5.69	021721_190	SRR24155082	Dartmouth	CF	NA	NA
122	5.69	021721_190	SRR24155082	Dartmouth	CF	NA	NA
122	4.11	NA	NA	Dartmouth	CF	bactrim	sulfonamide
122	4.11	NA	NA	Dartmouth	CF	bactrim	sulfonamide
122	4.11	NA	NA	Dartmouth	CF	bactrim	sulfonamide
122	4.11	NA	NA	Dartmouth	CF	bactrim	sulfonamide
122	4.11	NA	NA	Dartmouth	CF	bactrim	sulfonamide
122	4.11	NA	NA	Dartmouth	CF	bactrim	sulfonamide
122	1.81	021721_04	SRR24155055	Dartmouth	CF	NA	NA
122	1.81	021721_04	SRR24155055	Dartmouth	CF	NA	NA
122	1.81	021721_04	SRR24155055	Dartmouth	CF	NA	NA
122	1.81	021721_04	SRR24155055	Dartmouth	CF	NA	NA
122	1.81	021721_04	SRR24155055	Dartmouth	CF	NA	NA
122	1.81	021721_04	SRR24155055	Dartmouth	CF	NA	NA
122	14.66	021721_64	SRR24154954	Dartmouth	CF	NA	NA
122	14.66	021721_64	SRR24154954	Dartmouth	CF	NA	NA
122	14.66	021721_64	SRR24154954	Dartmouth	CF	NA	NA
122	14.66	021721_64	SRR24154954	Dartmouth	CF	NA	NA
122	14.66	021721_64	SRR24154954	Dartmouth	CF	NA	NA
122	14.66	021721_64	SRR24154954	Dartmouth	CF	NA	NA
122	43.63	NA	NA	Dartmouth	CF	tobramycin	aminoglycoside
122	43.63	NA	NA	Dartmouth	CF	tobramycin	aminoglycoside
122	43.63	NA	NA	Dartmouth	CF	tobramycin	aminoglycoside
122	43.63	NA	NA	Dartmouth	CF	tobramycin	aminoglycoside
122	43.63	NA	NA	Dartmouth	CF	tobramycin	aminoglycoside
122	43.63	NA	NA	Dartmouth	CF	tobramycin	aminoglycoside
122	2.99	NA	NA	Dartmouth	CF	bactrim	sulfonamide
122	2.99	NA	NA	Dartmouth	CF	bactrim	sulfonamide
122	2.99	NA	NA	Dartmouth	CF	bactrim	sulfonamide
122	2.99	NA	NA	Dartmouth	CF	bactrim	sulfonamide
122	2.99	NA	NA	Dartmouth	CF	bactrim	sulfonamide
122	2.99	NA	NA	Dartmouth	CF	bactrim	sulfonamide
122	24.9	NA	NA	Dartmouth	CF	azithromycin	macrolide
122	24.9	NA	NA	Dartmouth	CF	azithromycin	macrolide
122	24.9	NA	NA	Dartmouth	CF	azithromycin	macrolide
122	24.9	NA	NA	Dartmouth	CF	azithromycin	macrolide
122	24.9	NA	NA	Dartmouth	CF	azithromycin	macrolide
122	24.9	NA	NA	Dartmouth	CF	azithromycin	macrolide
122	17.19	021721_73	SRR24154970	Dartmouth	CF	NA	NA
122	17.19	021721_73	SRR24154970	Dartmouth	CF	NA	NA
122	17.19	021721_73	SRR24154970	Dartmouth	CF	NA	NA
122	17.19	021721_73	SRR24154970	Dartmouth	CF	NA	NA
122	17.19	021721_73	SRR24154970	Dartmouth	CF	NA	NA
122	17.19	021721_73	SRR24154970	Dartmouth	CF	NA	NA
122	7.82	NA	NA	Dartmouth	CF	bactrim	sulfonamide
122	7.82	NA	NA	Dartmouth	CF	bactrim	sulfonamide
122	7.82	NA	NA	Dartmouth	CF	bactrim	sulfonamide
122	7.82	NA	NA	Dartmouth	CF	bactrim	sulfonamide
122	7.82	NA	NA	Dartmouth	CF	bactrim	sulfonamide
122	7.82	NA	NA	Dartmouth	CF	bactrim	sulfonamide
122	2.7	021721_06	SRR24155063	Dartmouth	CF	NA	NA
122	2.7	021721_06	SRR24155063	Dartmouth	CF	NA	NA
122	2.7	021721_06	SRR24155063	Dartmouth	CF	NA	NA
122	2.7	021721_06	SRR24155063	Dartmouth	CF	NA	NA
122	2.7	021721_06	SRR24155063	Dartmouth	CF	NA	NA
122	2.7	021721_06	SRR24155063	Dartmouth	CF	NA	NA
122	13.08	NA	NA	Dartmouth	CF	bactrim	sulfonamide
122	13.08	NA	NA	Dartmouth	CF	bactrim	sulfonamide
122	13.08	NA	NA	Dartmouth	CF	bactrim	sulfonamide
122	13.08	NA	NA	Dartmouth	CF	bactrim	sulfonamide
122	13.08	NA	NA	Dartmouth	CF	bactrim	sulfonamide
122	13.08	NA	NA	Dartmouth	CF	bactrim	sulfonamide
122	14.09	NA	NA	Dartmouth	CF	bactrim	sulfonamide
122	14.09	NA	NA	Dartmouth	CF	bactrim	sulfonamide
122	14.09	NA	NA	Dartmouth	CF	bactrim	sulfonamide
122	14.09	NA	NA	Dartmouth	CF	bactrim	sulfonamide
122	14.09	NA	NA	Dartmouth	CF	bactrim	sulfonamide
122	14.09	NA	NA	Dartmouth	CF	bactrim	sulfonamide
122	15.9	NA	NA	Dartmouth	CF	bactrim	sulfonamide
122	15.9	NA	NA	Dartmouth	CF	bactrim	sulfonamide
122	15.9	NA	NA	Dartmouth	CF	bactrim	sulfonamide
122	15.9	NA	NA	Dartmouth	CF	bactrim	sulfonamide
122	15.9	NA	NA	Dartmouth	CF	bactrim	sulfonamide
122	15.9	NA	NA	Dartmouth	CF	bactrim	sulfonamide
122	1.45	NA	NA	Dartmouth	CF	ciprofloxacin	quinolones
122	1.45	NA	NA	Dartmouth	CF	ciprofloxacin	quinolones
122	1.45	NA	NA	Dartmouth	CF	ciprofloxacin	quinolones
122	1.45	NA	NA	Dartmouth	CF	ciprofloxacin	quinolones
122	1.45	NA	NA	Dartmouth	CF	ciprofloxacin	quinolones
122	1.45	NA	NA	Dartmouth	CF	ciprofloxacin	quinolones
122	8.67	NA	NA	Dartmouth	CF	tobramycin	aminoglycoside
122	8.67	NA	NA	Dartmouth	CF	tobramycin	aminoglycoside
122	8.67	NA	NA	Dartmouth	CF	tobramycin	aminoglycoside
122	8.67	NA	NA	Dartmouth	CF	tobramycin	aminoglycoside
122	8.67	NA	NA	Dartmouth	CF	tobramycin	aminoglycoside
122	8.67	NA	NA	Dartmouth	CF	tobramycin	aminoglycoside
122	1.51	NA	NA	Dartmouth	CF	tobramycin	aminoglycoside
122	1.51	NA	NA	Dartmouth	CF	tobramycin	aminoglycoside
122	1.51	NA	NA	Dartmouth	CF	tobramycin	aminoglycoside
122	1.51	NA	NA	Dartmouth	CF	tobramycin	aminoglycoside
122	1.51	NA	NA	Dartmouth	CF	tobramycin	aminoglycoside
122	1.51	NA	NA	Dartmouth	CF	tobramycin	aminoglycoside
122	4.11	NA	NA	Dartmouth	CF	rifampin	antimycobacterials
122	4.11	NA	NA	Dartmouth	CF	rifampin	antimycobacterials
122	4.11	NA	NA	Dartmouth	CF	rifampin	antimycobacterials
122	4.11	NA	NA	Dartmouth	CF	rifampin	antimycobacterials
122	4.11	NA	NA	Dartmouth	CF	rifampin	antimycobacterials
122	4.11	NA	NA	Dartmouth	CF	rifampin	antimycobacterials
122	2.99	NA	NA	Dartmouth	CF	rifampin	antimycobacterials
122	2.99	NA	NA	Dartmouth	CF	rifampin	antimycobacterials
122	2.99	NA	NA	Dartmouth	CF	rifampin	antimycobacterials
122	2.99	NA	NA	Dartmouth	CF	rifampin	antimycobacterials
122	2.99	NA	NA	Dartmouth	CF	rifampin	antimycobacterials
122	2.99	NA	NA	Dartmouth	CF	rifampin	antimycobacterials
123	11.67	021721_59	SRR24154988	Dartmouth	CF	NA	NA
123	11.67	021721_59	SRR24154988	Dartmouth	CF	NA	NA
123	11.67	021721_59	SRR24154988	Dartmouth	CF	NA	NA
123	14.66	021721_69	SRR24154953	Dartmouth	CF	NA	NA
123	14.66	021721_69	SRR24154953	Dartmouth	CF	NA	NA
123	14.66	021721_69	SRR24154953	Dartmouth	CF	NA	NA
123	6.15	021721_38	SRR24155088	Dartmouth	CF	NA	NA
123	6.15	021721_38	SRR24155088	Dartmouth	CF	NA	NA
123	6.15	021721_38	SRR24155088	Dartmouth	CF	NA	NA
123	7.29	NA	NA	Dartmouth	CF	augmentin	penicillin
123	7.29	NA	NA	Dartmouth	CF	augmentin	penicillin
123	7.29	NA	NA	Dartmouth	CF	augmentin	penicillin
123	1.87	NA	NA	Dartmouth	CF	zosyn	penicillin, extended spectrum
123	1.87	NA	NA	Dartmouth	CF	zosyn	penicillin, extended spectrum
123	1.87	NA	NA	Dartmouth	CF	zosyn	penicillin, extended spectrum
123	5.55	NA	NA	Dartmouth	CF	tobramycin	aminoglycoside
123	5.55	NA	NA	Dartmouth	CF	tobramycin	aminoglycoside
123	5.55	NA	NA	Dartmouth	CF	tobramycin	aminoglycoside
123	5.55	NA	NA	Dartmouth	CF	ciprofloxacin	quinolones
123	5.55	NA	NA	Dartmouth	CF	ciprofloxacin	quinolones
123	5.55	NA	NA	Dartmouth	CF	ciprofloxacin	quinolones
123	7.29	NA	NA	Dartmouth	CF	zosyn	penicillin, extended spectrum
123	7.29	NA	NA	Dartmouth	CF	zosyn	penicillin, extended spectrum
123	7.29	NA	NA	Dartmouth	CF	zosyn	penicillin, extended spectrum
123	19.29	NA	NA	Dartmouth	CF	penicillin	penicillin
123	19.29	NA	NA	Dartmouth	CF	penicillin	penicillin
123	19.29	NA	NA	Dartmouth	CF	penicillin	penicillin
124	19.56	021721_99	SRR24155019	Dartmouth	CF	NA	NA
124	19.56	021721_99	SRR24155019	Dartmouth	CF	NA	NA
124	19.56	021721_99	SRR24155019	Dartmouth	CF	NA	NA
124	19.56	021721_99	SRR24155019	Dartmouth	CF	NA	NA
124	19.56	021721_99	SRR24155019	Dartmouth	CF	NA	NA
124	19.56	021721_99	SRR24155019	Dartmouth	CF	NA	NA
124	24.28	NA	NA	Dartmouth	CF	bactrim	sulfonamide
124	24.28	NA	NA	Dartmouth	CF	bactrim	sulfonamide
124	24.28	NA	NA	Dartmouth	CF	bactrim	sulfonamide
124	24.28	NA	NA	Dartmouth	CF	bactrim	sulfonamide
124	24.28	NA	NA	Dartmouth	CF	bactrim	sulfonamide
124	24.28	NA	NA	Dartmouth	CF	bactrim	sulfonamide
124	0.69	021721_28	SRR24155042	Dartmouth	CF	NA	NA
124	0.69	021721_28	SRR24155042	Dartmouth	CF	NA	NA
124	0.69	021721_28	SRR24155042	Dartmouth	CF	NA	NA
124	0.69	021721_28	SRR24155042	Dartmouth	CF	NA	NA
124	0.69	021721_28	SRR24155042	Dartmouth	CF	NA	NA
124	0.69	021721_28	SRR24155042	Dartmouth	CF	NA	NA
124	9.66	021721_77	SRR24155126	Dartmouth	CF	NA	NA
124	9.66	021721_77	SRR24155126	Dartmouth	CF	NA	NA
124	9.66	021721_77	SRR24155126	Dartmouth	CF	NA	NA
124	9.66	021721_77	SRR24155126	Dartmouth	CF	NA	NA
124	9.66	021721_77	SRR24155126	Dartmouth	CF	NA	NA
124	9.66	021721_77	SRR24155126	Dartmouth	CF	NA	NA
124	6.21	NA	NA	Dartmouth	CF	bactrim	sulfonamide
124	6.21	NA	NA	Dartmouth	CF	bactrim	sulfonamide
124	6.21	NA	NA	Dartmouth	CF	bactrim	sulfonamide
124	6.21	NA	NA	Dartmouth	CF	bactrim	sulfonamide
124	6.21	NA	NA	Dartmouth	CF	bactrim	sulfonamide
124	6.21	NA	NA	Dartmouth	CF	bactrim	sulfonamide
124	3.68	021721_39	SRR24155069	Dartmouth	CF	NA	NA
124	3.68	021721_39	SRR24155069	Dartmouth	CF	NA	NA
124	3.68	021721_39	SRR24155069	Dartmouth	CF	NA	NA
124	3.68	021721_39	SRR24155069	Dartmouth	CF	NA	NA
124	3.68	021721_39	SRR24155069	Dartmouth	CF	NA	NA
124	3.68	021721_39	SRR24155069	Dartmouth	CF	NA	NA
124	13.7	NA	NA	Dartmouth	CF	augmentin	penicillin
124	13.7	NA	NA	Dartmouth	CF	augmentin	penicillin
124	13.7	NA	NA	Dartmouth	CF	augmentin	penicillin
124	13.7	NA	NA	Dartmouth	CF	augmentin	penicillin
124	13.7	NA	NA	Dartmouth	CF	augmentin	penicillin
124	13.7	NA	NA	Dartmouth	CF	augmentin	penicillin
124	6.21	021721_56	SRR24155091	Dartmouth	CF	NA	NA
124	6.21	021721_56	SRR24155091	Dartmouth	CF	NA	NA
124	6.21	021721_56	SRR24155091	Dartmouth	CF	NA	NA
124	6.21	021721_56	SRR24155091	Dartmouth	CF	NA	NA
124	6.21	021721_56	SRR24155091	Dartmouth	CF	NA	NA
124	6.21	021721_56	SRR24155091	Dartmouth	CF	NA	NA
124	7.36	NA	NA	Dartmouth	CF	bactrim	sulfonamide
124	7.36	NA	NA	Dartmouth	CF	bactrim	sulfonamide
124	7.36	NA	NA	Dartmouth	CF	bactrim	sulfonamide
124	7.36	NA	NA	Dartmouth	CF	bactrim	sulfonamide
124	7.36	NA	NA	Dartmouth	CF	bactrim	sulfonamide
124	7.36	NA	NA	Dartmouth	CF	bactrim	sulfonamide
124	9.66	NA	NA	Dartmouth	CF	augmentin	penicillin
124	9.66	NA	NA	Dartmouth	CF	augmentin	penicillin
124	9.66	NA	NA	Dartmouth	CF	augmentin	penicillin
124	9.66	NA	NA	Dartmouth	CF	augmentin	penicillin
124	9.66	NA	NA	Dartmouth	CF	augmentin	penicillin
124	9.66	NA	NA	Dartmouth	CF	augmentin	penicillin
124	6.51	NA	NA	Dartmouth	CF	augmentin	penicillin
124	6.51	NA	NA	Dartmouth	CF	augmentin	penicillin
124	6.51	NA	NA	Dartmouth	CF	augmentin	penicillin
124	6.51	NA	NA	Dartmouth	CF	augmentin	penicillin
124	6.51	NA	NA	Dartmouth	CF	augmentin	penicillin
124	6.51	NA	NA	Dartmouth	CF	augmentin	penicillin
124	1.38	NA	NA	Dartmouth	CF	bactrim	sulfonamide
124	1.38	NA	NA	Dartmouth	CF	bactrim	sulfonamide
124	1.38	NA	NA	Dartmouth	CF	bactrim	sulfonamide
124	1.38	NA	NA	Dartmouth	CF	bactrim	sulfonamide
124	1.38	NA	NA	Dartmouth	CF	bactrim	sulfonamide
124	1.38	NA	NA	Dartmouth	CF	bactrim	sulfonamide
124	8.31	NA	NA	Dartmouth	CF	amoxicillin	penicillin
124	8.31	NA	NA	Dartmouth	CF	amoxicillin	penicillin
124	8.31	NA	NA	Dartmouth	CF	amoxicillin	penicillin
124	8.31	NA	NA	Dartmouth	CF	amoxicillin	penicillin
124	8.31	NA	NA	Dartmouth	CF	amoxicillin	penicillin
124	8.31	NA	NA	Dartmouth	CF	amoxicillin	penicillin
124	23.7	021721_112	SRR24155125	Dartmouth	CF	NA	NA
124	23.7	021721_112	SRR24155125	Dartmouth	CF	NA	NA
124	23.7	021721_112	SRR24155125	Dartmouth	CF	NA	NA
124	23.7	021721_112	SRR24155125	Dartmouth	CF	NA	NA
124	23.7	021721_112	SRR24155125	Dartmouth	CF	NA	NA
124	23.7	021721_112	SRR24155125	Dartmouth	CF	NA	NA
125	6.47	NA	NA	Dartmouth	CF	cefdinir	cephalosporin
125	6.47	NA	NA	Dartmouth	CF	cefdinir	cephalosporin
125	6.47	NA	NA	Dartmouth	CF	cefdinir	cephalosporin
125	6.47	NA	NA	Dartmouth	CF	cefdinir	cephalosporin
125	6.47	NA	NA	Dartmouth	CF	cefdinir	cephalosporin
125	6.47	NA	NA	Dartmouth	CF	cefdinir	cephalosporin
125	6.47	NA	NA	Dartmouth	CF	cefdinir	cephalosporin
125	21.95	NA	NA	Dartmouth	CF	bactrim	sulfonamide
125	21.95	NA	NA	Dartmouth	CF	bactrim	sulfonamide
125	21.95	NA	NA	Dartmouth	CF	bactrim	sulfonamide
125	21.95	NA	NA	Dartmouth	CF	bactrim	sulfonamide
125	21.95	NA	NA	Dartmouth	CF	bactrim	sulfonamide
125	21.95	NA	NA	Dartmouth	CF	bactrim	sulfonamide
125	21.95	NA	NA	Dartmouth	CF	bactrim	sulfonamide
125	14.5	021721_88	SRR24154951	Dartmouth	CF	NA	NA
125	14.5	021721_88	SRR24154951	Dartmouth	CF	NA	NA
125	14.5	021721_88	SRR24154951	Dartmouth	CF	NA	NA
125	14.5	021721_88	SRR24154951	Dartmouth	CF	NA	NA
125	14.5	021721_88	SRR24154951	Dartmouth	CF	NA	NA
125	14.5	021721_88	SRR24154951	Dartmouth	CF	NA	NA
125	14.5	021721_88	SRR24154951	Dartmouth	CF	NA	NA
125	9.5	NA	NA	Dartmouth	CF	vancomycin	glycopeptide
125	9.5	NA	NA	Dartmouth	CF	vancomycin	glycopeptide
125	9.5	NA	NA	Dartmouth	CF	vancomycin	glycopeptide
125	9.5	NA	NA	Dartmouth	CF	vancomycin	glycopeptide
125	9.5	NA	NA	Dartmouth	CF	vancomycin	glycopeptide
125	9.5	NA	NA	Dartmouth	CF	vancomycin	glycopeptide
125	9.5	NA	NA	Dartmouth	CF	vancomycin	glycopeptide
125	4.5	NA	NA	Dartmouth	CF	bactrim	sulfonamide
125	4.5	NA	NA	Dartmouth	CF	bactrim	sulfonamide
125	4.5	NA	NA	Dartmouth	CF	bactrim	sulfonamide
125	4.5	NA	NA	Dartmouth	CF	bactrim	sulfonamide
125	4.5	NA	NA	Dartmouth	CF	bactrim	sulfonamide
125	4.5	NA	NA	Dartmouth	CF	bactrim	sulfonamide
125	4.5	NA	NA	Dartmouth	CF	bactrim	sulfonamide
125	1.54	NA	NA	Dartmouth	CF	cefalexin	cephalosporin
125	1.54	NA	NA	Dartmouth	CF	cefalexin	cephalosporin
125	1.54	NA	NA	Dartmouth	CF	cefalexin	cephalosporin
125	1.54	NA	NA	Dartmouth	CF	cefalexin	cephalosporin
125	1.54	NA	NA	Dartmouth	CF	cefalexin	cephalosporin
125	1.54	NA	NA	Dartmouth	CF	cefalexin	cephalosporin
125	1.54	NA	NA	Dartmouth	CF	cefalexin	cephalosporin
125	9.43	NA	NA	Dartmouth	CF	tobramycin	aminoglycoside
125	9.43	NA	NA	Dartmouth	CF	tobramycin	aminoglycoside
125	9.43	NA	NA	Dartmouth	CF	tobramycin	aminoglycoside
125	9.43	NA	NA	Dartmouth	CF	tobramycin	aminoglycoside
125	9.43	NA	NA	Dartmouth	CF	tobramycin	aminoglycoside
125	9.43	NA	NA	Dartmouth	CF	tobramycin	aminoglycoside
125	9.43	NA	NA	Dartmouth	CF	tobramycin	aminoglycoside
125	4.5	NA	NA	Dartmouth	CF	ceftazidime	cephalosporin
125	4.5	NA	NA	Dartmouth	CF	ceftazidime	cephalosporin
125	4.5	NA	NA	Dartmouth	CF	ceftazidime	cephalosporin
125	4.5	NA	NA	Dartmouth	CF	ceftazidime	cephalosporin
125	4.5	NA	NA	Dartmouth	CF	ceftazidime	cephalosporin
125	4.5	NA	NA	Dartmouth	CF	ceftazidime	cephalosporin
125	4.5	NA	NA	Dartmouth	CF	ceftazidime	cephalosporin
125	28.53	021721_123	SRR24155025	Dartmouth	CF	NA	NA
125	28.53	021721_123	SRR24155025	Dartmouth	CF	NA	NA
125	28.53	021721_123	SRR24155025	Dartmouth	CF	NA	NA
125	28.53	021721_123	SRR24155025	Dartmouth	CF	NA	NA
125	28.53	021721_123	SRR24155025	Dartmouth	CF	NA	NA
125	28.53	021721_123	SRR24155025	Dartmouth	CF	NA	NA
125	28.53	021721_123	SRR24155025	Dartmouth	CF	NA	NA
125	2.43	NA	NA	Dartmouth	CF	zosyn	penicillin, extended spectrum
125	2.43	NA	NA	Dartmouth	CF	zosyn	penicillin, extended spectrum
125	2.43	NA	NA	Dartmouth	CF	zosyn	penicillin, extended spectrum
125	2.43	NA	NA	Dartmouth	CF	zosyn	penicillin, extended spectrum
125	2.43	NA	NA	Dartmouth	CF	zosyn	penicillin, extended spectrum
125	2.43	NA	NA	Dartmouth	CF	zosyn	penicillin, extended spectrum
125	2.43	NA	NA	Dartmouth	CF	zosyn	penicillin, extended spectrum
125	31.54	NA	NA	Dartmouth	CF	augmentin	penicillin
125	31.54	NA	NA	Dartmouth	CF	augmentin	penicillin
125	31.54	NA	NA	Dartmouth	CF	augmentin	penicillin
125	31.54	NA	NA	Dartmouth	CF	augmentin	penicillin
125	31.54	NA	NA	Dartmouth	CF	augmentin	penicillin
125	31.54	NA	NA	Dartmouth	CF	augmentin	penicillin
125	31.54	NA	NA	Dartmouth	CF	augmentin	penicillin
125	17.95	021721_96	SRR24154980	Dartmouth	CF	NA	NA
125	17.95	021721_96	SRR24154980	Dartmouth	CF	NA	NA
125	17.95	021721_96	SRR24154980	Dartmouth	CF	NA	NA
125	17.95	021721_96	SRR24154980	Dartmouth	CF	NA	NA
125	17.95	021721_96	SRR24154980	Dartmouth	CF	NA	NA
125	17.95	021721_96	SRR24154980	Dartmouth	CF	NA	NA
125	17.95	021721_96	SRR24154980	Dartmouth	CF	NA	NA
125	11.97	021721_81	SRR24154992	Dartmouth	CF	NA	NA
125	11.97	021721_81	SRR24154992	Dartmouth	CF	NA	NA
125	11.97	021721_81	SRR24154992	Dartmouth	CF	NA	NA
125	11.97	021721_81	SRR24154992	Dartmouth	CF	NA	NA
125	11.97	021721_81	SRR24154992	Dartmouth	CF	NA	NA
125	11.97	021721_81	SRR24154992	Dartmouth	CF	NA	NA
125	11.97	021721_81	SRR24154992	Dartmouth	CF	NA	NA
125	10.18	NA	NA	Dartmouth	CF	bactrim	sulfonamide
125	10.18	NA	NA	Dartmouth	CF	bactrim	sulfonamide
125	10.18	NA	NA	Dartmouth	CF	bactrim	sulfonamide
125	10.18	NA	NA	Dartmouth	CF	bactrim	sulfonamide
125	10.18	NA	NA	Dartmouth	CF	bactrim	sulfonamide
125	10.18	NA	NA	Dartmouth	CF	bactrim	sulfonamide
125	10.18	NA	NA	Dartmouth	CF	bactrim	sulfonamide
125	4.5	NA	NA	Dartmouth	CF	timentin	beta-lactam
125	4.5	NA	NA	Dartmouth	CF	timentin	beta-lactam
125	4.5	NA	NA	Dartmouth	CF	timentin	beta-lactam
125	4.5	NA	NA	Dartmouth	CF	timentin	beta-lactam
125	4.5	NA	NA	Dartmouth	CF	timentin	beta-lactam
125	4.5	NA	NA	Dartmouth	CF	timentin	beta-lactam
125	4.5	NA	NA	Dartmouth	CF	timentin	beta-lactam
125	5.98	NA	NA	Dartmouth	CF	tobramycin	aminoglycoside
125	5.98	NA	NA	Dartmouth	CF	tobramycin	aminoglycoside
125	5.98	NA	NA	Dartmouth	CF	tobramycin	aminoglycoside
125	5.98	NA	NA	Dartmouth	CF	tobramycin	aminoglycoside
125	5.98	NA	NA	Dartmouth	CF	tobramycin	aminoglycoside
125	5.98	NA	NA	Dartmouth	CF	tobramycin	aminoglycoside
125	5.98	NA	NA	Dartmouth	CF	tobramycin	aminoglycoside
125	9.43	021721_72	SRR24155122	Dartmouth	CF	NA	NA
125	9.43	021721_72	SRR24155122	Dartmouth	CF	NA	NA
125	9.43	021721_72	SRR24155122	Dartmouth	CF	NA	NA
125	9.43	021721_72	SRR24155122	Dartmouth	CF	NA	NA
125	9.43	021721_72	SRR24155122	Dartmouth	CF	NA	NA
125	9.43	021721_72	SRR24155122	Dartmouth	CF	NA	NA
125	9.43	021721_72	SRR24155122	Dartmouth	CF	NA	NA
125	18.53	NA	NA	Dartmouth	CF	augmentin	penicillin
125	18.53	NA	NA	Dartmouth	CF	augmentin	penicillin
125	18.53	NA	NA	Dartmouth	CF	augmentin	penicillin
125	18.53	NA	NA	Dartmouth	CF	augmentin	penicillin
125	18.53	NA	NA	Dartmouth	CF	augmentin	penicillin
125	18.53	NA	NA	Dartmouth	CF	augmentin	penicillin
125	18.53	NA	NA	Dartmouth	CF	augmentin	penicillin
125	44.41	021721_144	SRR24155138	Dartmouth	CF	NA	NA
125	44.41	021721_144	SRR24155138	Dartmouth	CF	NA	NA
125	44.41	021721_144	SRR24155138	Dartmouth	CF	NA	NA
125	44.41	021721_144	SRR24155138	Dartmouth	CF	NA	NA
125	44.41	021721_144	SRR24155138	Dartmouth	CF	NA	NA
125	44.41	021721_144	SRR24155138	Dartmouth	CF	NA	NA
125	44.41	021721_144	SRR24155138	Dartmouth	CF	NA	NA
125	1.61	NA	NA	Dartmouth	CF	tobramycin	aminoglycoside
125	1.61	NA	NA	Dartmouth	CF	tobramycin	aminoglycoside
125	1.61	NA	NA	Dartmouth	CF	tobramycin	aminoglycoside
125	1.61	NA	NA	Dartmouth	CF	tobramycin	aminoglycoside
125	1.61	NA	NA	Dartmouth	CF	tobramycin	aminoglycoside
125	1.61	NA	NA	Dartmouth	CF	tobramycin	aminoglycoside
125	1.61	NA	NA	Dartmouth	CF	tobramycin	aminoglycoside
125	5.75	NA	NA	Dartmouth	CF	bactrim	sulfonamide
125	5.75	NA	NA	Dartmouth	CF	bactrim	sulfonamide
125	5.75	NA	NA	Dartmouth	CF	bactrim	sulfonamide
125	5.75	NA	NA	Dartmouth	CF	bactrim	sulfonamide
125	5.75	NA	NA	Dartmouth	CF	bactrim	sulfonamide
125	5.75	NA	NA	Dartmouth	CF	bactrim	sulfonamide
125	5.75	NA	NA	Dartmouth	CF	bactrim	sulfonamide
125	4.5	NA	NA	Dartmouth	CF	tobramycin	aminoglycoside
125	4.5	NA	NA	Dartmouth	CF	tobramycin	aminoglycoside
125	4.5	NA	NA	Dartmouth	CF	tobramycin	aminoglycoside
125	4.5	NA	NA	Dartmouth	CF	tobramycin	aminoglycoside
125	4.5	NA	NA	Dartmouth	CF	tobramycin	aminoglycoside
125	4.5	NA	NA	Dartmouth	CF	tobramycin	aminoglycoside
125	4.5	NA	NA	Dartmouth	CF	tobramycin	aminoglycoside
125	4.5	NA	NA	Dartmouth	CF	bactrim	sulfonamide
125	4.5	NA	NA	Dartmouth	CF	bactrim	sulfonamide
125	4.5	NA	NA	Dartmouth	CF	bactrim	sulfonamide
125	4.5	NA	NA	Dartmouth	CF	bactrim	sulfonamide
125	4.5	NA	NA	Dartmouth	CF	bactrim	sulfonamide
125	4.5	NA	NA	Dartmouth	CF	bactrim	sulfonamide
125	4.5	NA	NA	Dartmouth	CF	bactrim	sulfonamide
125	9.43	NA	NA	Dartmouth	CF	timentin	beta-lactam
125	9.43	NA	NA	Dartmouth	CF	timentin	beta-lactam
125	9.43	NA	NA	Dartmouth	CF	timentin	beta-lactam
125	9.43	NA	NA	Dartmouth	CF	timentin	beta-lactam
125	9.43	NA	NA	Dartmouth	CF	timentin	beta-lactam
125	9.43	NA	NA	Dartmouth	CF	timentin	beta-lactam
125	9.43	NA	NA	Dartmouth	CF	timentin	beta-lactam
125	18.3	NA	NA	Dartmouth	CF	bactrim	sulfonamide
125	18.3	NA	NA	Dartmouth	CF	bactrim	sulfonamide
125	18.3	NA	NA	Dartmouth	CF	bactrim	sulfonamide
125	18.3	NA	NA	Dartmouth	CF	bactrim	sulfonamide
125	18.3	NA	NA	Dartmouth	CF	bactrim	sulfonamide
125	18.3	NA	NA	Dartmouth	CF	bactrim	sulfonamide
125	18.3	NA	NA	Dartmouth	CF	bactrim	sulfonamide
125	2.43	NA	NA	Dartmouth	CF	tobramycin	aminoglycoside
125	2.43	NA	NA	Dartmouth	CF	tobramycin	aminoglycoside
125	2.43	NA	NA	Dartmouth	CF	tobramycin	aminoglycoside
125	2.43	NA	NA	Dartmouth	CF	tobramycin	aminoglycoside
125	2.43	NA	NA	Dartmouth	CF	tobramycin	aminoglycoside
125	2.43	NA	NA	Dartmouth	CF	tobramycin	aminoglycoside
125	2.43	NA	NA	Dartmouth	CF	tobramycin	aminoglycoside
125	25.54	021721_117	SRR24154977	Dartmouth	CF	NA	NA
125	25.54	021721_117	SRR24154977	Dartmouth	CF	NA	NA
125	25.54	021721_117	SRR24154977	Dartmouth	CF	NA	NA
125	25.54	021721_117	SRR24154977	Dartmouth	CF	NA	NA
125	25.54	021721_117	SRR24154977	Dartmouth	CF	NA	NA
125	25.54	021721_117	SRR24154977	Dartmouth	CF	NA	NA
125	25.54	021721_117	SRR24154977	Dartmouth	CF	NA	NA
125	17.94	NA	NA	Dartmouth	CF	bactrim	sulfonamide
125	17.94	NA	NA	Dartmouth	CF	bactrim	sulfonamide
125	17.94	NA	NA	Dartmouth	CF	bactrim	sulfonamide
125	17.94	NA	NA	Dartmouth	CF	bactrim	sulfonamide
125	17.94	NA	NA	Dartmouth	CF	bactrim	sulfonamide
125	17.94	NA	NA	Dartmouth	CF	bactrim	sulfonamide
125	17.94	NA	NA	Dartmouth	CF	bactrim	sulfonamide
125	14.49	NA	NA	Dartmouth	CF	bactrim	sulfonamide
125	14.49	NA	NA	Dartmouth	CF	bactrim	sulfonamide
125	14.49	NA	NA	Dartmouth	CF	bactrim	sulfonamide
125	14.49	NA	NA	Dartmouth	CF	bactrim	sulfonamide
125	14.49	NA	NA	Dartmouth	CF	bactrim	sulfonamide
125	14.49	NA	NA	Dartmouth	CF	bactrim	sulfonamide
125	14.49	NA	NA	Dartmouth	CF	bactrim	sulfonamide
125	6.47	NA	NA	Dartmouth	CF	tobramycin	aminoglycoside
125	6.47	NA	NA	Dartmouth	CF	tobramycin	aminoglycoside
125	6.47	NA	NA	Dartmouth	CF	tobramycin	aminoglycoside
125	6.47	NA	NA	Dartmouth	CF	tobramycin	aminoglycoside
125	6.47	NA	NA	Dartmouth	CF	tobramycin	aminoglycoside
125	6.47	NA	NA	Dartmouth	CF	tobramycin	aminoglycoside
125	6.47	NA	NA	Dartmouth	CF	tobramycin	aminoglycoside
125	21.98	NA	NA	Dartmouth	CF	bactrim	sulfonamide
125	21.98	NA	NA	Dartmouth	CF	bactrim	sulfonamide
125	21.98	NA	NA	Dartmouth	CF	bactrim	sulfonamide
125	21.98	NA	NA	Dartmouth	CF	bactrim	sulfonamide
125	21.98	NA	NA	Dartmouth	CF	bactrim	sulfonamide
125	21.98	NA	NA	Dartmouth	CF	bactrim	sulfonamide
125	21.98	NA	NA	Dartmouth	CF	bactrim	sulfonamide
126	12.06	021721_86	SRR24154993	Dartmouth	CF	NA	NA
126	12.06	021721_86	SRR24154993	Dartmouth	CF	NA	NA
126	12.06	021721_86	SRR24154993	Dartmouth	CF	NA	NA
126	12.06	021721_86	SRR24154993	Dartmouth	CF	NA	NA
126	12.06	021721_86	SRR24154993	Dartmouth	CF	NA	NA
126	12.06	021721_86	SRR24154993	Dartmouth	CF	NA	NA
126	12.06	021721_86	SRR24154993	Dartmouth	CF	NA	NA
126	12.06	021721_86	SRR24154993	Dartmouth	CF	NA	NA
126	15.61	NA	NA	Dartmouth	CF	amoxicillin	penicillin
126	15.61	NA	NA	Dartmouth	CF	amoxicillin	penicillin
126	15.61	NA	NA	Dartmouth	CF	amoxicillin	penicillin
126	15.61	NA	NA	Dartmouth	CF	amoxicillin	penicillin
126	15.61	NA	NA	Dartmouth	CF	amoxicillin	penicillin
126	15.61	NA	NA	Dartmouth	CF	amoxicillin	penicillin
126	15.61	NA	NA	Dartmouth	CF	amoxicillin	penicillin
126	15.61	NA	NA	Dartmouth	CF	amoxicillin	penicillin
126	18.05	021721_101	SRR24155007	Dartmouth	CF	NA	NA
126	18.05	021721_101	SRR24155007	Dartmouth	CF	NA	NA
126	18.05	021721_101	SRR24155007	Dartmouth	CF	NA	NA
126	18.05	021721_101	SRR24155007	Dartmouth	CF	NA	NA
126	18.05	021721_101	SRR24155007	Dartmouth	CF	NA	NA
126	18.05	021721_101	SRR24155007	Dartmouth	CF	NA	NA
126	18.05	021721_101	SRR24155007	Dartmouth	CF	NA	NA
126	18.05	021721_101	SRR24155007	Dartmouth	CF	NA	NA
126	6.08	021721_65	SRR24155086	Dartmouth	CF	NA	NA
126	6.08	021721_65	SRR24155086	Dartmouth	CF	NA	NA
126	6.08	021721_65	SRR24155086	Dartmouth	CF	NA	NA
126	6.08	021721_65	SRR24155086	Dartmouth	CF	NA	NA
126	6.08	021721_65	SRR24155086	Dartmouth	CF	NA	NA
126	6.08	021721_65	SRR24155086	Dartmouth	CF	NA	NA
126	6.08	021721_65	SRR24155086	Dartmouth	CF	NA	NA
126	6.08	021721_65	SRR24155086	Dartmouth	CF	NA	NA
126	4.7	021721_60	SRR24155076	Dartmouth	CF	NA	NA
126	4.7	021721_60	SRR24155076	Dartmouth	CF	NA	NA
126	4.7	021721_60	SRR24155076	Dartmouth	CF	NA	NA
126	4.7	021721_60	SRR24155076	Dartmouth	CF	NA	NA
126	4.7	021721_60	SRR24155076	Dartmouth	CF	NA	NA
126	4.7	021721_60	SRR24155076	Dartmouth	CF	NA	NA
126	4.7	021721_60	SRR24155076	Dartmouth	CF	NA	NA
126	4.7	021721_60	SRR24155076	Dartmouth	CF	NA	NA
126	2.63	021721_31	SRR24155062	Dartmouth	CF	NA	NA
126	2.63	021721_31	SRR24155062	Dartmouth	CF	NA	NA
126	2.63	021721_31	SRR24155062	Dartmouth	CF	NA	NA
126	2.63	021721_31	SRR24155062	Dartmouth	CF	NA	NA
126	2.63	021721_31	SRR24155062	Dartmouth	CF	NA	NA
126	2.63	021721_31	SRR24155062	Dartmouth	CF	NA	NA
126	2.63	021721_31	SRR24155062	Dartmouth	CF	NA	NA
126	2.63	021721_31	SRR24155062	Dartmouth	CF	NA	NA
126	12.78	NA	NA	Dartmouth	CF	amoxicillin	penicillin
126	12.78	NA	NA	Dartmouth	CF	amoxicillin	penicillin
126	12.78	NA	NA	Dartmouth	CF	amoxicillin	penicillin
126	12.78	NA	NA	Dartmouth	CF	amoxicillin	penicillin
126	12.78	NA	NA	Dartmouth	CF	amoxicillin	penicillin
126	12.78	NA	NA	Dartmouth	CF	amoxicillin	penicillin
126	12.78	NA	NA	Dartmouth	CF	amoxicillin	penicillin
126	12.78	NA	NA	Dartmouth	CF	amoxicillin	penicillin
126	22.65	021721_191	SRR24155070	Dartmouth	CF	NA	NA
126	22.65	021721_191	SRR24155070	Dartmouth	CF	NA	NA
126	22.65	021721_191	SRR24155070	Dartmouth	CF	NA	NA
126	22.65	021721_191	SRR24155070	Dartmouth	CF	NA	NA
126	22.65	021721_191	SRR24155070	Dartmouth	CF	NA	NA
126	22.65	021721_191	SRR24155070	Dartmouth	CF	NA	NA
126	22.65	021721_191	SRR24155070	Dartmouth	CF	NA	NA
126	22.65	021721_191	SRR24155070	Dartmouth	CF	NA	NA
126	22.67	NA	NA	Dartmouth	CF	bactrim	sulfonamide
126	22.67	NA	NA	Dartmouth	CF	bactrim	sulfonamide
126	22.67	NA	NA	Dartmouth	CF	bactrim	sulfonamide
126	22.67	NA	NA	Dartmouth	CF	bactrim	sulfonamide
126	22.67	NA	NA	Dartmouth	CF	bactrim	sulfonamide
126	22.67	NA	NA	Dartmouth	CF	bactrim	sulfonamide
126	22.67	NA	NA	Dartmouth	CF	bactrim	sulfonamide
126	22.67	NA	NA	Dartmouth	CF	bactrim	sulfonamide
126	15.06	021721_94	SRR24154957	Dartmouth	CF	NA	NA
126	15.06	021721_94	SRR24154957	Dartmouth	CF	NA	NA
126	15.06	021721_94	SRR24154957	Dartmouth	CF	NA	NA
126	15.06	021721_94	SRR24154957	Dartmouth	CF	NA	NA
126	15.06	021721_94	SRR24154957	Dartmouth	CF	NA	NA
126	15.06	021721_94	SRR24154957	Dartmouth	CF	NA	NA
126	15.06	021721_94	SRR24154957	Dartmouth	CF	NA	NA
126	15.06	021721_94	SRR24154957	Dartmouth	CF	NA	NA
126	8.15	021721_74	SRR24155106	Dartmouth	CF	NA	NA
126	8.15	021721_74	SRR24155106	Dartmouth	CF	NA	NA
126	8.15	021721_74	SRR24155106	Dartmouth	CF	NA	NA
126	8.15	021721_74	SRR24155106	Dartmouth	CF	NA	NA
126	8.15	021721_74	SRR24155106	Dartmouth	CF	NA	NA
126	8.15	021721_74	SRR24155106	Dartmouth	CF	NA	NA
126	8.15	021721_74	SRR24155106	Dartmouth	CF	NA	NA
126	8.15	021721_74	SRR24155106	Dartmouth	CF	NA	NA
126	22.97	NA	NA	Dartmouth	CF	bactrim	sulfonamide
126	22.97	NA	NA	Dartmouth	CF	bactrim	sulfonamide
126	22.97	NA	NA	Dartmouth	CF	bactrim	sulfonamide
126	22.97	NA	NA	Dartmouth	CF	bactrim	sulfonamide
126	22.97	NA	NA	Dartmouth	CF	bactrim	sulfonamide
126	22.97	NA	NA	Dartmouth	CF	bactrim	sulfonamide
126	22.97	NA	NA	Dartmouth	CF	bactrim	sulfonamide
126	22.97	NA	NA	Dartmouth	CF	bactrim	sulfonamide
126	41.07	NA	NA	Dartmouth	CF	augmentin	penicillin
126	41.07	NA	NA	Dartmouth	CF	augmentin	penicillin
126	41.07	NA	NA	Dartmouth	CF	augmentin	penicillin
126	41.07	NA	NA	Dartmouth	CF	augmentin	penicillin
126	41.07	NA	NA	Dartmouth	CF	augmentin	penicillin
126	41.07	NA	NA	Dartmouth	CF	augmentin	penicillin
126	41.07	NA	NA	Dartmouth	CF	augmentin	penicillin
126	41.07	NA	NA	Dartmouth	CF	augmentin	penicillin
127	18.38	021721_107	SRR24155011	Dartmouth	CF	NA	NA
127	18.38	021721_107	SRR24155011	Dartmouth	CF	NA	NA
127	18.38	021721_107	SRR24155011	Dartmouth	CF	NA	NA
127	18.38	021721_107	SRR24155011	Dartmouth	CF	NA	NA
127	18.38	021721_107	SRR24155011	Dartmouth	CF	NA	NA
127	18.38	021721_107	SRR24155011	Dartmouth	CF	NA	NA
127	18.38	021721_107	SRR24155011	Dartmouth	CF	NA	NA
127	18.38	021721_107	SRR24155011	Dartmouth	CF	NA	NA
127	18.38	021721_107	SRR24155011	Dartmouth	CF	NA	NA
127	4.08	021721_63	SRR24155072	Dartmouth	CF	NA	NA
127	4.08	021721_63	SRR24155072	Dartmouth	CF	NA	NA
127	4.08	021721_63	SRR24155072	Dartmouth	CF	NA	NA
127	4.08	021721_63	SRR24155072	Dartmouth	CF	NA	NA
127	4.08	021721_63	SRR24155072	Dartmouth	CF	NA	NA
127	4.08	021721_63	SRR24155072	Dartmouth	CF	NA	NA
127	4.08	021721_63	SRR24155072	Dartmouth	CF	NA	NA
127	4.08	021721_63	SRR24155072	Dartmouth	CF	NA	NA
127	4.08	021721_63	SRR24155072	Dartmouth	CF	NA	NA
127	12.13	021721_91	SRR24154994	Dartmouth	CF	NA	NA
127	12.13	021721_91	SRR24154994	Dartmouth	CF	NA	NA
127	12.13	021721_91	SRR24154994	Dartmouth	CF	NA	NA
127	12.13	021721_91	SRR24154994	Dartmouth	CF	NA	NA
127	12.13	021721_91	SRR24154994	Dartmouth	CF	NA	NA
127	12.13	021721_91	SRR24154994	Dartmouth	CF	NA	NA
127	12.13	021721_91	SRR24154994	Dartmouth	CF	NA	NA
127	12.13	021721_91	SRR24154994	Dartmouth	CF	NA	NA
127	12.13	021721_91	SRR24154994	Dartmouth	CF	NA	NA
127	15.09	021721_98	SRR24154958	Dartmouth	CF	NA	NA
127	15.09	021721_98	SRR24154958	Dartmouth	CF	NA	NA
127	15.09	021721_98	SRR24154958	Dartmouth	CF	NA	NA
127	15.09	021721_98	SRR24154958	Dartmouth	CF	NA	NA
127	15.09	021721_98	SRR24154958	Dartmouth	CF	NA	NA
127	15.09	021721_98	SRR24154958	Dartmouth	CF	NA	NA
127	15.09	021721_98	SRR24154958	Dartmouth	CF	NA	NA
127	15.09	021721_98	SRR24154958	Dartmouth	CF	NA	NA
127	15.09	021721_98	SRR24154958	Dartmouth	CF	NA	NA
127	8.68	021721_82	SRR24155111	Dartmouth	CF	NA	NA
127	8.68	021721_82	SRR24155111	Dartmouth	CF	NA	NA
127	8.68	021721_82	SRR24155111	Dartmouth	CF	NA	NA
127	8.68	021721_82	SRR24155111	Dartmouth	CF	NA	NA
127	8.68	021721_82	SRR24155111	Dartmouth	CF	NA	NA
127	8.68	021721_82	SRR24155111	Dartmouth	CF	NA	NA
127	8.68	021721_82	SRR24155111	Dartmouth	CF	NA	NA
127	8.68	021721_82	SRR24155111	Dartmouth	CF	NA	NA
127	8.68	021721_82	SRR24155111	Dartmouth	CF	NA	NA
127	1.55	021721_29	SRR24155053	Dartmouth	CF	NA	NA
127	1.55	021721_29	SRR24155053	Dartmouth	CF	NA	NA
127	1.55	021721_29	SRR24155053	Dartmouth	CF	NA	NA
127	1.55	021721_29	SRR24155053	Dartmouth	CF	NA	NA
127	1.55	021721_29	SRR24155053	Dartmouth	CF	NA	NA
127	1.55	021721_29	SRR24155053	Dartmouth	CF	NA	NA
127	1.55	021721_29	SRR24155053	Dartmouth	CF	NA	NA
127	1.55	021721_29	SRR24155053	Dartmouth	CF	NA	NA
127	1.55	021721_29	SRR24155053	Dartmouth	CF	NA	NA
127	28.72	NA	NA	Dartmouth	CF	cefdinir	cephalosporin
127	28.72	NA	NA	Dartmouth	CF	cefdinir	cephalosporin
127	28.72	NA	NA	Dartmouth	CF	cefdinir	cephalosporin
127	28.72	NA	NA	Dartmouth	CF	cefdinir	cephalosporin
127	28.72	NA	NA	Dartmouth	CF	cefdinir	cephalosporin
127	28.72	NA	NA	Dartmouth	CF	cefdinir	cephalosporin
127	28.72	NA	NA	Dartmouth	CF	cefdinir	cephalosporin
127	28.72	NA	NA	Dartmouth	CF	cefdinir	cephalosporin
127	28.72	NA	NA	Dartmouth	CF	cefdinir	cephalosporin
127	20.64	021721_114	SRR24155027	Dartmouth	CF	NA	NA
127	20.64	021721_114	SRR24155027	Dartmouth	CF	NA	NA
127	20.64	021721_114	SRR24155027	Dartmouth	CF	NA	NA
127	20.64	021721_114	SRR24155027	Dartmouth	CF	NA	NA
127	20.64	021721_114	SRR24155027	Dartmouth	CF	NA	NA
127	20.64	021721_114	SRR24155027	Dartmouth	CF	NA	NA
127	20.64	021721_114	SRR24155027	Dartmouth	CF	NA	NA
127	20.64	021721_114	SRR24155027	Dartmouth	CF	NA	NA
127	20.64	021721_114	SRR24155027	Dartmouth	CF	NA	NA
127	6.15	021721_70	SRR24155087	Dartmouth	CF	NA	NA
127	6.15	021721_70	SRR24155087	Dartmouth	CF	NA	NA
127	6.15	021721_70	SRR24155087	Dartmouth	CF	NA	NA
127	6.15	021721_70	SRR24155087	Dartmouth	CF	NA	NA
127	6.15	021721_70	SRR24155087	Dartmouth	CF	NA	NA
127	6.15	021721_70	SRR24155087	Dartmouth	CF	NA	NA
127	6.15	021721_70	SRR24155087	Dartmouth	CF	NA	NA
127	6.15	021721_70	SRR24155087	Dartmouth	CF	NA	NA
127	6.15	021721_70	SRR24155087	Dartmouth	CF	NA	NA
127	15.31	NA	NA	Dartmouth	CF	augmentin	penicillin
127	15.31	NA	NA	Dartmouth	CF	augmentin	penicillin
127	15.31	NA	NA	Dartmouth	CF	augmentin	penicillin
127	15.31	NA	NA	Dartmouth	CF	augmentin	penicillin
127	15.31	NA	NA	Dartmouth	CF	augmentin	penicillin
127	15.31	NA	NA	Dartmouth	CF	augmentin	penicillin
127	15.31	NA	NA	Dartmouth	CF	augmentin	penicillin
127	15.31	NA	NA	Dartmouth	CF	augmentin	penicillin
127	15.31	NA	NA	Dartmouth	CF	augmentin	penicillin
127	11.86	NA	NA	Dartmouth	CF	amoxicillin	penicillin
127	11.86	NA	NA	Dartmouth	CF	amoxicillin	penicillin
127	11.86	NA	NA	Dartmouth	CF	amoxicillin	penicillin
127	11.86	NA	NA	Dartmouth	CF	amoxicillin	penicillin
127	11.86	NA	NA	Dartmouth	CF	amoxicillin	penicillin
127	11.86	NA	NA	Dartmouth	CF	amoxicillin	penicillin
127	11.86	NA	NA	Dartmouth	CF	amoxicillin	penicillin
127	11.86	NA	NA	Dartmouth	CF	amoxicillin	penicillin
127	11.86	NA	NA	Dartmouth	CF	amoxicillin	penicillin
127	23.64	021721_120	SRR24155114	Dartmouth	CF	NA	NA
127	23.64	021721_120	SRR24155114	Dartmouth	CF	NA	NA
127	23.64	021721_120	SRR24155114	Dartmouth	CF	NA	NA
127	23.64	021721_120	SRR24155114	Dartmouth	CF	NA	NA
127	23.64	021721_120	SRR24155114	Dartmouth	CF	NA	NA
127	23.64	021721_120	SRR24155114	Dartmouth	CF	NA	NA
127	23.64	021721_120	SRR24155114	Dartmouth	CF	NA	NA
127	23.64	021721_120	SRR24155114	Dartmouth	CF	NA	NA
127	23.64	021721_120	SRR24155114	Dartmouth	CF	NA	NA
128	13.58	021721_108	SRR24155004	Dartmouth	CF	NA	NA
128	13.58	021721_108	SRR24155004	Dartmouth	CF	NA	NA
128	13.58	021721_108	SRR24155004	Dartmouth	CF	NA	NA
128	13.58	021721_108	SRR24155004	Dartmouth	CF	NA	NA
128	13.58	021721_108	SRR24155004	Dartmouth	CF	NA	NA
128	1.15	021721_71	SRR24155051	Dartmouth	CF	NA	NA
128	1.15	021721_71	SRR24155051	Dartmouth	CF	NA	NA
128	1.15	021721_71	SRR24155051	Dartmouth	CF	NA	NA
128	1.15	021721_71	SRR24155051	Dartmouth	CF	NA	NA
128	1.15	021721_71	SRR24155051	Dartmouth	CF	NA	NA
128	11.51	021721_102	SRR24154984	Dartmouth	CF	NA	NA
128	11.51	021721_102	SRR24154984	Dartmouth	CF	NA	NA
128	11.51	021721_102	SRR24154984	Dartmouth	CF	NA	NA
128	11.51	021721_102	SRR24154984	Dartmouth	CF	NA	NA
128	11.51	021721_102	SRR24154984	Dartmouth	CF	NA	NA
128	5.52	021721_83	SRR24155080	Dartmouth	CF	NA	NA
128	5.52	021721_83	SRR24155080	Dartmouth	CF	NA	NA
128	5.52	021721_83	SRR24155080	Dartmouth	CF	NA	NA
128	5.52	021721_83	SRR24155080	Dartmouth	CF	NA	NA
128	5.52	021721_83	SRR24155080	Dartmouth	CF	NA	NA
128	10.81	NA	NA	Dartmouth	CF	amoxicillin	penicillin
128	10.81	NA	NA	Dartmouth	CF	amoxicillin	penicillin
128	10.81	NA	NA	Dartmouth	CF	amoxicillin	penicillin
128	10.81	NA	NA	Dartmouth	CF	amoxicillin	penicillin
128	10.81	NA	NA	Dartmouth	CF	amoxicillin	penicillin
128	8.05	021721_93	SRR24155102	Dartmouth	CF	NA	NA
128	8.05	021721_93	SRR24155102	Dartmouth	CF	NA	NA
128	8.05	021721_93	SRR24155102	Dartmouth	CF	NA	NA
128	8.05	021721_93	SRR24155102	Dartmouth	CF	NA	NA
128	8.05	021721_93	SRR24155102	Dartmouth	CF	NA	NA
129	18.04	NA	NA	Dartmouth	CF	bactrim	sulfonamide
129	18.04	NA	NA	Dartmouth	CF	bactrim	sulfonamide
129	18.04	NA	NA	Dartmouth	CF	bactrim	sulfonamide
129	18.04	NA	NA	Dartmouth	CF	bactrim	sulfonamide
129	18.04	NA	NA	Dartmouth	CF	bactrim	sulfonamide
129	14.14	021721_118	SRR24155005	Dartmouth	CF	NA	NA
129	14.14	021721_118	SRR24155005	Dartmouth	CF	NA	NA
129	14.14	021721_118	SRR24155005	Dartmouth	CF	NA	NA
129	14.14	021721_118	SRR24155005	Dartmouth	CF	NA	NA
129	14.14	021721_118	SRR24155005	Dartmouth	CF	NA	NA
129	21.22	NA	NA	Dartmouth	CF	bactrim	sulfonamide
129	21.22	NA	NA	Dartmouth	CF	bactrim	sulfonamide
129	21.22	NA	NA	Dartmouth	CF	bactrim	sulfonamide
129	21.22	NA	NA	Dartmouth	CF	bactrim	sulfonamide
129	21.22	NA	NA	Dartmouth	CF	bactrim	sulfonamide
129	9.79	NA	NA	Dartmouth	CF	amoxicillin	penicillin
129	9.79	NA	NA	Dartmouth	CF	amoxicillin	penicillin
129	9.79	NA	NA	Dartmouth	CF	amoxicillin	penicillin
129	9.79	NA	NA	Dartmouth	CF	amoxicillin	penicillin
129	9.79	NA	NA	Dartmouth	CF	amoxicillin	penicillin
129	36.5	NA	NA	Dartmouth	CF	bactrim	sulfonamide
129	36.5	NA	NA	Dartmouth	CF	bactrim	sulfonamide
129	36.5	NA	NA	Dartmouth	CF	bactrim	sulfonamide
129	36.5	NA	NA	Dartmouth	CF	bactrim	sulfonamide
129	36.5	NA	NA	Dartmouth	CF	bactrim	sulfonamide
129	38.77	NA	NA	Dartmouth	CF	tobramycin	aminoglycoside
129	38.77	NA	NA	Dartmouth	CF	tobramycin	aminoglycoside
129	38.77	NA	NA	Dartmouth	CF	tobramycin	aminoglycoside
129	38.77	NA	NA	Dartmouth	CF	tobramycin	aminoglycoside
129	38.77	NA	NA	Dartmouth	CF	tobramycin	aminoglycoside
129	32.66	NA	NA	Dartmouth	CF	tobramycin	aminoglycoside
129	32.66	NA	NA	Dartmouth	CF	tobramycin	aminoglycoside
129	32.66	NA	NA	Dartmouth	CF	tobramycin	aminoglycoside
129	32.66	NA	NA	Dartmouth	CF	tobramycin	aminoglycoside
129	32.66	NA	NA	Dartmouth	CF	tobramycin	aminoglycoside
129	6.08	021721_97	SRR24155085	Dartmouth	CF	NA	NA
129	6.08	021721_97	SRR24155085	Dartmouth	CF	NA	NA
129	6.08	021721_97	SRR24155085	Dartmouth	CF	NA	NA
129	6.08	021721_97	SRR24155085	Dartmouth	CF	NA	NA
129	6.08	021721_97	SRR24155085	Dartmouth	CF	NA	NA
129	2.63	021721_87	SRR24155061	Dartmouth	CF	NA	NA
129	2.63	021721_87	SRR24155061	Dartmouth	CF	NA	NA
129	2.63	021721_87	SRR24155061	Dartmouth	CF	NA	NA
129	2.63	021721_87	SRR24155061	Dartmouth	CF	NA	NA
129	2.63	021721_87	SRR24155061	Dartmouth	CF	NA	NA
129	36.67	NA	NA	Dartmouth	CF	augmentin	penicillin
129	36.67	NA	NA	Dartmouth	CF	augmentin	penicillin
129	36.67	NA	NA	Dartmouth	CF	augmentin	penicillin
129	36.67	NA	NA	Dartmouth	CF	augmentin	penicillin
129	36.67	NA	NA	Dartmouth	CF	augmentin	penicillin
129	32.66	NA	NA	Dartmouth	CF	ciprofloxacin	quinolones
129	32.66	NA	NA	Dartmouth	CF	ciprofloxacin	quinolones
129	32.66	NA	NA	Dartmouth	CF	ciprofloxacin	quinolones
129	32.66	NA	NA	Dartmouth	CF	ciprofloxacin	quinolones
129	32.66	NA	NA	Dartmouth	CF	ciprofloxacin	quinolones
129	10.68	021721_110	SRR24155133	Dartmouth	CF	NA	NA
129	10.68	021721_110	SRR24155133	Dartmouth	CF	NA	NA
129	10.68	021721_110	SRR24155133	Dartmouth	CF	NA	NA
129	10.68	021721_110	SRR24155133	Dartmouth	CF	NA	NA
129	10.68	021721_110	SRR24155133	Dartmouth	CF	NA	NA
129	22.64	NA	NA	Dartmouth	CF	bactrim	sulfonamide
129	22.64	NA	NA	Dartmouth	CF	bactrim	sulfonamide
129	22.64	NA	NA	Dartmouth	CF	bactrim	sulfonamide
129	22.64	NA	NA	Dartmouth	CF	bactrim	sulfonamide
129	22.64	NA	NA	Dartmouth	CF	bactrim	sulfonamide
129	20.11	NA	NA	Dartmouth	CF	bactrim	sulfonamide
129	20.11	NA	NA	Dartmouth	CF	bactrim	sulfonamide
129	20.11	NA	NA	Dartmouth	CF	bactrim	sulfonamide
129	20.11	NA	NA	Dartmouth	CF	bactrim	sulfonamide
129	20.11	NA	NA	Dartmouth	CF	bactrim	sulfonamide
129	31.38	NA	NA	Dartmouth	CF	tobramycin	aminoglycoside
129	31.38	NA	NA	Dartmouth	CF	tobramycin	aminoglycoside
129	31.38	NA	NA	Dartmouth	CF	tobramycin	aminoglycoside
129	31.38	NA	NA	Dartmouth	CF	tobramycin	aminoglycoside
129	31.38	NA	NA	Dartmouth	CF	tobramycin	aminoglycoside
129	1.05	021721_84	SRR24155050	Dartmouth	CF	NA	NA
129	1.05	021721_84	SRR24155050	Dartmouth	CF	NA	NA
[truncated: 830 more rows]

## Sheet: Table S7
Table S7
[truncated: 110 more rows]
