# Supplementary material for: Persistent delay in maturation of the developing gut microbiota in infants with cystic fibrosis
Source: mBio. 2025 Feb 13;16(3):e03420-24. doi: 10.1128/mbio.03420-24 (PMC11898760; doi:10.1128/mbio.03420-24)
Supplement: Supplemental tables, part 2 — Tables S8–S18. [file mbio.03420-24-s0009.xls]

## Sheet: Table Info
Supplemental Tables	Description
Table S8	DMM cluster assignments for TEDDY control and Dartmouth CF
Table S9	DMM cluster assignments for DIABIMMUNE control and Dartmouth CF
Table S10	Additional sample information for select datasets used in this study
Table S11	Species-level taxonomic profiling of all samples used for Dirichlet Multinomial Mixture clustering
Table S12	Statistics for phase-level relative abundance comparisons between Dartmouth and TEDDY
Table S13	Statistics for phase-level relative abundance comparisons between Dartmouth and DIABIMMUNE
Table S14	Phase-level oral microbe fractions across datasets
Table S15	Total fungal prevalence across datasets
Table S16	Genus-level fungal prevalence across datasets
Table S17	Significant results from MaAsLin analysis between TEDDY and Dartmouth
Table S18	Significant results from MaAsLin analysis between DIABIMMUNE and Dartmouth

## Sheet: Table S8
Table S8
DMM cluster assignments for TEDDY control and Dartmouth CF
Sample	Cluster	Disease State
021721_142	3	CF
021721_183	1	CF
021721_170	1	CF
021721_129	2	CF
021721_172	1	CF
021721_74	3	CF
021721_68	5	CF
021721_107	5	CF
021721_27	2	CF
021721_150	3	CF
021721_175	3	CF
021721_169	7	CF
021721_22	3	CF
021721_95	1	CF
021721_20	3	CF
021721_90	1	CF
021721_162	3	CF
021721_180	5	CF
021721_86	4	CF
021721_28	1	CF
021721_133	3	CF
021721_168	4	CF
021721_67	3	CF
021721_118	4	CF
021721_80	3	CF
021721_155	6	CF
021721_76	3	CF
021721_188	1	CF
021721_16	3	CF
021721_30	5	CF
021721_24	1	CF
021721_120	5	CF
021721_84	1	CF
021721_182	3	CF
021721_46	3	CF
021721_171	5	CF
021721_99	6	CF
021721_110	5	CF
021721_185	1	CF
021721_48	4	CF
021721_132	5	CF
021721_181	1	CF
021721_43	1	CF
021721_146	9	CF
021721_62	3	CF
021721_135	5	CF
021721_60	3	CF
021721_77	3	CF
021721_128	7	CF
021721_40	3	CF
021721_64	6	CF
021721_11	4	CF
021721_18	1	CF
021721_59	3	CF
021721_141	1	CF
021721_114	5	CF
021721_52	6	CF
021721_63	5	CF
021721_85	5	CF
021721_149	1	CF
021721_97	3	CF
021721_109	1	CF
021721_57	5	CF
021721_191	4	CF
021721_61	3	CF
021721_127	5	CF
021721_130	5	CF
021721_42	5	CF
021721_13	6	CF
021721_81	3	CF
021721_41	4	CF
021721_131	5	CF
021721_25	1	CF
021721_134	2	CF
021721_100	1	CF
021721_83	4	CF
021721_122	4	CF
021721_75	3	CF
021721_37	7	CF
021721_51	5	CF
021721_108	5	CF
021721_101	4	CF
021721_121	3	CF
021721_55	3	CF
021721_115	2	CF
021721_07	7	CF
021721_140	3	CF
021721_98	5	CF
021721_36	4	CF
021721_145	9	CF
021721_89	4	CF
021721_154	1	CF
021721_39	3	CF
021721_06	3	CF
021721_96	5	CF
021721_56	3	CF
021721_35	3	CF
021721_08	1	CF
021721_72	3	CF
021721_19	4	CF
021721_187	4	CF
021721_01	5	CF
021021_03	3	CF
021721_137	1	CF
021721_166	3	CF
021721_45	3	CF
021721_47	4	CF
021721_78	5	CF
021721_124	1	CF
021721_160	2	CF
021721_192	5	CF
021721_14	2	CF
021721_26	3	CF
021721_88	2	CF
021721_04	1	CF
021721_112	5	CF
021721_173	3	CF
021721_152	6	CF
021721_136	3	CF
021721_190	3	CF
021721_44	3	CF
021721_50	3	CF
021721_143	2	CF
021721_12	2	CF
021721_176	3	CF
021721_54	3	CF
021721_156	2	CF
021721_65	3	CF
021721_33	5	CF
021721_174	5	CF
021721_91	5	CF
021721_126	4	CF
021721_117	4	CF
021721_123	4	CF
021721_148	7	CF
021721_103	5	CF
021021_01	1	CF
021721_05	2	CF
021721_49	2	CF
021721_163	3	CF
021721_138	4	CF
021721_93	3	CF
021721_94	4	CF
021721_113	3	CF
021721_158	3	CF
021721_31	1	CF
021721_21	1	CF
021721_165	3	CF
021721_179	4	CF
021721_09	3	CF
021721_79	3	CF
021721_105	1	CF
021721_02	3	CF
021721_10	1	CF
021721_125	5	CF
021721_178	1	CF
021721_87	2	CF
021721_153	3	CF
021721_70	3	CF
021721_34	2	CF
021721_29	1	CF
021721_66	5	CF
021721_73	5	CF
021721_119	4	CF
021721_164	1	CF
021721_106	3	CF
021721_111	4	CF
021721_144	5	CF
021721_03	3	CF
021721_82	5	CF
021721_151	1	CF
021721_139	9	CF
021721_71	1	CF
021721_147	5	CF
021721_157	1	CF
021721_69	2	CF
021721_32	4	CF
021721_116	3	CF
021721_38	1	CF
021721_186	1	CF
021721_104	1	CF
021721_189	2	CF
021721_167	2	CF
021721_159	3	CF
021721_102	4	CF
021721_23	4	CF
SAMN09413948	5	Non-CF
SAMN09411704	1	Non-CF
SAMN09417045	2	Non-CF
SAMN09412341	5	Non-CF
SAMN09414035	3	Non-CF
SAMN09411603	10	Non-CF
SAMN09421053	5	Non-CF
SAMN09417964	6	Non-CF
SAMN09414074	1	Non-CF
SAMN09417039	3	Non-CF
SAMN09408030	10	Non-CF
SAMN09408031	2	Non-CF
SAMN09408214	4	Non-CF
SAMN09417983	9	Non-CF
SAMN09418259	5	Non-CF
SAMN09412079	6	Non-CF
SAMN09409364	1	Non-CF
SAMN09420335	2	Non-CF
SAMN09415935	3	Non-CF
SAMN09413795	4	Non-CF
SAMN09418437	2	Non-CF
SAMN09413462	10	Non-CF
SAMN09410613	4	Non-CF
SAMN09418813	5	Non-CF
SAMN09418433	3	Non-CF
SAMN09416203	10	Non-CF
SAMN09419427	2	Non-CF
SAMN09408526	4	Non-CF
SAMN09408316	4	Non-CF
SAMN09417678	4	Non-CF
SAMN09417804	10	Non-CF
SAMN09417406	1	Non-CF
SAMN09418648	7	Non-CF
SAMN09413967	3	Non-CF
SAMN09417394	5	Non-CF
SAMN09411768	1	Non-CF
SAMN09416322	4	Non-CF
SAMN09417558	10	Non-CF
SAMN09419772	2	Non-CF
SAMN09414563	1	Non-CF
SAMN09417250	7	Non-CF
SAMN09408581	5	Non-CF
SAMN09419644	5	Non-CF
SAMN09416057	1	Non-CF
SAMN09413895	6	Non-CF
SAMN09409342	10	Non-CF
SAMN09415440	1	Non-CF
SAMN09419074	6	Non-CF
SAMN09415915	3	Non-CF
SAMN09409768	5	Non-CF
SAMN09416995	4	Non-CF
SAMN09413876	9	Non-CF
SAMN09414646	6	Non-CF
SAMN09408764	1	Non-CF
SAMN09415395	4	Non-CF
SAMN09417557	1	Non-CF
SAMN09415507	7	Non-CF
SAMN09408630	5	Non-CF
SAMN09416862	6	Non-CF
SAMN09410972	5	Non-CF
SAMN09415879	4	Non-CF
SAMN09419221	4	Non-CF
SAMN09418432	4	Non-CF
SAMN09420277	1	Non-CF
SAMN09419063	6	Non-CF
SAMN09414966	9	Non-CF
SAMN09416750	2	Non-CF
SAMN09416137	2	Non-CF
SAMN09409483	9	Non-CF
SAMN09412487	1	Non-CF
SAMN09419639	2	Non-CF
SAMN09417837	1	Non-CF
SAMN09415834	10	Non-CF
SAMN09412879	4	Non-CF
SAMN09417201	9	Non-CF
SAMN09412969	3	Non-CF
SAMN09419596	6	Non-CF
SAMN09416814	5	Non-CF
SAMN09412869	5	Non-CF
SAMN09419152	6	Non-CF
SAMN09419440	3	Non-CF
SAMN09414146	3	Non-CF
SAMN09420609	10	Non-CF
SAMN09408484	6	Non-CF
SAMN09410968	9	Non-CF
SAMN09413615	10	Non-CF
SAMN09412397	9	Non-CF
SAMN09420094	6	Non-CF
SAMN09418807	1	Non-CF
SAMN09413861	9	Non-CF
SAMN09412071	1	Non-CF
SAMN09417949	10	Non-CF
SAMN09411164	2	Non-CF
SAMN09416696	1	Non-CF
SAMN09414795	10	Non-CF
SAMN09420581	5	Non-CF
SAMN09410927	10	Non-CF
SAMN09419318	1	Non-CF
SAMN09416181	10	Non-CF
SAMN09412040	10	Non-CF
SAMN09415423	3	Non-CF
SAMN09419212	5	Non-CF
SAMN09413854	4	Non-CF
SAMN09416745	8	Non-CF
SAMN09417195	4	Non-CF
SAMN09414873	4	Non-CF
SAMN09414484	6	Non-CF
SAMN09418914	4	Non-CF
SAMN09409158	4	Non-CF
SAMN09419058	3	Non-CF
SAMN09412176	5	Non-CF
SAMN09414009	6	Non-CF
SAMN09412568	10	Non-CF
SAMN09410328	10	Non-CF
SAMN09417191	10	Non-CF
SAMN09409737	8	Non-CF
SAMN09412981	2	Non-CF
SAMN09420698	8	Non-CF
SAMN09418370	6	Non-CF
SAMN09410382	3	Non-CF
SAMN09408898	3	Non-CF
SAMN09412246	10	Non-CF
SAMN09418951	2	Non-CF
SAMN09408840	8	Non-CF
SAMN09409239	5	Non-CF
SAMN09411109	2	Non-CF
SAMN09408819	5	Non-CF
SAMN09408449	10	Non-CF
SAMN09416259	6	Non-CF
SAMN09420697	5	Non-CF
SAMN09418638	10	Non-CF
SAMN09415034	5	Non-CF
SAMN09419917	6	Non-CF
SAMN09410903	1	Non-CF
SAMN09414916	8	Non-CF
SAMN09409611	6	Non-CF
SAMN09414689	1	Non-CF
SAMN09420082	5	Non-CF
SAMN09420931	3	Non-CF
SAMN09416110	3	Non-CF
SAMN09417595	6	Non-CF
SAMN09418598	10	Non-CF
SAMN09414463	4	Non-CF
SAMN09412436	1	Non-CF
SAMN09412403	8	Non-CF
SAMN09409143	10	Non-CF
SAMN09409798	10	Non-CF
SAMN09420284	4	Non-CF
SAMN09415596	2	Non-CF
SAMN09411051	1	Non-CF
SAMN09418578	10	Non-CF
SAMN09411168	1	Non-CF
SAMN09414977	6	Non-CF
SAMN09415874	4	Non-CF
SAMN09414173	3	Non-CF
SAMN09414588	5	Non-CF
SAMN09414773	3	Non-CF
SAMN09409993	1	Non-CF
SAMN09412728	10	Non-CF
SAMN09414756	10	Non-CF
SAMN09410115	3	Non-CF
SAMN09415602	6	Non-CF
SAMN09413562	1	Non-CF
SAMN09414745	5	Non-CF
SAMN09420234	6	Non-CF
SAMN09415412	10	Non-CF
SAMN09413633	2	Non-CF
SAMN09412876	2	Non-CF
SAMN09408844	5	Non-CF
SAMN09413891	1	Non-CF
SAMN09411416	8	Non-CF
SAMN09420410	10	Non-CF
SAMN09421179	1	Non-CF
SAMN09415687	6	Non-CF
SAMN09408733	6	Non-CF
SAMN09415860	10	Non-CF
SAMN09411562	5	Non-CF
SAMN09415389	2	Non-CF
SAMN09416529	1	Non-CF
SAMN09419998	3	Non-CF
SAMN09412116	6	Non-CF
SAMN09414233	4	Non-CF
SAMN09416034	9	Non-CF
SAMN09419625	9	Non-CF
SAMN09414224	5	Non-CF
SAMN09411682	3	Non-CF
SAMN09420134	1	Non-CF
SAMN09409403	1	Non-CF
SAMN09408177	3	Non-CF
SAMN09408349	6	Non-CF
SAMN09411123	3	Non-CF
SAMN09412741	6	Non-CF
SAMN09412299	8	Non-CF
SAMN09414782	2	Non-CF
SAMN09410445	3	Non-CF
SAMN09413530	4	Non-CF
SAMN09410550	3	Non-CF
SAMN09409676	6	Non-CF
SAMN09418453	2	Non-CF
SAMN09421175	1	Non-CF
SAMN09410505	9	Non-CF
SAMN09418644	2	Non-CF
SAMN09420841	1	Non-CF
SAMN09420783	9	Non-CF
SAMN09412115	5	Non-CF
SAMN09417731	8	Non-CF
SAMN09412844	5	Non-CF
SAMN09413994	6	Non-CF
SAMN09414188	4	Non-CF
SAMN09410493	10	Non-CF
SAMN09411189	6	Non-CF
SAMN09417369	3	Non-CF
SAMN09412243	1	Non-CF
SAMN09411781	6	Non-CF
SAMN09417924	6	Non-CF
SAMN09416697	6	Non-CF
SAMN09409047	4	Non-CF
SAMN09418820	6	Non-CF
SAMN09409131	10	Non-CF
SAMN09414941	6	Non-CF
SAMN09416289	1	Non-CF
SAMN09412554	9	Non-CF
SAMN09419921	10	Non-CF
SAMN09409999	2	Non-CF
SAMN09415105	6	Non-CF
SAMN09414375	8	Non-CF
SAMN09414428	1	Non-CF
SAMN09411503	4	Non-CF
SAMN09411419	10	Non-CF
SAMN09408139	6	Non-CF
SAMN09409067	5	Non-CF
SAMN09411989	4	Non-CF
SAMN09412614	6	Non-CF
SAMN09417568	2	Non-CF
SAMN09408376	1	Non-CF
SAMN09408506	3	Non-CF
SAMN09410286	5	Non-CF
SAMN09418497	10	Non-CF
SAMN09418015	7	Non-CF
SAMN09415304	6	Non-CF
SAMN09418627	2	Non-CF
SAMN09411433	2	Non-CF
SAMN09408203	3	Non-CF
SAMN09415393	1	Non-CF
SAMN09412965	9	Non-CF
SAMN09410608	2	Non-CF
SAMN09415421	9	Non-CF
SAMN09420447	5	Non-CF
SAMN09418602	6	Non-CF
SAMN09418616	10	Non-CF
SAMN09409545	2	Non-CF
SAMN09420078	7	Non-CF
SAMN09418746	1	Non-CF
SAMN09408215	6	Non-CF
SAMN09414302	2	Non-CF
SAMN09414453	10	Non-CF
SAMN09412110	4	Non-CF
SAMN09420247	5	Non-CF
SAMN09412023	6	Non-CF
SAMN09415873	4	Non-CF
SAMN09420272	8	Non-CF
SAMN09418309	8	Non-CF
SAMN09413879	5	Non-CF
SAMN09408400	10	Non-CF
SAMN09419680	7	Non-CF
SAMN09414298	3	Non-CF
SAMN09417386	10	Non-CF
SAMN09413216	2	Non-CF
SAMN09411214	6	Non-CF
SAMN09408800	2	Non-CF
SAMN09420164	9	Non-CF
SAMN09411118	5	Non-CF
SAMN09418558	10	Non-CF
SAMN09419386	6	Non-CF
SAMN09414311	9	Non-CF
SAMN09408211	9	Non-CF
SAMN09417194	2	Non-CF
SAMN09408656	5	Non-CF
SAMN09408598	5	Non-CF
SAMN09414144	5	Non-CF
SAMN09410945	2	Non-CF
SAMN09409172	5	Non-CF
SAMN09414334	5	Non-CF
SAMN09410746	6	Non-CF
SAMN09413031	10	Non-CF
SAMN09412609	4	Non-CF
SAMN09418324	4	Non-CF
SAMN09419513	7	Non-CF
SAMN09417050	4	Non-CF
SAMN09414214	2	Non-CF
SAMN09410405	7	Non-CF
SAMN09413132	10	Non-CF
SAMN09415621	9	Non-CF
SAMN09411023	9	Non-CF
SAMN09409144	5	Non-CF
SAMN09420436	1	Non-CF
SAMN09418689	8	Non-CF
SAMN09416953	3	Non-CF
SAMN09409497	3	Non-CF
SAMN09414662	5	Non-CF
SAMN09416639	5	Non-CF
SAMN09411407	4	Non-CF
SAMN09418520	10	Non-CF
SAMN09416172	8	Non-CF
SAMN09408771	5	Non-CF
SAMN09414858	10	Non-CF
SAMN09416737	8	Non-CF
SAMN09418237	10	Non-CF
SAMN09413983	5	Non-CF
SAMN09417242	10	Non-CF
SAMN09415459	10	Non-CF
SAMN09414684	2	Non-CF
SAMN09416583	10	Non-CF
SAMN09416182	2	Non-CF
SAMN09409340	3	Non-CF
SAMN09419944	3	Non-CF
SAMN09414236	5	Non-CF
SAMN09419410	1	Non-CF
SAMN09419359	8	Non-CF
SAMN09415140	7	Non-CF
SAMN09419056	2	Non-CF
SAMN09411701	1	Non-CF
SAMN09413685	1	Non-CF
SAMN09413935	10	Non-CF
SAMN09413556	5	Non-CF
SAMN09408781	7	Non-CF
SAMN09415441	4	Non-CF
SAMN09414557	10	Non-CF
SAMN09418975	6	Non-CF
SAMN09409544	1	Non-CF
SAMN09417938	5	Non-CF
SAMN09414913	3	Non-CF
SAMN09420012	1	Non-CF
SAMN09412086	4	Non-CF
SAMN09417831	10	Non-CF
SAMN09418454	5	Non-CF
SAMN09421079	10	Non-CF
SAMN09420605	1	Non-CF
SAMN09412257	4	Non-CF
SAMN09410224	10	Non-CF
SAMN09412009	6	Non-CF
SAMN09419012	7	Non-CF
SAMN09418787	5	Non-CF
SAMN09419572	6	Non-CF
SAMN09413637	8	Non-CF
SAMN09409096	5	Non-CF
SAMN09410439	3	Non-CF
SAMN09412814	5	Non-CF
SAMN09419013	10	Non-CF
SAMN09416124	10	Non-CF
SAMN09416486	5	Non-CF
SAMN09417676	10	Non-CF
SAMN09417899	10	Non-CF
SAMN09416444	9	Non-CF
SAMN09417253	6	Non-CF
SAMN09409475	5	Non-CF
SAMN09415064	1	Non-CF
SAMN09409257	3	Non-CF
SAMN09417805	4	Non-CF
SAMN09418653	9	Non-CF
SAMN09411218	2	Non-CF
SAMN09420096	6	Non-CF
SAMN09415544	10	Non-CF
SAMN09408169	1	Non-CF
SAMN09414154	4	Non-CF
SAMN09420778	9	Non-CF
SAMN09411052	8	Non-CF
SAMN09409194	1	Non-CF
SAMN09414661	7	Non-CF
SAMN09420751	4	Non-CF
SAMN09409011	7	Non-CF
SAMN09417128	10	Non-CF
SAMN09409279	1	Non-CF
SAMN09410380	9	Non-CF
SAMN09412501	4	Non-CF
SAMN09408430	4	Non-CF
SAMN09420194	2	Non-CF
SAMN09412634	6	Non-CF
SAMN09413485	5	Non-CF
SAMN09411102	10	Non-CF
SAMN09419307	5	Non-CF
SAMN09413560	10	Non-CF
SAMN09420546	5	Non-CF
SAMN09421066	10	Non-CF
SAMN09411649	4	Non-CF
SAMN09420613	6	Non-CF
SAMN09415578	4	Non-CF
SAMN09412516	2	Non-CF
SAMN09414228	6	Non-CF
SAMN09420187	9	Non-CF
SAMN09409978	9	Non-CF
SAMN09412070	6	Non-CF
SAMN09418461	10	Non-CF
SAMN09408773	4	Non-CF
SAMN09420317	3	Non-CF
SAMN09419214	8	Non-CF
SAMN09417991	8	Non-CF
SAMN09411689	5	Non-CF
SAMN09411766	8	Non-CF
SAMN09420289	9	Non-CF
SAMN09421002	5	Non-CF
SAMN09411947	7	Non-CF
SAMN09408726	1	Non-CF
SAMN09414685	8	Non-CF
SAMN09415895	7	Non-CF
SAMN09415718	2	Non-CF
SAMN09420353	1	Non-CF
SAMN09412274	2	Non-CF
SAMN09408348	6	Non-CF
SAMN09410036	10	Non-CF
SAMN09413427	5	Non-CF
SAMN09418247	4	Non-CF
SAMN09411487	4	Non-CF
SAMN09416732	6	Non-CF
SAMN09413192	2	Non-CF
SAMN09413479	10	Non-CF
SAMN09410567	2	Non-CF
SAMN09412431	10	Non-CF
SAMN09411526	5	Non-CF
SAMN09409245	10	Non-CF
SAMN09419724	5	Non-CF
SAMN09410483	10	Non-CF
SAMN09421052	2	Non-CF
SAMN09416120	4	Non-CF
SAMN09419266	1	Non-CF
SAMN09415219	5	Non-CF
SAMN09411366	10	Non-CF
SAMN09417144	6	Non-CF
SAMN09418749	10	Non-CF
SAMN09419358	2	Non-CF
SAMN09409755	4	Non-CF
SAMN09411314	3	Non-CF
SAMN09412955	5	Non-CF
SAMN09409732	8	Non-CF
SAMN09409996	5	Non-CF
SAMN09417657	7	Non-CF
SAMN09416096	8	Non-CF
SAMN09419109	8	Non-CF
SAMN09408722	4	Non-CF
SAMN09417377	10	Non-CF
SAMN09414891	7	Non-CF
SAMN09414169	5	Non-CF
SAMN09419347	9	Non-CF
SAMN09416275	3	Non-CF
SAMN09413430	1	Non-CF
SAMN09417527	10	Non-CF
SAMN09409125	1	Non-CF
SAMN09412939	3	Non-CF
SAMN09412819	5	Non-CF
SAMN09408329	2	Non-CF
SAMN09414613	10	Non-CF
SAMN09409066	10	Non-CF
SAMN09410441	6	Non-CF
SAMN09419311	6	Non-CF
SAMN09409281	10	Non-CF
SAMN09414948	4	Non-CF
SAMN09410047	8	Non-CF
SAMN09416071	3	Non-CF
SAMN09416922	10	Non-CF
SAMN09416935	8	Non-CF
SAMN09412378	1	Non-CF
SAMN09408893	3	Non-CF
SAMN09411860	6	Non-CF
SAMN09414257	9	Non-CF
SAMN09414201	10	Non-CF
SAMN09413059	2	Non-CF
SAMN09408481	10	Non-CF
SAMN09419181	10	Non-CF
SAMN09413972	5	Non-CF
SAMN09409641	6	Non-CF
SAMN09415847	5	Non-CF
SAMN09414722	5	Non-CF
SAMN09410061	3	Non-CF
SAMN09419893	9	Non-CF
SAMN09413673	10	Non-CF
SAMN09411624	7	Non-CF
SAMN09421121	2	Non-CF
SAMN09409392	3	Non-CF
SAMN09416943	1	Non-CF
SAMN09419795	6	Non-CF
SAMN09413063	2	Non-CF
SAMN09409575	6	Non-CF
SAMN09412267	1	Non-CF
SAMN09411605	10	Non-CF
SAMN09417348	1	Non-CF
SAMN09419551	5	Non-CF
SAMN09414981	6	Non-CF
SAMN09414550	5	Non-CF
SAMN09417392	1	Non-CF
SAMN09414753	3	Non-CF
SAMN09412108	6	Non-CF
SAMN09416235	10	Non-CF
SAMN09416601	3	Non-CF
SAMN09411140	6	Non-CF
SAMN09419543	8	Non-CF
SAMN09413180	10	Non-CF
SAMN09412622	7	Non-CF
SAMN09421187	6	Non-CF
SAMN09414209	8	Non-CF
SAMN09411275	5	Non-CF
SAMN09410876	5	Non-CF
SAMN09417044	10	Non-CF
SAMN09419124	2	Non-CF
SAMN09415934	10	Non-CF
SAMN09414450	5	Non-CF
SAMN09410118	1	Non-CF
SAMN09410419	3	Non-CF
SAMN09411643	1	Non-CF
SAMN09417040	9	Non-CF
SAMN09419747	6	Non-CF
SAMN09416820	3	Non-CF
SAMN09416912	5	Non-CF
SAMN09420050	4	Non-CF
SAMN09409964	2	Non-CF
SAMN09418597	10	Non-CF
SAMN09412920	8	Non-CF
SAMN09411639	5	Non-CF
SAMN09410446	5	Non-CF
SAMN09413054	3	Non-CF
SAMN09415671	10	Non-CF
SAMN09419653	8	Non-CF
SAMN09419880	5	Non-CF
SAMN09412285	1	Non-CF
SAMN09409796	7	Non-CF
SAMN09418839	10	Non-CF
SAMN09408015	2	Non-CF
SAMN09411778	2	Non-CF
SAMN09417661	1	Non-CF
SAMN09416960	6	Non-CF
SAMN09416615	4	Non-CF
SAMN09416336	8	Non-CF
SAMN09419372	1	Non-CF
SAMN09420427	5	Non-CF
SAMN09414935	2	Non-CF
SAMN09412877	1	Non-CF
SAMN09412014	9	Non-CF
SAMN09414256	6	Non-CF
SAMN09412047	7	Non-CF
SAMN09420615	3	Non-CF
SAMN09419420	5	Non-CF
SAMN09411260	1	Non-CF
SAMN09420577	1	Non-CF
SAMN09411121	6	Non-CF
SAMN09408926	2	Non-CF
SAMN09421166	3	Non-CF
SAMN09409925	10	Non-CF
SAMN09419647	4	Non-CF
SAMN09413217	3	Non-CF
SAMN09411807	6	Non-CF
SAMN09413749	1	Non-CF
SAMN09415054	6	Non-CF
SAMN09414760	5	Non-CF
SAMN09408882	3	Non-CF
SAMN09415036	8	Non-CF
SAMN09410499	7	Non-CF
SAMN09415455	4	Non-CF
SAMN09418740	10	Non-CF
SAMN09415221	4	Non-CF
SAMN09417053	9	Non-CF
SAMN09419529	6	Non-CF
SAMN09417431	6	Non-CF
SAMN09411467	2	Non-CF
SAMN09410657	2	Non-CF
SAMN09409148	5	Non-CF
SAMN09410701	6	Non-CF
SAMN09410821	7	Non-CF
SAMN09410058	2	Non-CF
SAMN09418441	9	Non-CF
SAMN09415787	6	Non-CF
SAMN09415195	7	Non-CF
SAMN09413431	5	Non-CF
SAMN09414693	10	Non-CF
SAMN09410584	10	Non-CF
SAMN09413129	8	Non-CF
SAMN09415957	10	Non-CF
SAMN09410742	4	Non-CF
SAMN09416537	2	Non-CF
SAMN09419179	5	Non-CF
SAMN09413421	10	Non-CF
SAMN09414328	5	Non-CF
SAMN09410163	8	Non-CF
SAMN09408124	4	Non-CF
SAMN09413618	4	Non-CF
SAMN09417094	6	Non-CF
SAMN09415900	1	Non-CF
SAMN09409749	5	Non-CF
SAMN09413355	4	Non-CF
SAMN09410952	2	Non-CF
SAMN09415591	8	Non-CF
SAMN09411202	8	Non-CF
SAMN09409089	5	Non-CF
SAMN09415020	6	Non-CF
SAMN09411775	5	Non-CF
SAMN09409000	1	Non-CF
SAMN09413171	2	Non-CF
SAMN09416019	7	Non-CF
SAMN09411350	6	Non-CF
SAMN09412820	7	Non-CF
SAMN09412755	10	Non-CF
SAMN09416029	5	Non-CF
SAMN09416016	8	Non-CF
SAMN09408931	3	Non-CF
SAMN09414849	6	Non-CF
SAMN09416721	1	Non-CF
SAMN09415802	9	Non-CF
SAMN09416589	1	Non-CF
SAMN09416625	2	Non-CF
SAMN09414098	10	Non-CF
SAMN09418895	10	Non-CF
SAMN09410814	10	Non-CF
SAMN09412192	6	Non-CF
SAMN09417070	6	Non-CF
SAMN09413832	10	Non-CF
SAMN09408612	5	Non-CF
SAMN09413166	10	Non-CF
SAMN09408639	1	Non-CF
SAMN09417164	5	Non-CF
SAMN09408739	8	Non-CF
SAMN09411147	9	Non-CF
SAMN09411905	8	Non-CF
SAMN09419520	5	Non-CF
SAMN09411258	1	Non-CF
SAMN09414750	7	Non-CF
SAMN09411745	1	Non-CF
SAMN09414643	7	Non-CF
SAMN09408871	3	Non-CF
SAMN09413337	3	Non-CF
SAMN09413189	5	Non-CF
SAMN09413927	5	Non-CF
SAMN09418405	2	Non-CF
SAMN09409055	5	Non-CF
SAMN09408999	2	Non-CF
SAMN09408817	7	Non-CF
SAMN09417100	6	Non-CF
SAMN09409134	5	Non-CF
SAMN09410812	3	Non-CF
SAMN09413466	1	Non-CF
SAMN09412382	4	Non-CF
SAMN09410820	1	Non-CF
SAMN09411161	8	Non-CF
SAMN09418805	6	Non-CF
SAMN09417908	4	Non-CF
SAMN09412797	1	Non-CF
SAMN09416825	5	Non-CF
SAMN09418502	4	Non-CF
SAMN09410530	3	Non-CF
SAMN09412806	2	Non-CF
SAMN09412963	9	Non-CF
SAMN09417422	6	Non-CF
SAMN09417338	7	Non-CF
SAMN09417448	5	Non-CF
SAMN09416587	1	Non-CF
SAMN09417453	4	Non-CF
SAMN09412758	5	Non-CF
SAMN09408152	2	Non-CF
SAMN09408274	6	Non-CF
SAMN09415828	6	Non-CF
SAMN09416672	9	Non-CF
SAMN09419421	10	Non-CF
SAMN09418446	5	Non-CF
SAMN09418219	4	Non-CF
SAMN09419714	5	Non-CF
SAMN09411617	3	Non-CF
SAMN09416921	10	Non-CF
SAMN09416345	5	Non-CF
SAMN09415241	2	Non-CF
SAMN09418837	4	Non-CF
SAMN09419371	3	Non-CF
SAMN09408522	5	Non-CF
SAMN09417041	6	Non-CF
SAMN09415237	3	Non-CF
SAMN09419390	1	Non-CF
SAMN09409706	10	Non-CF
SAMN09416561	10	Non-CF
SAMN09413563	4	Non-CF
SAMN09420737	5	Non-CF
SAMN09412693	10	Non-CF
SAMN09409404	5	Non-CF
SAMN09413206	4	Non-CF
SAMN09410459	5	Non-CF
SAMN09416515	3	Non-CF
SAMN09412551	4	Non-CF
SAMN09415288	10	Non-CF
SAMN09411265	5	Non-CF
SAMN09409273	4	Non-CF
SAMN09418190	2	Non-CF
SAMN09417123	10	Non-CF
SAMN09420823	4	Non-CF
SAMN09415257	10	Non-CF
SAMN09420060	3	Non-CF
SAMN09410967	4	Non-CF
SAMN09413047	2	Non-CF
SAMN09410964	5	Non-CF
SAMN09419628	1	Non-CF
SAMN09412639	2	Non-CF
SAMN09416375	4	Non-CF
SAMN09412891	3	Non-CF
SAMN09413856	8	Non-CF
SAMN09415387	10	Non-CF
SAMN09412579	6	Non-CF
SAMN09413574	4	Non-CF
SAMN09410029	7	Non-CF
SAMN09409306	1	Non-CF
SAMN09411273	7	Non-CF
SAMN09414910	9	Non-CF
SAMN09408748	4	Non-CF
SAMN09419588	6	Non-CF
SAMN09410250	8	Non-CF
SAMN09421149	2	Non-CF
SAMN09420126	6	Non-CF
SAMN09416353	4	Non-CF
SAMN09408403	10	Non-CF
SAMN09409146	6	Non-CF
SAMN09414346	4	Non-CF
SAMN09418727	10	Non-CF
SAMN09418894	6	Non-CF
SAMN09413326	3	Non-CF
SAMN09414286	3	Non-CF
SAMN09413191	5	Non-CF
SAMN09409848	5	Non-CF
SAMN09415567	4	Non-CF
SAMN09419836	1	Non-CF
SAMN09417025	10	Non-CF
SAMN09408179	5	Non-CF
SAMN09408560	2	Non-CF
SAMN09420306	10	Non-CF
SAMN09414183	5	Non-CF
SAMN09411072	10	Non-CF
SAMN09416258	3	Non-CF
SAMN09411345	7	Non-CF
SAMN09416536	4	Non-CF
SAMN09411423	10	Non-CF
SAMN09410098	1	Non-CF
SAMN09414610	3	Non-CF
SAMN09410840	1	Non-CF
SAMN09417168	5	Non-CF
SAMN09413550	1	Non-CF
SAMN09419374	9	Non-CF
SAMN09418661	1	Non-CF
SAMN09411193	8	Non-CF
SAMN09420591	6	Non-CF
SAMN09415959	8	Non-CF
SAMN09414062	4	Non-CF
SAMN09420112	3	Non-CF
SAMN09418791	4	Non-CF
SAMN09410252	2	Non-CF
SAMN09419798	1	Non-CF
SAMN09411307	3	Non-CF
SAMN09417373	1	Non-CF
SAMN09416472	6	Non-CF
SAMN09417639	8	Non-CF
SAMN09418568	10	Non-CF
SAMN09409833	3	Non-CF
SAMN09420648	3	Non-CF
SAMN09420299	2	Non-CF
SAMN09418833	3	Non-CF
SAMN09419514	5	Non-CF
SAMN09412326	8	Non-CF
SAMN09411774	10	Non-CF
SAMN09415289	10	Non-CF
SAMN09420877	2	Non-CF
SAMN09411751	9	Non-CF
SAMN09418918	10	Non-CF
SAMN09408979	5	Non-CF
SAMN09408007	2	Non-CF
SAMN09412721	2	Non-CF
SAMN09418985	6	Non-CF
SAMN09413207	6	Non-CF
SAMN09416904	3	Non-CF
SAMN09413752	5	Non-CF
SAMN09419666	10	Non-CF
SAMN09420864	4	Non-CF
SAMN09408988	8	Non-CF
SAMN09420009	1	Non-CF
SAMN09415085	3	Non-CF
SAMN09415342	1	Non-CF
SAMN09416010	1	Non-CF
SAMN09420610	10	Non-CF
SAMN09413089	1	Non-CF
SAMN09413634	1	Non-CF
SAMN09417902	4	Non-CF
SAMN09416946	1	Non-CF
SAMN09420214	3	Non-CF
SAMN09413594	8	Non-CF
SAMN09411887	9	Non-CF
SAMN09415204	9	Non-CF
SAMN09416265	9	Non-CF
SAMN09412251	5	Non-CF
SAMN09419168	10	Non-CF
SAMN09419008	8	Non-CF
SAMN09416193	8	Non-CF
SAMN09414829	1	Non-CF
SAMN09416162	10	Non-CF
SAMN09417048	6	Non-CF
SAMN09408568	6	Non-CF
SAMN09415248	3	Non-CF
SAMN09413642	4	Non-CF
SAMN09408912	5	Non-CF
SAMN09417577	5	Non-CF
SAMN09416023	10	Non-CF
SAMN09419684	5	Non-CF
SAMN09411365	6	Non-CF
SAMN09417861	10	Non-CF
SAMN09413778	3	Non-CF
SAMN09417445	2	Non-CF
SAMN09408226	2	Non-CF
SAMN09415227	5	Non-CF
SAMN09416059	1	Non-CF
SAMN09415557	5	Non-CF
SAMN09414155	4	Non-CF
SAMN09411925	4	Non-CF
SAMN09410874	6	Non-CF
SAMN09411006	3	Non-CF
SAMN09415159	10	Non-CF
SAMN09410679	1	Non-CF
SAMN09414343	10	Non-CF
SAMN09419042	3	Non-CF
SAMN09411504	8	Non-CF
SAMN09419522	10	Non-CF
SAMN09420777	6	Non-CF
SAMN09408041	3	Non-CF
SAMN09409549	6	Non-CF
SAMN09416214	4	Non-CF
SAMN09420551	7	Non-CF
SAMN09413071	1	Non-CF
SAMN09419690	9	Non-CF
SAMN09415320	10	Non-CF
SAMN09418399	3	Non-CF
SAMN09410535	3	Non-CF
SAMN09412166	6	Non-CF
SAMN09415147	6	Non-CF
SAMN09419233	10	Non-CF
SAMN09411133	8	Non-CF
SAMN09409352	2	Non-CF
SAMN09410771	10	Non-CF
SAMN09421204	4	Non-CF
SAMN09416910	5	Non-CF
SAMN09416238	5	Non-CF
SAMN09416945	8	Non-CF
SAMN09410723	1	Non-CF
SAMN09412937	3	Non-CF
SAMN09415534	1	Non-CF
SAMN09416356	10	Non-CF
SAMN09416892	4	Non-CF
SAMN09412843	4	Non-CF
SAMN09410739	10	Non-CF
SAMN09410400	5	Non-CF
SAMN09411278	8	Non-CF
SAMN09414793	3	Non-CF
SAMN09414076	2	Non-CF
SAMN09413367	3	Non-CF
SAMN09413122	1	Non-CF
SAMN09411513	6	Non-CF
SAMN09411794	5	Non-CF
SAMN09409235	4	Non-CF
SAMN09412297	5	Non-CF
SAMN09420174	4	Non-CF
SAMN09413013	8	Non-CF
SAMN09413720	8	Non-CF
SAMN09419093	2	Non-CF
SAMN09408088	8	Non-CF
SAMN09412640	2	Non-CF
SAMN09413690	6	Non-CF
SAMN09409327	6	Non-CF
SAMN09421128	2	Non-CF
SAMN09419291	10	Non-CF
SAMN09414669	6	Non-CF
SAMN09410755	1	Non-CF
SAMN09412406	1	Non-CF
SAMN09412948	9	Non-CF
SAMN09415536	5	Non-CF
SAMN09415242	2	Non-CF
SAMN09420654	8	Non-CF
SAMN09412874	10	Non-CF
SAMN09416191	6	Non-CF
SAMN09409761	3	Non-CF
SAMN09408421	10	Non-CF
SAMN09408716	10	Non-CF
SAMN09413223	2	Non-CF
SAMN09409246	10	Non-CF
SAMN09412276	5	Non-CF
SAMN09419967	10	Non-CF
SAMN09415970	6	Non-CF
SAMN09414052	7	Non-CF
SAMN09420362	6	Non-CF
SAMN09420352	3	Non-CF
SAMN09408131	1	Non-CF
SAMN09409857	10	Non-CF
SAMN09412863	4	Non-CF
SAMN09412136	5	Non-CF
SAMN09410768	10	Non-CF
SAMN09408202	8	Non-CF
SAMN09408413	5	Non-CF
SAMN09419209	8	Non-CF
SAMN09420891	3	Non-CF
SAMN09410641	5	Non-CF
SAMN09410062	4	Non-CF
SAMN09413980	6	Non-CF
SAMN09419816	4	Non-CF
SAMN09418929	10	Non-CF
SAMN09412559	9	Non-CF
SAMN09410985	10	Non-CF
SAMN09412998	10	Non-CF
SAMN09416280	10	Non-CF
SAMN09419089	1	Non-CF
SAMN09416906	5	Non-CF
SAMN09415191	9	Non-CF
SAMN09409477	10	Non-CF
SAMN09419032	7	Non-CF
SAMN09417480	5	Non-CF
SAMN09409581	2	Non-CF
SAMN09414444	6	Non-CF
SAMN09419169	2	Non-CF
SAMN09415411	7	Non-CF
SAMN09410543	5	Non-CF
SAMN09412233	3	Non-CF
SAMN09412738	10	Non-CF
SAMN09408315	6	Non-CF
SAMN09410283	8	Non-CF
SAMN09416218	6	Non-CF
SAMN09413575	6	Non-CF
SAMN09409792	8	Non-CF
SAMN09414847	1	Non-CF
SAMN09418419	4	Non-CF
SAMN09410664	5	Non-CF
SAMN09416436	4	Non-CF
SAMN09417910	2	Non-CF
SAMN09414699	10	Non-CF
SAMN09416132	10	Non-CF
SAMN09420019	10	Non-CF
SAMN09411309	2	Non-CF
SAMN09409224	9	Non-CF
SAMN09411859	10	Non-CF
SAMN09419648	10	Non-CF
SAMN09414744	4	Non-CF
SAMN09409846	3	Non-CF
SAMN09419449	10	Non-CF
SAMN09415229	6	Non-CF
SAMN09417455	4	Non-CF
SAMN09420920	3	Non-CF
SAMN09420428	9	Non-CF
SAMN09414997	7	Non-CF
SAMN09411458	5	Non-CF
SAMN09419506	5	Non-CF
SAMN09418185	1	Non-CF
SAMN09408209	8	Non-CF
SAMN09411018	5	Non-CF
SAMN09409740	2	Non-CF
SAMN09409578	3	Non-CF
SAMN09417839	7	Non-CF
SAMN09408296	8	Non-CF
SAMN09412236	9	Non-CF
SAMN09411295	3	Non-CF
SAMN09408442	10	Non-CF
SAMN09417187	2	Non-CF
SAMN09412311	10	Non-CF
SAMN09415692	3	Non-CF
SAMN09413025	10	Non-CF
SAMN09420996	1	Non-CF
SAMN09419081	5	Non-CF
SAMN09418336	4	Non-CF
SAMN09413100	4	Non-CF
SAMN09421087	5	Non-CF
SAMN09417717	3	Non-CF
SAMN09411476	6	Non-CF
SAMN09410913	4	Non-CF
SAMN09409155	5	Non-CF
SAMN09416744	10	Non-CF
SAMN09417573	1	Non-CF
SAMN09416028	9	Non-CF
SAMN09420171	5	Non-CF
SAMN09419078	8	Non-CF
SAMN09419384	1	Non-CF
SAMN09414552	3	Non-CF
SAMN09419471	9	Non-CF
SAMN09419814	5	Non-CF
SAMN09409229	7	Non-CF
SAMN09420303	6	Non-CF
SAMN09408915	5	Non-CF
SAMN09419656	8	Non-CF
SAMN09416964	4	Non-CF
SAMN09420728	1	Non-CF
SAMN09419344	5	Non-CF
SAMN09411462	2	Non-CF
SAMN09421124	8	Non-CF
SAMN09414011	1	Non-CF
SAMN09415988	5	Non-CF
SAMN09410474	8	Non-CF
SAMN09408353	10	Non-CF
SAMN09417211	2	Non-CF
SAMN09410770	10	Non-CF
SAMN09409994	2	Non-CF
SAMN09418225	4	Non-CF
SAMN09410597	4	Non-CF
SAMN09417440	4	Non-CF
SAMN09414255	8	Non-CF
SAMN09414942	8	Non-CF
SAMN09412062	2	Non-CF
SAMN09410781	4	Non-CF
SAMN09413019	9	Non-CF
SAMN09417446	10	Non-CF
SAMN09417405	3	Non-CF
SAMN09415267	10	Non-CF
SAMN09409048	1	Non-CF
SAMN09418823	3	Non-CF
SAMN09410463	8	Non-CF
SAMN09421138	6	Non-CF
SAMN09416973	2	Non-CF
SAMN09411287	9	Non-CF
SAMN09420482	6	Non-CF
SAMN09414112	10	Non-CF
SAMN09413855	8	Non-CF
SAMN09412240	6	Non-CF
SAMN09410498	5	Non-CF
SAMN09408841	9	Non-CF
SAMN09420377	8	Non-CF
SAMN09416984	5	Non-CF
SAMN09411090	1	Non-CF
SAMN09411289	5	Non-CF
SAMN09418832	10	Non-CF
SAMN09416257	7	Non-CF
SAMN09420919	10	Non-CF
SAMN09410590	3	Non-CF
SAMN09409624	10	Non-CF
SAMN09415499	4	Non-CF
SAMN09417925	10	Non-CF
SAMN09417419	6	Non-CF
SAMN09417232	10	Non-CF
SAMN09418230	7	Non-CF
SAMN09410540	3	Non-CF
SAMN09412864	5	Non-CF
SAMN09419433	4	Non-CF
SAMN09411629	4	Non-CF
SAMN09411101	8	Non-CF
SAMN09418615	1	Non-CF
SAMN09418934	7	Non-CF
SAMN09410344	7	Non-CF
SAMN09414799	3	Non-CF
SAMN09412715	2	Non-CF
SAMN09414504	7	Non-CF
SAMN09420151	1	Non-CF
SAMN09411165	1	Non-CF
SAMN09416272	6	Non-CF
SAMN09411283	5	Non-CF
SAMN09417172	5	Non-CF
SAMN09413496	6	Non-CF
SAMN09420898	2	Non-CF
SAMN09418357	2	Non-CF
SAMN09408881	5	Non-CF
SAMN09416600	4	Non-CF
SAMN09419461	9	Non-CF
SAMN09410702	7	Non-CF
SAMN09416950	3	Non-CF
SAMN09408749	10	Non-CF
SAMN09408393	9	Non-CF
SAMN09414884	4	Non-CF
SAMN09414476	3	Non-CF
SAMN09412049	5	Non-CF
SAMN09409241	6	Non-CF
SAMN09420857	6	Non-CF
SAMN09415813	1	Non-CF
SAMN09410592	4	Non-CF
SAMN09420250	10	Non-CF
SAMN09414008	1	Non-CF
SAMN09412547	2	Non-CF
SAMN09414592	2	Non-CF
SAMN09417585	1	Non-CF
SAMN09420926	6	Non-CF
SAMN09415979	10	Non-CF
SAMN09409316	6	Non-CF
SAMN09415133	4	Non-CF
SAMN09413789	5	Non-CF
SAMN09417449	6	Non-CF
SAMN09412688	5	Non-CF
SAMN09413758	9	Non-CF
SAMN09419403	7	Non-CF
SAMN09417691	10	Non-CF
SAMN09418947	10	Non-CF
SAMN09408194	8	Non-CF
SAMN09416153	5	Non-CF
SAMN09410069	3	Non-CF
SAMN09419396	5	Non-CF
SAMN09414887	5	Non-CF
SAMN09410872	4	Non-CF
SAMN09412372	8	Non-CF
SAMN09417090	6	Non-CF
SAMN09419654	5	Non-CF
SAMN09412480	2	Non-CF
SAMN09408319	5	Non-CF
SAMN09419022	5	Non-CF
SAMN09415053	9	Non-CF
SAMN09420370	5	Non-CF
SAMN09409573	1	Non-CF
SAMN09418012	2	Non-CF
SAMN09421146	5	Non-CF
SAMN09419983	9	Non-CF
SAMN09416635	4	Non-CF
SAMN09410060	6	Non-CF
SAMN09411571	2	Non-CF
SAMN09415748	6	Non-CF
SAMN09420052	3	Non-CF
SAMN09412699	9	Non-CF
SAMN09419277	7	Non-CF
SAMN09416870	1	Non-CF
SAMN09420880	2	Non-CF
SAMN09414862	2	Non-CF
SAMN09412213	10	Non-CF
SAMN09418930	1	Non-CF
SAMN09413125	4	Non-CF
SAMN09415326	3	Non-CF
SAMN09417156	2	Non-CF
SAMN09412518	1	Non-CF
SAMN09409726	4	Non-CF
SAMN09418887	4	Non-CF
SAMN09418776	5	Non-CF
SAMN09411119	5	Non-CF
SAMN09409330	1	Non-CF
SAMN09409438	8	Non-CF
SAMN09410697	7	Non-CF
SAMN09409199	6	Non-CF
SAMN09420431	4	Non-CF
SAMN09411178	4	Non-CF
SAMN09411698	8	Non-CF
SAMN09412073	2	Non-CF
SAMN09417180	4	Non-CF
SAMN09417684	3	Non-CF
SAMN09410012	8	Non-CF
SAMN09417843	1	Non-CF
SAMN09409810	5	Non-CF
SAMN09415493	6	Non-CF
SAMN09420549	1	Non-CF
SAMN09417845	10	Non-CF
SAMN09408729	6	Non-CF
SAMN09419976	3	Non-CF
SAMN09417635	10	Non-CF
SAMN09409108	10	Non-CF
SAMN09412410	10	Non-CF
SAMN09408911	4	Non-CF
SAMN09410461	1	Non-CF
SAMN09415039	2	Non-CF
SAMN09409579	10	Non-CF
SAMN09419243	4	Non-CF
SAMN09419170	2	Non-CF
SAMN09408939	6	Non-CF
SAMN09416053	9	Non-CF
SAMN09410939	1	Non-CF
SAMN09420464	5	Non-CF
SAMN09412594	6	Non-CF
SAMN09409569	5	Non-CF
SAMN09410245	3	Non-CF
SAMN09410299	2	Non-CF
SAMN09408345	3	Non-CF
SAMN09409372	4	Non-CF
SAMN09417757	8	Non-CF
SAMN09413902	9	Non-CF
SAMN09420972	5	Non-CF
SAMN09413937	8	Non-CF
SAMN09410347	6	Non-CF
SAMN09414582	5	Non-CF
SAMN09408642	1	Non-CF
SAMN09411059	10	Non-CF
SAMN09417492	10	Non-CF
SAMN09408777	10	Non-CF
SAMN09412821	5	Non-CF
SAMN09415318	3	Non-CF
SAMN09418747	1	Non-CF
SAMN09418607	2	Non-CF
SAMN09417432	10	Non-CF
SAMN09412273	5	Non-CF
SAMN09408525	10	Non-CF
SAMN09414703	10	Non-CF
SAMN09408691	10	Non-CF
SAMN09416334	3	Non-CF
SAMN09420368	8	Non-CF
SAMN09414268	5	Non-CF
SAMN09415485	1	Non-CF
SAMN09413521	5	Non-CF
SAMN09411758	6	Non-CF
SAMN09417770	6	Non-CF
SAMN09419098	9	Non-CF
SAMN09408084	6	Non-CF
SAMN09419080	3	Non-CF
SAMN09415940	6	Non-CF
SAMN09417280	8	Non-CF
SAMN09411188	2	Non-CF
SAMN09408704	10	Non-CF
SAMN09412158	10	Non-CF
SAMN09408930	5	Non-CF
SAMN09420508	2	Non-CF
SAMN09418966	10	Non-CF
SAMN09417777	2	Non-CF
SAMN09408090	1	Non-CF
SAMN09415031	4	Non-CF
SAMN09408374	9	Non-CF
SAMN09417754	5	Non-CF
SAMN09412770	3	Non-CF
SAMN09416654	1	Non-CF
SAMN09412537	4	Non-CF
SAMN09420146	5	Non-CF
SAMN09416740	10	Non-CF
SAMN09408059	3	Non-CF
SAMN09410230	9	Non-CF
SAMN09415101	9	Non-CF
SAMN09410121	7	Non-CF
SAMN09417289	8	Non-CF
SAMN09420729	5	Non-CF
SAMN09412575	2	Non-CF
SAMN09416775	5	Non-CF
SAMN09413737	8	Non-CF
SAMN09420964	10	Non-CF
SAMN09411921	8	Non-CF
SAMN09411077	4	Non-CF
SAMN09420590	4	Non-CF
SAMN09417196	10	Non-CF
SAMN09408109	3	Non-CF
SAMN09420161	10	Non-CF
SAMN09418235	10	Non-CF
SAMN09416427	10	Non-CF
SAMN09411148	4	Non-CF
SAMN09414951	2	Non-CF
SAMN09420021	10	Non-CF
SAMN09415321	7	Non-CF
SAMN09410803	3	Non-CF
SAMN09418440	2	Non-CF
SAMN09419806	5	Non-CF
SAMN09418621	5	Non-CF
SAMN09420636	10	Non-CF
SAMN09411280	2	Non-CF
SAMN09415660	2	Non-CF
SAMN09413467	9	Non-CF
SAMN09416002	2	Non-CF
SAMN09419974	2	Non-CF
SAMN09418606	9	Non-CF
SAMN09415416	2	Non-CF
SAMN09413699	1	Non-CF
SAMN09415410	5	Non-CF
SAMN09418426	6	Non-CF
SAMN09412013	1	Non-CF
SAMN09410612	5	Non-CF
SAMN09415437	6	Non-CF
SAMN09412571	1	Non-CF
SAMN09411635	10	Non-CF
SAMN09412931	6	Non-CF

## Sheet: Table S9
Table S9
DMM cluster assignments for DIABIMMUNE control and Dartmouth CF
Sample	Cluster	Disease State
021721_142	2	CF
021721_183	1	CF
021721_170	1	CF
021721_129	2	CF
021721_172	2	CF
021721_74	1	CF
021721_68	5	CF
021721_107	5	CF
021721_27	2	CF
021721_150	2	CF
021721_175	2	CF
021721_169	3	CF
021721_22	2	CF
021721_95	1	CF
021721_20	2	CF
021721_90	1	CF
021721_162	3	CF
021721_180	4	CF
021721_86	1	CF
021721_28	1	CF
021721_133	2	CF
021721_168	4	CF
021721_67	1	CF
021721_118	3	CF
021721_161	2	CF
021721_80	3	CF
021721_155	5	CF
021721_76	1	CF
021721_188	2	CF
021721_16	3	CF
021721_30	3	CF
021721_24	1	CF
021721_120	5	CF
021721_84	2	CF
021721_182	3	CF
021721_46	3	CF
021721_171	4	CF
021721_99	5	CF
021721_110	6	CF
021721_185	1	CF
021721_48	1	CF
021721_132	4	CF
021721_181	1	CF
021721_43	2	CF
021721_146	4	CF
021721_62	3	CF
021721_135	3	CF
021721_60	1	CF
021721_77	1	CF
021721_128	1	CF
021721_40	1	CF
021721_64	4	CF
021721_11	1	CF
021721_18	1	CF
021721_59	3	CF
021721_141	2	CF
021721_114	5	CF
021721_52	5	CF
021721_63	1	CF
021721_85	7	CF
021721_149	2	CF
021721_97	3	CF
021721_109	1	CF
021721_57	3	CF
021721_191	1	CF
021721_61	1	CF
021721_127	4	CF
021721_130	3	CF
021721_42	3	CF
021721_13	3	CF
021721_81	1	CF
021721_41	2	CF
021721_131	5	CF
021721_25	2	CF
021721_134	2	CF
021721_100	2	CF
021721_83	1	CF
021721_122	1	CF
021721_75	1	CF
021721_37	3	CF
021721_51	3	CF
021721_108	4	CF
021721_101	1	CF
021721_121	2	CF
021721_55	1	CF
021721_115	2	CF
021721_07	2	CF
021721_140	4	CF
021721_98	3	CF
021721_36	3	CF
021721_145	5	CF
021721_89	3	CF
021721_154	1	CF
021721_39	1	CF
021721_06	2	CF
021721_96	3	CF
021721_56	1	CF
021721_35	1	CF
021721_08	2	CF
021721_72	1	CF
021721_19	3	CF
021721_187	3	CF
021721_01	4	CF
021021_03	3	CF
021721_137	1	CF
021721_166	4	CF
021721_45	3	CF
021721_47	3	CF
021721_78	1	CF
021721_124	2	CF
021721_160	3	CF
021721_192	4	CF
021721_14	1	CF
021721_26	2	CF
021721_88	2	CF
021721_112	3	CF
021721_173	2	CF
021721_152	3	CF
021721_136	1	CF
021721_190	2	CF
021721_44	1	CF
021721_50	2	CF
021721_143	3	CF
021721_12	2	CF
021721_176	2	CF
021721_54	1	CF
021721_156	2	CF
021721_65	1	CF
021721_33	4	CF
021721_174	3	CF
021721_91	3	CF
021721_126	2	CF
021721_117	3	CF
021721_123	2	CF
021721_148	2	CF
021721_103	3	CF
021021_01	1	CF
021721_05	2	CF
021721_49	2	CF
021721_163	3	CF
021721_138	1	CF
021721_93	1	CF
021721_94	1	CF
021721_113	1	CF
021721_158	1	CF
021721_31	1	CF
021721_21	1	CF
021721_165	2	CF
021721_179	1	CF
021721_09	1	CF
021721_79	3	CF
021721_105	2	CF
021721_177	2	CF
021721_02	2	CF
021721_10	2	CF
021721_125	3	CF
021721_178	2	CF
021721_87	2	CF
021721_153	2	CF
021721_70	1	CF
021721_34	2	CF
021721_29	2	CF
021721_66	3	CF
021721_73	4	CF
021721_119	3	CF
021721_164	2	CF
021721_106	1	CF
021721_111	1	CF
021721_144	4	CF
021721_03	2	CF
021721_82	3	CF
021721_151	1	CF
021721_139	5	CF
021721_71	2	CF
021721_147	4	CF
021721_157	2	CF
021721_69	2	CF
021721_32	1	CF
021721_116	1	CF
021721_38	1	CF
021721_186	2	CF
021721_104	1	CF
021721_189	2	CF
021721_167	2	CF
021721_159	1	CF
021721_102	4	CF
021721_23	1	CF
G80158	4	Non-CF
G78791	5	Non-CF
G78823	7	Non-CF
G80474	3	Non-CF
G78555	9	Non-CF
G80306	9	Non-CF
G80314	5	Non-CF
G78656	9	Non-CF
G80436	6	Non-CF
G78561	4	Non-CF
G78658	2	Non-CF
G80591	2	Non-CF
G80392	1	Non-CF
G80381	9	Non-CF
G78537	6	Non-CF
G69186	4	Non-CF
G78876	3	Non-CF
G78746	5	Non-CF
G78508	1	Non-CF
G78902	2	Non-CF
G80596	7	Non-CF
G78719	9	Non-CF
G78807	8	Non-CF
G80565	4	Non-CF
G80418	9	Non-CF
G80285	6	Non-CF
G78778	2	Non-CF
G78728	8	Non-CF
G80484	6	Non-CF
G78680	4	Non-CF
G80360	5	Non-CF
G69159	7	Non-CF
G80535	1	Non-CF
G80615	5	Non-CF
G69232	6	Non-CF
G78663	5	Non-CF
G78809	8	Non-CF
G69171	9	Non-CF
G78842	4	Non-CF
G80539	3	Non-CF
G80583	2	Non-CF
G78622	8	Non-CF
G78774	7	Non-CF
G78620	5	Non-CF
G78710	4	Non-CF
G80469	7	Non-CF
G78629	7	Non-CF
G80365	6	Non-CF
G78587	8	Non-CF
G78515	9	Non-CF
G80364	1	Non-CF
G80560	1	Non-CF
G78913	6	Non-CF
G80579	3	Non-CF
G80292	2	Non-CF
G80274	5	Non-CF
G80343	9	Non-CF
G80529	5	Non-CF
G78799	4	Non-CF
G78737	8	Non-CF
G78647	2	Non-CF
G80307	5	Non-CF
G80498	1	Non-CF
G78514	1	Non-CF
G78706	4	Non-CF
G78633	3	Non-CF
G78835	6	Non-CF
G78769	7	Non-CF
G78911	8	Non-CF
G80416	8	Non-CF
G80286	9	Non-CF
G78818	2	Non-CF
G80512	4	Non-CF
G69213	5	Non-CF
G80291	5	Non-CF
G80502	4	Non-CF
G78682	6	Non-CF
G80537	1	Non-CF
G78519	7	Non-CF
G80421	8	Non-CF
G69219	3	Non-CF
G80297	7	Non-CF
G80428	6	Non-CF
G78762	4	Non-CF
G80448	8	Non-CF
G69223	4	Non-CF
G80410	5	Non-CF
G80478	1	Non-CF
G78730	6	Non-CF
G78675	2	Non-CF
G78891	3	Non-CF
G78816	2	Non-CF
G78615	3	Non-CF
G78568	4	Non-CF
G80376	7	Non-CF
G78578	6	Non-CF
G78712	7	Non-CF
G69199	4	Non-CF
G69164	5	Non-CF
G80595	4	Non-CF
G80431	9	Non-CF
G69206	8	Non-CF
G80496	2	Non-CF
G80452	6	Non-CF
G80494	4	Non-CF
G78616	3	Non-CF
G78550	5	Non-CF
G80278	9	Non-CF
G80491	1	Non-CF
G80485	3	Non-CF
G78834	3	Non-CF
G78582	3	Non-CF
G80545	4	Non-CF
G78720	7	Non-CF
G80269	8	Non-CF
G78840	3	Non-CF
G78523	6	Non-CF
G78797	5	Non-CF
G78805	8	Non-CF
G78856	9	Non-CF
G80355	9	Non-CF
G78624	6	Non-CF
G78500	8	Non-CF
G80397	5	Non-CF
G80433	9	Non-CF
G78853	2	Non-CF
G78591	4	Non-CF
G78559	2	Non-CF
G69166	8	Non-CF
G80290	7	Non-CF
G69225	5	Non-CF
G80385	9	Non-CF
G80350	5	Non-CF
G80441	5	Non-CF
G80330	9	Non-CF
G80438	1	Non-CF
G80603	2	Non-CF
G78836	8	Non-CF
G80273	6	Non-CF
G78487	8	Non-CF
G80353	8	Non-CF
G80573	1	Non-CF
G78581	9	Non-CF
G78576	5	Non-CF
G69203	4	Non-CF
G69154	4	Non-CF
G80326	1	Non-CF
G80557	6	Non-CF
G80370	8	Non-CF
G69174	7	Non-CF
G80457	2	Non-CF
G80316	7	Non-CF
G78830	3	Non-CF
G80446	1	Non-CF
G78828	5	Non-CF
G80593	2	Non-CF
G80581	2	Non-CF
G80570	2	Non-CF
G78593	7	Non-CF
G78742	5	Non-CF
G78878	1	Non-CF
G80516	2	Non-CF
G78543	6	Non-CF
G69185	7	Non-CF
G78882	2	Non-CF
G80342	5	Non-CF
G80348	6	Non-CF
G78517	8	Non-CF
G78566	8	Non-CF
G80396	7	Non-CF
G78718	9	Non-CF
G69233	1	Non-CF
G78751	2	Non-CF
G69175	7	Non-CF
G80523	2	Non-CF
G69146	3	Non-CF
G80420	6	Non-CF
G78844	6	Non-CF
G78583	3	Non-CF
G80327	5	Non-CF
G78877	4	Non-CF
G69191	6	Non-CF
G78865	4	Non-CF
G80549	3	Non-CF
G80562	6	Non-CF
G80488	1	Non-CF
G80321	7	Non-CF
G78776	2	Non-CF
G78655	8	Non-CF
G78780	4	Non-CF
G80415	5	Non-CF
G78885	8	Non-CF
G80575	2	Non-CF
G78708	8	Non-CF
G78747	8	Non-CF
G80263	5	Non-CF
G78852	2	Non-CF
G80526	6	Non-CF
G80412	9	Non-CF
G78713	7	Non-CF
G69198	1	Non-CF
G78677	2	Non-CF
G80506	1	Non-CF
G78727	2	Non-CF
G80295	9	Non-CF
G78880	4	Non-CF
G78565	5	Non-CF
G78654	8	Non-CF
G80589	4	Non-CF
G69152	3	Non-CF
G78518	6	Non-CF
G78875	2	Non-CF
G78575	8	Non-CF
G80281	2	Non-CF
G80578	3	Non-CF
G69167	8	Non-CF
G78679	2	Non-CF
G78637	5	Non-CF
G80580	2	Non-CF
G78579	7	Non-CF
G80553	2	Non-CF
G80614	1	Non-CF
G80532	2	Non-CF
G78528	9	Non-CF
G80325	5	Non-CF
G80554	3	Non-CF
G78777	7	Non-CF
G78542	8	Non-CF
G80552	2	Non-CF
G78525	6	Non-CF
G80293	8	Non-CF
G80476	3	Non-CF
G78914	7	Non-CF
G78526	7	Non-CF
G78652	9	Non-CF
G80301	8	Non-CF
G80505	4	Non-CF
G80514	2	Non-CF
G69188	5	Non-CF
G80459	2	Non-CF
G80340	9	Non-CF
G78798	9	Non-CF
G78782	1	Non-CF
G80277	6	Non-CF
G78598	5	Non-CF
G80303	4	Non-CF
G78857	6	Non-CF
G80594	2	Non-CF
G78688	3	Non-CF
G69236	8	Non-CF
G80536	2	Non-CF
G69218	4	Non-CF
G80624	6	Non-CF
G80538	1	Non-CF
G78804	6	Non-CF
G80572	2	Non-CF
G80413	9	Non-CF
G78717	8	Non-CF
G69149	4	Non-CF
G78854	9	Non-CF
G78585	4	Non-CF
G80318	5	Non-CF
G78690	4	Non-CF
G78664	7	Non-CF
G80332	8	Non-CF
G78529	4	Non-CF
G80331	9	Non-CF
G80308	6	Non-CF
G78793	5	Non-CF
G78548	9	Non-CF
G69210	2	Non-CF
G78495	5	Non-CF
G80310	3	Non-CF
G78707	2	Non-CF
G80347	8	Non-CF
G80398	2	Non-CF
G78832	5	Non-CF
G78819	3	Non-CF
G80477	4	Non-CF
G80599	2	Non-CF
G80324	4	Non-CF
G78909	2	Non-CF
G78790	8	Non-CF
G78783	2	Non-CF
G78554	8	Non-CF
G78692	7	Non-CF
G78544	3	Non-CF
G78874	1	Non-CF
G78601	6	Non-CF
G69187	2	Non-CF
G80319	9	Non-CF
G78547	3	Non-CF
G78763	2	Non-CF
G80531	3	Non-CF
G69178	1	Non-CF
G80369	3	Non-CF
G78574	8	Non-CF
G78837	8	Non-CF
G78558	2	Non-CF
G80616	2	Non-CF
G78741	7	Non-CF
G80425	5	Non-CF
G80372	5	Non-CF
G69211	1	Non-CF
G78669	7	Non-CF
G78605	3	Non-CF
G78589	1	Non-CF
G80567	2	Non-CF
G80422	8	Non-CF
G78551	8	Non-CF
G78822	6	Non-CF
G78595	5	Non-CF
G78619	7	Non-CF
G78524	7	Non-CF
G78499	7	Non-CF
G78772	1	Non-CF
G78498	2	Non-CF
G80608	2	Non-CF
G78489	9	Non-CF
G78665	8	Non-CF
G78635	6	Non-CF
G80482	4	Non-CF
G80394	4	Non-CF
G78556	7	Non-CF
G78520	9	Non-CF
G78557	7	Non-CF
G80363	8	Non-CF
G80542	9	Non-CF
G69172	5	Non-CF
G80275	9	Non-CF
G80550	3	Non-CF
G78795	4	Non-CF
G78859	7	Non-CF
G78773	8	Non-CF
G80345	2	Non-CF
G78897	5	Non-CF
G78749	4	Non-CF
G80543	2	Non-CF
G80577	2	Non-CF
G80585	1	Non-CF
G78541	8	Non-CF
G80405	5	Non-CF
G80288	7	Non-CF
G69201	8	Non-CF
G80534	5	Non-CF
G80503	1	Non-CF
G78808	8	Non-CF
G69193	1	Non-CF
G78649	4	Non-CF
G78612	6	Non-CF
G80555	2	Non-CF
G80276	9	Non-CF
G78904	2	Non-CF
G69190	2	Non-CF
G80328	5	Non-CF
G78567	8	Non-CF
G78586	8	Non-CF
G69183	5	Non-CF
G80371	4	Non-CF
G78661	5	Non-CF
G78879	7	Non-CF
G78699	2	Non-CF
G80375	8	Non-CF
G78765	1	Non-CF
G69196	5	Non-CF
G80606	2	Non-CF
G78826	7	Non-CF
G78609	7	Non-CF
G80620	3	Non-CF
G78530	9	Non-CF
G69177	5	Non-CF
G78815	2	Non-CF
G69231	8	Non-CF
G78893	2	Non-CF
G80508	2	Non-CF
G78871	6	Non-CF
G78502	5	Non-CF
G80407	6	Non-CF
G80455	1	Non-CF
G80558	4	Non-CF
G80403	9	Non-CF
G80387	7	Non-CF
G80605	2	Non-CF
G78696	4	Non-CF
G80470	4	Non-CF
G80357	9	Non-CF
G78683	7	Non-CF
G78868	2	Non-CF
G80517	2	Non-CF
G80500	1	Non-CF
G78538	6	Non-CF
G78758	2	Non-CF
G78750	5	Non-CF
G78803	9	Non-CF
G69192	1	Non-CF
G80346	9	Non-CF
G78611	9	Non-CF
G78625	3	Non-CF
G78722	3	Non-CF
G78636	9	Non-CF
G78676	2	Non-CF
G78653	9	Non-CF
G78492	6	Non-CF
G80283	5	Non-CF
G80611	2	Non-CF
G80563	3	Non-CF
G80548	3	Non-CF
G78788	2	Non-CF
G78775	5	Non-CF
G78670	4	Non-CF
G80592	2	Non-CF
G78789	4	Non-CF
G80333	8	Non-CF
G80483	2	Non-CF
G78494	9	Non-CF
G78866	4	Non-CF
G78806	3	Non-CF
G78694	2	Non-CF
G69230	6	Non-CF
G78849	2	Non-CF
G78685	8	Non-CF
G80574	2	Non-CF
G78841	3	Non-CF
G78536	6	Non-CF
G78887	1	Non-CF
G69163	7	Non-CF
G80613	5	Non-CF
G80621	2	Non-CF
G80547	5	Non-CF
G80590	3	Non-CF
G78862	2	Non-CF
G80518	7	Non-CF
G78493	4	Non-CF
G80566	2	Non-CF
G78533	9	Non-CF
G78674	2	Non-CF
G80393	9	Non-CF
G69161	2	Non-CF
G80465	2	Non-CF
G78901	2	Non-CF
G78570	3	Non-CF
G78883	2	Non-CF
G80302	5	Non-CF
G80267	5	Non-CF
G78621	3	Non-CF
G78614	9	Non-CF
G69179	6	Non-CF
G78740	3	Non-CF
G78626	9	Non-CF
G80356	6	Non-CF
G80329	1	Non-CF
G80569	2	Non-CF
G80427	9	Non-CF
G80513	1	Non-CF
G69176	9	Non-CF
G78640	7	Non-CF
G69173	7	Non-CF
G69214	5	Non-CF
G78824	9	Non-CF
G78552	8	Non-CF
G78886	3	Non-CF
G78843	4	Non-CF
G78715	7	Non-CF
G69227	3	Non-CF
G78738	4	Non-CF
G78594	5	Non-CF
G78545	4	Non-CF
G78490	9	Non-CF
G78833	6	Non-CF
G80361	7	Non-CF
G80313	7	Non-CF
G80501	1	Non-CF
G80423	8	Non-CF
G69222	3	Non-CF
G80358	6	Non-CF
G78662	5	Non-CF
G78892	9	Non-CF
G78630	5	Non-CF
G78539	6	Non-CF
G80150	2	Non-CF
G80359	5	Non-CF
G78671	4	Non-CF
G78521	3	Non-CF
G80312	2	Non-CF
G78684	9	Non-CF
G78488	3	Non-CF
G80399	7	Non-CF
G78839	8	Non-CF
G69205	2	Non-CF
G69156	2	Non-CF
G80309	5	Non-CF
G80490	1	Non-CF
G80464	1	Non-CF
G80604	2	Non-CF
G78610	3	Non-CF
G78627	6	Non-CF
G78505	8	Non-CF
G69155	7	Non-CF
G80294	6	Non-CF
G80528	2	Non-CF
G80380	5	Non-CF
G80481	2	Non-CF
G69216	7	Non-CF
G80522	2	Non-CF
G80582	2	Non-CF
G78743	5	Non-CF
G78732	5	Non-CF
G78592	2	Non-CF
G78910	1	Non-CF
G78602	6	Non-CF
G80272	8	Non-CF
G80515	2	Non-CF
G78646	2	Non-CF
G69158	3	Non-CF
G78906	2	Non-CF
G80439	5	Non-CF
G78687	7	Non-CF
G80419	8	Non-CF
G80406	2	Non-CF
G78896	2	Non-CF
G78667	9	Non-CF
G69212	8	Non-CF
G78895	4	Non-CF
G80571	1	Non-CF
G80374	9	Non-CF
G78884	9	Non-CF
G78553	4	Non-CF
G80424	6	Non-CF
G78540	6	Non-CF
G78716	7	Non-CF
G69217	2	Non-CF
G78744	8	Non-CF
G78821	3	Non-CF
G80437	6	Non-CF
G78645	2	Non-CF
G78532	5	Non-CF
G69221	2	Non-CF
G80598	2	Non-CF
G80417	4	Non-CF
G78739	7	Non-CF
G80426	5	Non-CF
G69189	2	Non-CF
G78606	3	Non-CF
G69195	7	Non-CF
G78604	3	Non-CF
G80322	9	Non-CF
G80300	4	Non-CF
G78860	4	Non-CF
G78792	3	Non-CF
G80588	2	Non-CF
G80609	1	Non-CF
G78623	5	Non-CF
G78851	5	Non-CF
G78599	9	Non-CF
G69209	4	Non-CF
G80493	2	Non-CF
G80402	9	Non-CF
G80451	4	Non-CF
G78590	7	Non-CF
G78905	2	Non-CF
G80377	6	Non-CF
G78496	5	Non-CF
G78752	4	Non-CF
G78638	5	Non-CF
G80366	3	Non-CF
G78829	9	Non-CF
G80287	9	Non-CF
G78504	9	Non-CF
G78899	2	Non-CF
G80400	6	Non-CF
G78858	9	Non-CF
G78597	6	Non-CF
G80336	4	Non-CF
G78847	4	Non-CF
G78651	5	Non-CF
G80338	6	Non-CF
G78507	4	Non-CF
G78642	8	Non-CF
G78673	3	Non-CF
G78650	4	Non-CF
G80304	8	Non-CF
G80414	3	Non-CF
G78757	2	Non-CF
G80391	3	Non-CF
G78889	3	Non-CF
G78867	2	Non-CF
G78903	2	Non-CF
G69150	4	Non-CF
G80540	2	Non-CF
G78796	2	Non-CF
G80284	3	Non-CF
G69157	5	Non-CF
G78825	5	Non-CF
G78510	5	Non-CF
G78613	7	Non-CF
G80383	9	Non-CF
G78881	2	Non-CF
G78516	5	Non-CF
G78810	5	Non-CF
G80489	2	Non-CF
G69234	4	Non-CF
G80449	5	Non-CF
G78890	2	Non-CF
G80499	2	Non-CF
G78511	9	Non-CF
G78894	2	Non-CF
G80475	1	Non-CF
G80282	7	Non-CF
G80568	2	Non-CF
G80454	5	Non-CF
G80351	7	Non-CF
G78697	3	Non-CF
G80334	5	Non-CF
G80462	3	Non-CF
G80584	3	Non-CF
G78733	4	Non-CF
G78787	4	Non-CF
G80395	5	Non-CF
G78546	4	Non-CF
G78869	7	Non-CF
G80271	3	Non-CF
G78512	2	Non-CF
G80487	1	Non-CF
G78701	4	Non-CF
G78666	8	Non-CF
G78831	4	Non-CF
G69147	1	Non-CF
G78864	6	Non-CF
G78644	2	Non-CF
G80434	1	Non-CF
G80430	3	Non-CF
G78571	8	Non-CF
G78735	8	Non-CF
G78912	3	Non-CF
G80339	8	Non-CF
G80341	7	Non-CF
G80520	1	Non-CF
G78577	3	Non-CF
G78668	4	Non-CF
G78580	3	Non-CF
G80510	9	Non-CF
G78802	5	Non-CF
G78794	2	Non-CF
G80617	1	Non-CF
G78845	1	Non-CF
G80378	3	Non-CF
G80265	7	Non-CF
G69194	5	Non-CF
G80530	1	Non-CF
G80388	3	Non-CF
G78603	2	Non-CF
G80264	7	Non-CF
G80266	1	Non-CF
G80335	7	Non-CF
G80435	9	Non-CF
G78714	8	Non-CF
G69224	2	Non-CF
G80460	3	Non-CF
G78513	5	Non-CF
G80404	8	Non-CF
G80479	2	Non-CF
G69197	5	Non-CF
G78596	5	Non-CF
G69226	9	Non-CF
G69182	7	Non-CF
G78838	8	Non-CF
G80401	5	Non-CF
G80296	3	Non-CF
G69148	5	Non-CF
G78784	2	Non-CF
G80533	3	Non-CF
G78827	6	Non-CF
G69208	2	Non-CF
G78855	5	Non-CF
G80527	2	Non-CF
G80468	2	Non-CF
G80362	6	Non-CF
G80320	5	Non-CF
G80280	5	Non-CF
G78686	5	Non-CF
G80411	6	Non-CF
G80486	9	Non-CF
G78801	3	Non-CF
G78573	8	Non-CF
G78564	4	Non-CF
G78870	6	Non-CF
G80382	2	Non-CF
G78618	9	Non-CF
G80556	2	Non-CF
G80352	5	Non-CF
G80564	6	Non-CF
G69153	9	Non-CF
G78861	4	Non-CF
G78850	5	Non-CF
G80447	1	Non-CF
G78672	4	Non-CF
G78607	3	Non-CF
G78563	4	Non-CF
G78562	4	Non-CF
G78908	3	Non-CF
G78863	2	Non-CF
G80623	2	Non-CF
G78600	5	Non-CF
G78634	3	Non-CF
G69162	2	Non-CF
G78770	2	Non-CF
G69184	6	Non-CF
G69202	5	Non-CF
G80601	1	Non-CF
G78534	5	Non-CF
G80299	7	Non-CF
G80456	2	Non-CF
G80379	5	Non-CF
G78631	9	Non-CF
G80408	9	Non-CF
G80444	3	Non-CF
G69207	5	Non-CF
G80279	1	Non-CF
G80390	1	Non-CF
G80384	6	Non-CF
G80268	4	Non-CF
G80317	1	Non-CF
G69228	5	Non-CF
G80602	3	Non-CF
G78811	4	Non-CF
G80386	9	Non-CF
G80344	4	Non-CF
G78572	4	Non-CF
G69180	3	Non-CF
G80389	7	Non-CF
G80450	8	Non-CF
G78527	7	Non-CF
G78617	3	Non-CF
G69215	4	Non-CF
G80305	9	Non-CF
G78814	2	Non-CF
G80373	3	Non-CF
G78898	8	Non-CF
G69160	5	Non-CF
G78721	6	Non-CF
G78693	7	Non-CF
G78588	6	Non-CF
G78907	6	Non-CF
G80541	2	Non-CF
G80612	2	Non-CF
G78766	4	Non-CF
G80497	2	Non-CF
G80409	9	Non-CF
G69229	2	Non-CF
G80576	2	Non-CF
G78681	5	Non-CF
G80354	5	Non-CF
G78872	2	Non-CF
G78628	6	Non-CF
G78535	6	Non-CF
G80337	2	Non-CF
G78820	3	Non-CF
G78748	2	Non-CF
G78522	5	Non-CF
G80509	2	Non-CF
G78660	4	Non-CF
G78768	7	Non-CF
G80432	9	Non-CF
G80440	7	Non-CF
G80315	7	Non-CF
G80323	7	Non-CF
G69181	2	Non-CF
G80298	5	Non-CF
G78734	5	Non-CF
G69238	4	Non-CF
G69170	5	Non-CF
G80368	5	Non-CF
G80492	2	Non-CF
G80524	2	Non-CF
G80619	4	Non-CF
G78873	1	Non-CF
G80561	3	Non-CF
G78900	4	Non-CF
G69204	7	Non-CF
G78648	4	Non-CF
G69235	2	Non-CF
G78531	3	Non-CF
G78817	2	Non-CF
G80610	2	Non-CF
G80507	2	Non-CF
G78704	2	Non-CF
G78509	8	Non-CF
E003953_12.1	7	Non-CF
E021822_35.8	7	Non-CF
E013505_14.2	6	Non-CF
E021032_15.5	3	Non-CF
E020924_29.7	5	Non-CF
E021822_28.2	3	Non-CF
E005786_10.0	4	Non-CF
E006493_24.1	8	Non-CF
E010682_23.8	5	Non-CF
E016273_2.0	1	Non-CF
E022497_35.7	7	Non-CF
E010581_36.2	7	Non-CF
E024907_11.6	2	Non-CF
E020924_27.9	9	Non-CF
E020924_24.4	7	Non-CF
E021822_7.2	2	Non-CF
E013505_24.1	9	Non-CF
E022497_12.5	3	Non-CF
E023445_23.7	8	Non-CF
E013094_35.6	8	Non-CF
E016426_2.4	2	Non-CF
E011878_12.0	6	Non-CF
E014403_23.4	7	Non-CF
E014086_2.5	1	Non-CF
E005786_23.9	3	Non-CF
E016063_25.2	3	Non-CF
E019763_35.6	8	Non-CF
E019092_2.0	2	Non-CF
E021822_5.0	1	Non-CF
E019092_11.4	4	Non-CF
E007944_11.8	3	Non-CF
E004898_23.8	8	Non-CF
E004628_6.2	2	Non-CF
E021822_13.1	2	Non-CF
E013505_12.9	6	Non-CF
E016273_24.1	7	Non-CF
E010581_12.1	4	Non-CF
E004628_12.2	6	Non-CF
E028794_29.9	6	Non-CF
E028794_23.7	8	Non-CF
E003188_11.6	3	Non-CF
E003188_4.5	2	Non-CF
E021940_8.3	3	Non-CF
E021032_24.2	7	Non-CF
E011878_1.8	2	Non-CF
E032966_1.7	2	Non-CF
E004628_5.2	2	Non-CF
E028794_26.2	6	Non-CF
E003188_24.2	7	Non-CF
E020924_29.2	9	Non-CF
E024907_3.8	2	Non-CF
E004709_24.7	9	Non-CF
E013094_23.8	8	Non-CF
E010481_33.0	9	Non-CF
E021032_12.3	3	Non-CF
E021940_25.7	8	Non-CF
E020924_35.8	9	Non-CF
E023445_1.7	2	Non-CF
E020924_26.9	9	Non-CF
E006091_2.0	1	Non-CF
E006781_35.7	1	Non-CF
E020924_3.6	2	Non-CF
E003953_33.1	8	Non-CF
E016426_34.9	8	Non-CF
E006781_12.2	1	Non-CF
E000823_24.3	6	Non-CF
E021940_6.0	2	Non-CF
E003188_6.5	2	Non-CF
E003188_34.0	7	Non-CF
E005786_35.3	6	Non-CF
E021235_35.8	7	Non-CF
E010682_12.0	1	Non-CF
E001958_24.1	7	Non-CF
E016273_35.1	9	Non-CF
E003953_7.0	2	Non-CF
E004709_2.9	2	Non-CF
E003953_3.8	2	Non-CF
E004898_28.4	8	Non-CF
E000823_12.5	3	Non-CF
E014086_36.0	5	Non-CF
E022497_23.7	5	Non-CF
E006781_1.9	2	Non-CF
E021822_2.6	2	Non-CF
E006091_34.2	7	Non-CF
E028794_1.7	2	Non-CF
E001958_36.0	6	Non-CF
E021032_11.4	4	Non-CF
E012854_35.1	8	Non-CF
E020570_23.8	6	Non-CF
E035134_34.8	6	Non-CF
E001958_11.8	3	Non-CF
E020570_1.9	2	Non-CF
E005786_12.0	3	Non-CF
E003188_5.5	2	Non-CF
E014403_11.9	3	Non-CF
E028794_30.9	9	Non-CF
E016063_20.9	1	Non-CF
E021940_4.0	2	Non-CF
E016273_11.8	3	Non-CF
E010581_6.1	2	Non-CF
E010581_24.0	5	Non-CF
E017497_34.2	8	Non-CF
E006091_12.0	3	Non-CF
E010682_2.1	1	Non-CF
E007944_35.7	7	Non-CF
E013505_2.1	3	Non-CF
E003953_6.0	2	Non-CF
E021822_28.9	7	Non-CF
E021822_5.9	1	Non-CF
E010481_2.1	2	Non-CF
E003953_9.1	3	Non-CF
E020924_1.8	2	Non-CF
E020924_6.8	2	Non-CF
E003953_30.9	8	Non-CF
E006781_24.2	8	Non-CF
E016063_22.8	1	Non-CF
E010481_23.6	6	Non-CF
E004628_1.8	1	Non-CF
E019763_23.7	8	Non-CF
E014403_2.2	2	Non-CF
E019092_23.6	7	Non-CF
E021940_28.6	9	Non-CF
E021032_14.5	1	Non-CF
E035134_23.8	7	Non-CF
E021235_22.4	4	Non-CF
E007944_5.7	3	Non-CF
E003188_8.4	1	Non-CF
E007944_24.2	7	Non-CF
E032966_11.8	3	Non-CF
E021940_26.9	8	Non-CF
E028794_28.2	9	Non-CF
E003953_23.8	8	Non-CF
E021940_29.9	9	Non-CF
E020570_34.8	7	Non-CF
E013505_11.0	6	Non-CF
E019092_12.4	3	Non-CF
E005786_11.1	4	Non-CF
E003953_2.3	2	Non-CF
E023445_11.7	3	Non-CF
E010682_34.6	8	Non-CF
E013505_10.1	4	Non-CF
E019763_5.6	1	Non-CF
E020924_5.5	2	Non-CF
E020924_10.4	3	Non-CF
E021940_2.0	2	Non-CF
E023445_35.7	8	Non-CF
E021822_3.3	2	Non-CF
E016063_2.4	2	Non-CF
E021940_4.9	2	Non-CF
E032966_23.9	7	Non-CF
E020924_11.9	7	Non-CF
E020570_11.8	6	Non-CF
E003188_7.6	1	Non-CF
E011878_23.6	9	Non-CF
E010481_35.1	9	Non-CF
E021940_6.9	2	Non-CF
E019092_9.3	2	Non-CF
E017497_24.3	8	Non-CF
E021940_23.7	8	Non-CF
E004709_35.3	9	Non-CF
E013094_13.2	8	Non-CF
E003953_35.3	8	Non-CF
E018286_10.1	3	Non-CF
E010481_12.0	3	Non-CF
E020924_30.8	9	Non-CF
E021822_4.1	2	Non-CF
E016063_11.5	2	Non-CF
E018286_13.1	7	Non-CF
E003953_34.2	8	Non-CF
E014086_12.0	5	Non-CF
E021032_5.4	2	Non-CF
E028794_27.3	6	Non-CF
E028794_11.7	3	Non-CF
E000823_35.0	9	Non-CF
E006493_35.8	8	Non-CF
E018286_11.1	3	Non-CF
E006493_1.7	2	Non-CF
E010481_34.0	9	Non-CF
E003953_5.0	2	Non-CF
E016426_23.7	3	Non-CF
E018286_24.2	7	Non-CF
E010481_29.8	9	Non-CF
E014403_35.2	9	Non-CF
E012854_12.1	3	Non-CF
E021032_35.6	7	Non-CF
E004898_5.7	2	Non-CF
E019763_10.5	2	Non-CF
E004628_7.2	2	Non-CF
E004709_12.0	6	Non-CF
E018286_12.2	7	Non-CF
E016063_34.8	3	Non-CF
E013505_34.6	9	Non-CF
E010481_30.9	9	Non-CF
E001958_2.0	2	Non-CF
E017497_2.3	2	Non-CF
E014086_24.5	5	Non-CF
E017497_12.3	8	Non-CF
E021940_24.9	8	Non-CF
E005786_8.1	1	Non-CF
E020924_8.1	2	Non-CF
E021032_2.2	1	Non-CF
E010481_35.8	9	Non-CF
E012854_24.1	8	Non-CF
E004898_2.6	2	Non-CF
E035134_11.8	6	Non-CF
E004628_24.5	7	Non-CF
E021940_34.5	9	Non-CF
E005786_9.1	2	Non-CF
E018286_36.3	7	Non-CF
E019092_8.2	1	Non-CF
E004628_10.1	2	Non-CF
E024907_35.0	9	Non-CF
E020924_9.4	2	Non-CF
E004628_8.3	2	Non-CF
E006493_6.0	2	Non-CF
E028794_35.4	9	Non-CF
E004628_35.5	3	Non-CF
E006493_12.1	6	Non-CF
E022497_2.3	1	Non-CF
E003188_9.7	3	Non-CF
E018286_6.0	2	Non-CF
E021822_26.5	7	Non-CF
E003953_30.5	8	Non-CF
E004898_12.6	8	Non-CF
E011878_35.8	9	Non-CF
E024907_24.0	3	Non-CF
E003953_8.4	2	Non-CF
E018286_2.2	2	Non-CF
E035134_2.9	2	Non-CF
E012854_1.9	2	Non-CF
E006091_23.5	6	Non-CF
E016426_11.4	1	Non-CF
E021822_24.6	7	Non-CF
E016063_23.0	3	Non-CF
E000823_1.8	1	Non-CF
E010581_1.7	2	Non-CF
E003188_1.5	2	Non-CF
G45090	8	Non-CF
G45114	7	Non-CF
G45074	2	Non-CF
G45241	5	Non-CF
G45225	2	Non-CF
G45057	8	Non-CF
G45262	6	Non-CF
G45253	3	Non-CF
G45099	6	Non-CF
G45055	3	Non-CF
G45227	6	Non-CF
G45237	6	Non-CF
G45261	6	Non-CF
G45103	3	Non-CF
G45112	3	Non-CF
G45091	6	Non-CF
G45244	4	Non-CF
G45089	8	Non-CF
G45062	2	Non-CF
G45068	6	Non-CF
G45072	8	Non-CF
G45098	6	Non-CF
G45271	6	Non-CF
G45088	3	Non-CF
G45081	5	Non-CF
G45107	3	Non-CF
G45263	3	Non-CF
G45267	6	Non-CF
G45121	8	Non-CF
G45104	6	Non-CF
G45067	6	Non-CF
G45073	4	Non-CF
G45093	8	Non-CF
G45268	6	Non-CF
G45064	3	Non-CF
G45105	6	Non-CF
G45245	6	Non-CF
G45125	8	Non-CF
G45054	8	Non-CF
G45226	6	Non-CF
G45087	3	Non-CF
G45066	8	Non-CF
G45270	6	Non-CF
G45239	2	Non-CF
G45077	8	Non-CF
G45269	8	Non-CF
G45070	5	Non-CF
G45069	3	Non-CF
G45051	6	Non-CF
G45257	6	Non-CF
G45086	5	Non-CF
G45223	5	Non-CF
G45266	9	Non-CF
G45123	5	Non-CF
G45048	9	Non-CF
G45119	3	Non-CF
G45120	6	Non-CF
G45252	9	Non-CF
G45102	6	Non-CF
G45248	6	Non-CF
G45229	6	Non-CF
G45058	7	Non-CF
G45235	6	Non-CF
G45124	6	Non-CF
G45249	3	Non-CF
G45260	5	Non-CF
G45056	8	Non-CF
G45052	6	Non-CF
G45247	6	Non-CF
G45108	6	Non-CF
G45251	4	Non-CF
G45255	8	Non-CF
G45049	5	Non-CF
G45122	6	Non-CF
G45250	6	Non-CF
G45246	6	Non-CF
G45101	5	Non-CF
G45118	6	Non-CF
G45243	5	Non-CF
G45080	3	Non-CF
G45065	8	Non-CF
G45083	4	Non-CF
G45095	8	Non-CF
G45059	8	Non-CF
G45047	8	Non-CF
G45238	3	Non-CF
G45076	8	Non-CF
G45113	3	Non-CF
G45096	6	Non-CF
G45109	8	Non-CF
G45063	7	Non-CF
G45100	1	Non-CF
G45111	8	Non-CF
G45230	6	Non-CF
G45050	2	Non-CF
G45259	3	Non-CF
G45236	3	Non-CF
G45254	3	Non-CF
G45078	2	Non-CF
G45258	6	Non-CF
G45097	6	Non-CF
G45115	2	Non-CF
G45228	8	Non-CF
G45061	8	Non-CF
G45231	2	Non-CF
G45264	2	Non-CF
G45106	6	Non-CF
G45075	8	Non-CF
G45092	6	Non-CF
G45256	6	Non-CF
G45240	2	Non-CF
G45082	5	Non-CF
G45071	8	Non-CF
G45060	7	Non-CF
G45265	3	Non-CF
G45117	6	Non-CF
G45084	3	Non-CF
G45085	3	Non-CF
G45094	8	Non-CF
G45079	2	Non-CF
G45053	6	Non-CF
G45116	6	Non-CF
G45110	3	Non-CF
G45242	3	Non-CF

## Sheet: Table S10
Table S10
Additional sample information for select datasets used in this study
Sample	Phase	Cohort	Type
021721_144	Stable	Dartmouth	CF
021721_103	Stable	Dartmouth	CF
021721_145	Stable	Dartmouth	CF
021721_123	Stable	Dartmouth	CF
021721_139	Stable	Dartmouth	CF
021721_117	Stable	Dartmouth	CF
021721_52	Stable	Dartmouth	CF
021721_146	Stable	Dartmouth	CF
021721_85	Stable	Dartmouth	CF
021721_03	Stable	Dartmouth	CF
021721_148	Stable	Dartmouth	CF
021721_112	Stable	Dartmouth	CF
021721_120	Stable	Dartmouth	CF
021721_78	Stable	Dartmouth	CF
021721_01	Stable	Dartmouth	CF
021721_89	Stable	Dartmouth	CF
021721_191	Stable	Dartmouth	CF
021721_45	Stable	Dartmouth	CF
021721_51	Stable	Dartmouth	CF
021721_42	Stable	Dartmouth	CF
021721_19	Stable	Dartmouth	CF
021721_75	Stable	Dartmouth	CF
021721_76	Stable	Dartmouth	CF
021721_80	Stable	Dartmouth	CF
021721_131	Stable	Dartmouth	CF
021721_168	Stable	Dartmouth	CF
021721_68	Stable	Dartmouth	CF
021721_135	Stable	Dartmouth	CF
021721_114	Stable	Dartmouth	CF
021721_47	Stable	Dartmouth	CF
021721_26	Stable	Dartmouth	CF
021721_67	Stable	Dartmouth	CF
021721_140	Stable	Dartmouth	CF
021721_58	Stable	Dartmouth	CF
021721_175	Stable	Dartmouth	CF
021721_99	Stable	Dartmouth	CF
021721_180	Stable	Dartmouth	CF
021721_44	Stable	Dartmouth	CF
021721_79	Stable	Dartmouth	CF
021721_16	Stable	Dartmouth	CF
021721_61	Stable	Dartmouth	CF
021721_128	Stable	Dartmouth	CF
021721_107	Stable	Dartmouth	CF
021721_20	Stable	Dartmouth	CF
021721_55	Stable	Dartmouth	CF
021721_127	Stable	Dartmouth	CF
021721_101	Stable	Dartmouth	CF
021721_96	Transitional	Dartmouth	CF
021721_46	Transitional	Dartmouth	CF
021721_130	Transitional	Dartmouth	CF
021721_43	Transitional	Dartmouth	CF
021721_187	Transitional	Dartmouth	CF
021721_66	Transitional	Dartmouth	CF
021721_48	Transitional	Dartmouth	CF
021721_177	Transitional	Dartmouth	CF
021721_192	Transitional	Dartmouth	CF
021721_73	Transitional	Dartmouth	CF
021721_57	Transitional	Dartmouth	CF
021721_155	Transitional	Dartmouth	CF
021721_171	Transitional	Dartmouth	CF
021721_49	Transitional	Dartmouth	CF
021721_62	Transitional	Dartmouth	CF
021721_18	Transitional	Dartmouth	CF
021721_50	Transitional	Dartmouth	CF
021721_126	Transitional	Dartmouth	CF
021721_30	Transitional	Dartmouth	CF
021721_125	Transitional	Dartmouth	CF
021721_98	Transitional	Dartmouth	CF
021721_94	Transitional	Dartmouth	CF
021721_40	Transitional	Dartmouth	CF
021721_64	Transitional	Dartmouth	CF
021721_69	Transitional	Dartmouth	CF
021721_35	Transitional	Dartmouth	CF
021721_88	Transitional	Dartmouth	CF
021721_173	Transitional	Dartmouth	CF
021721_36	Transitional	Dartmouth	CF
021721_37	Transitional	Dartmouth	CF
021721_118	Transitional	Dartmouth	CF
021721_108	Transitional	Dartmouth	CF
021721_152	Transitional	Dartmouth	CF
021721_182	Transitional	Dartmouth	CF
021021_03	Transitional	Dartmouth	CF
021721_129	Transitional	Dartmouth	CF
021721_167	Transitional	Dartmouth	CF
021721_174	Transitional	Dartmouth	CF
021721_121	Transitional	Dartmouth	CF
021721_34	Transitional	Dartmouth	CF
021721_91	Transitional	Dartmouth	CF
021721_86	Transitional	Dartmouth	CF
021721_81	Developmental	Dartmouth	CF
021721_185	Developmental	Dartmouth	CF
021721_33	Developmental	Dartmouth	CF
021721_59	Developmental	Dartmouth	CF
021721_05	Developmental	Dartmouth	CF
021721_12	Developmental	Dartmouth	CF
021721_41	Developmental	Dartmouth	CF
021721_102	Developmental	Dartmouth	CF
021721_165	Developmental	Dartmouth	CF
021721_163	Developmental	Dartmouth	CF
021721_21	Developmental	Dartmouth	CF
021721_179	Developmental	Dartmouth	CF
021721_122	Developmental	Dartmouth	CF
021721_110	Developmental	Dartmouth	CF
021721_23	Developmental	Dartmouth	CF
021721_116	Developmental	Dartmouth	CF
021721_153	Developmental	Dartmouth	CF
021721_54	Developmental	Dartmouth	CF
021721_134	Developmental	Dartmouth	CF
021721_181	Developmental	Dartmouth	CF
021721_77	Developmental	Dartmouth	CF
021721_160	Developmental	Dartmouth	CF
021721_25	Developmental	Dartmouth	CF
021721_72	Developmental	Dartmouth	CF
021721_162	Developmental	Dartmouth	CF
021721_176	Developmental	Dartmouth	CF
021721_115	Developmental	Dartmouth	CF
021721_27	Developmental	Dartmouth	CF
021721_119	Developmental	Dartmouth	CF
021721_32	Developmental	Dartmouth	CF
021721_189	Developmental	Dartmouth	CF
021721_143	Developmental	Dartmouth	CF
021721_169	Developmental	Dartmouth	CF
021721_82	Developmental	Dartmouth	CF
021721_113	Developmental	Dartmouth	CF
021721_141	Developmental	Dartmouth	CF
021721_07	Developmental	Dartmouth	CF
021721_11	Developmental	Dartmouth	CF
021721_74	Developmental	Dartmouth	CF
021721_09	Developmental	Dartmouth	CF
021721_147	Developmental	Dartmouth	CF
021721_93	Developmental	Dartmouth	CF
021721_166	Developmental	Dartmouth	CF
021721_159	Developmental	Dartmouth	CF
021721_142	Developmental	Dartmouth	CF
021721_24	Developmental	Dartmouth	CF
021721_124	Developmental	Dartmouth	CF
021721_188	Developmental	Dartmouth	CF
021721_106	Developmental	Dartmouth	CF
021721_156	Developmental	Dartmouth	CF
021721_10	Developmental	Dartmouth	CF
021721_56	Developmental	Dartmouth	CF
021721_172	Developmental	Dartmouth	CF
021721_111	Developmental	Dartmouth	CF
021721_38	Developmental	Dartmouth	CF
021721_70	Developmental	Dartmouth	CF
021721_65	Developmental	Dartmouth	CF
021721_97	Developmental	Dartmouth	CF
021721_183	Developmental	Dartmouth	CF
021721_105	Developmental	Dartmouth	CF
021721_190	Developmental	Dartmouth	CF
021721_83	Developmental	Dartmouth	CF
021721_08	Developmental	Dartmouth	CF
021721_14	Developmental	Dartmouth	CF
021721_154	Developmental	Dartmouth	CF
021721_60	Developmental	Dartmouth	CF
021721_150	Developmental	Dartmouth	CF
021721_138	Developmental	Dartmouth	CF
021721_02	Developmental	Dartmouth	CF
021721_63	Developmental	Dartmouth	CF
021721_100	Developmental	Dartmouth	CF
021721_39	Developmental	Dartmouth	CF
021721_164	Developmental	Dartmouth	CF
021721_170	Developmental	Dartmouth	CF
021721_158	Developmental	Dartmouth	CF
021721_53	Developmental	Dartmouth	CF
021721_104	Developmental	Dartmouth	CF
021721_06	Developmental	Dartmouth	CF
021721_31	Developmental	Dartmouth	CF
021721_87	Developmental	Dartmouth	CF
021721_95	Developmental	Dartmouth	CF
021721_178	Developmental	Dartmouth	CF
021721_136	Developmental	Dartmouth	CF
021721_161	Developmental	Dartmouth	CF
021721_04	Developmental	Dartmouth	CF
021721_151	Developmental	Dartmouth	CF
021721_29	Developmental	Dartmouth	CF
021721_157	Developmental	Dartmouth	CF
021721_71	Developmental	Dartmouth	CF
021721_84	Developmental	Dartmouth	CF
021721_133	Developmental	Dartmouth	CF
021721_137	Developmental	Dartmouth	CF
021021_01	Developmental	Dartmouth	CF
021721_15	Developmental	Dartmouth	CF
021721_17	Developmental	Dartmouth	CF
021721_149	Developmental	Dartmouth	CF
021721_28	Developmental	Dartmouth	CF
021721_186	Developmental	Dartmouth	CF
021721_92	Developmental	Dartmouth	CF
021721_109	Developmental	Dartmouth	CF
021721_90	Developmental	Dartmouth	CF
SAMN09408007	Developmental	TEDDY	Healthy
SAMN09408015	Developmental	TEDDY	Healthy
SAMN09408030	Stable	TEDDY	Healthy
SAMN09408031	Developmental	TEDDY	Healthy
SAMN09408041	Stable	TEDDY	Healthy
SAMN09408059	Developmental	TEDDY	Healthy
SAMN09408084	Developmental	TEDDY	Healthy
SAMN09408088	Stable	TEDDY	Healthy
SAMN09408090	Developmental	TEDDY	Healthy
SAMN09408109	Developmental	TEDDY	Healthy
SAMN09408124	Developmental	TEDDY	Healthy
SAMN09408131	Developmental	TEDDY	Healthy
SAMN09408139	Developmental	TEDDY	Healthy
SAMN09408152	Developmental	TEDDY	Healthy
SAMN09408169	Developmental	TEDDY	Healthy
SAMN09408177	Developmental	TEDDY	Healthy
SAMN09408179	Developmental	TEDDY	Healthy
SAMN09408194	Stable	TEDDY	Healthy
SAMN09408202	Stable	TEDDY	Healthy
SAMN09408203	Developmental	TEDDY	Healthy
SAMN09408209	Stable	TEDDY	Healthy
SAMN09408211	Stable	TEDDY	Healthy
SAMN09408214	Developmental	TEDDY	Healthy
SAMN09408215	Transitional	TEDDY	Healthy
SAMN09408226	Developmental	TEDDY	Healthy
SAMN09408274	Transitional	TEDDY	Healthy
SAMN09408296	Stable	TEDDY	Healthy
SAMN09408315	Transitional	TEDDY	Healthy
SAMN09408316	Developmental	TEDDY	Healthy
SAMN09408319	Stable	TEDDY	Healthy
SAMN09408329	Developmental	TEDDY	Healthy
SAMN09408345	Developmental	TEDDY	Healthy
SAMN09408348	Stable	TEDDY	Healthy
SAMN09408349	Transitional	TEDDY	Healthy
SAMN09408353	Stable	TEDDY	Healthy
SAMN09408374	Stable	TEDDY	Healthy
SAMN09408376	Developmental	TEDDY	Healthy
SAMN09408393	Stable	TEDDY	Healthy
SAMN09408400	Stable	TEDDY	Healthy
SAMN09408403	Stable	TEDDY	Healthy
SAMN09408413	Stable	TEDDY	Healthy
SAMN09408421	Stable	TEDDY	Healthy
SAMN09408430	Developmental	TEDDY	Healthy
SAMN09408442	Stable	TEDDY	Healthy
SAMN09408449	Stable	TEDDY	Healthy
SAMN09408481	Stable	TEDDY	Healthy
SAMN09408484	Transitional	TEDDY	Healthy
SAMN09408506	Developmental	TEDDY	Healthy
SAMN09408522	Stable	TEDDY	Healthy
SAMN09408525	Stable	TEDDY	Healthy
SAMN09408526	Stable	TEDDY	Healthy
SAMN09408560	Developmental	TEDDY	Healthy
SAMN09408568	Transitional	TEDDY	Healthy
SAMN09408581	Transitional	TEDDY	Healthy
SAMN09408598	Transitional	TEDDY	Healthy
SAMN09408612	Developmental	TEDDY	Healthy
SAMN09408630	Transitional	TEDDY	Healthy
SAMN09408639	Developmental	TEDDY	Healthy
SAMN09408642	Developmental	TEDDY	Healthy
SAMN09408656	Transitional	TEDDY	Healthy
SAMN09408691	Stable	TEDDY	Healthy
SAMN09408704	Stable	TEDDY	Healthy
SAMN09408716	Stable	TEDDY	Healthy
SAMN09408722	Transitional	TEDDY	Healthy
SAMN09408726	Developmental	TEDDY	Healthy
SAMN09408729	Developmental	TEDDY	Healthy
SAMN09408733	Transitional	TEDDY	Healthy
SAMN09408739	Transitional	TEDDY	Healthy
SAMN09408748	Developmental	TEDDY	Healthy
SAMN09408749	Transitional	TEDDY	Healthy
SAMN09408764	Developmental	TEDDY	Healthy
SAMN09408771	Developmental	TEDDY	Healthy
SAMN09408773	Developmental	TEDDY	Healthy
SAMN09408777	Stable	TEDDY	Healthy
SAMN09408781	Stable	TEDDY	Healthy
SAMN09408800	Developmental	TEDDY	Healthy
SAMN09408817	Developmental	TEDDY	Healthy
SAMN09408819	Developmental	TEDDY	Healthy
SAMN09408840	Stable	TEDDY	Healthy
SAMN09408841	Stable	TEDDY	Healthy
SAMN09408844	Stable	TEDDY	Healthy
SAMN09408871	Developmental	TEDDY	Healthy
SAMN09408881	Stable	TEDDY	Healthy
SAMN09408882	Developmental	TEDDY	Healthy
SAMN09408893	Developmental	TEDDY	Healthy
SAMN09408898	Transitional	TEDDY	Healthy
SAMN09408911	Developmental	TEDDY	Healthy
SAMN09408912	Transitional	TEDDY	Healthy
SAMN09408915	Developmental	TEDDY	Healthy
SAMN09408926	Developmental	TEDDY	Healthy
SAMN09408930	Developmental	TEDDY	Healthy
SAMN09408931	Transitional	TEDDY	Healthy
SAMN09408939	Stable	TEDDY	Healthy
SAMN09408979	Developmental	TEDDY	Healthy
SAMN09408988	Stable	TEDDY	Healthy
SAMN09408999	Developmental	TEDDY	Healthy
SAMN09409000	Developmental	TEDDY	Healthy
SAMN09409011	Transitional	TEDDY	Healthy
SAMN09409047	Developmental	TEDDY	Healthy
SAMN09409048	Developmental	TEDDY	Healthy
SAMN09409055	Transitional	TEDDY	Healthy
SAMN09409066	Stable	TEDDY	Healthy
SAMN09409067	Transitional	TEDDY	Healthy
SAMN09409089	Developmental	TEDDY	Healthy
SAMN09409096	Stable	TEDDY	Healthy
SAMN09409108	Transitional	TEDDY	Healthy
SAMN09409125	Developmental	TEDDY	Healthy
SAMN09409131	Stable	TEDDY	Healthy
SAMN09409134	Transitional	TEDDY	Healthy
SAMN09409143	Stable	TEDDY	Healthy
SAMN09409144	Transitional	TEDDY	Healthy
SAMN09409146	Transitional	TEDDY	Healthy
SAMN09409148	Transitional	TEDDY	Healthy
SAMN09409155	Transitional	TEDDY	Healthy
SAMN09409158	Stable	TEDDY	Healthy
SAMN09409172	Transitional	TEDDY	Healthy
SAMN09409194	Developmental	TEDDY	Healthy
SAMN09409199	Stable	TEDDY	Healthy
SAMN09409224	Transitional	TEDDY	Healthy
SAMN09409229	Developmental	TEDDY	Healthy
SAMN09409235	Developmental	TEDDY	Healthy
SAMN09409239	Transitional	TEDDY	Healthy
SAMN09409241	Transitional	TEDDY	Healthy
SAMN09409245	Stable	TEDDY	Healthy
SAMN09409246	Stable	TEDDY	Healthy
SAMN09409257	Developmental	TEDDY	Healthy
SAMN09409273	Stable	TEDDY	Healthy
SAMN09409279	Developmental	TEDDY	Healthy
SAMN09409281	Developmental	TEDDY	Healthy
SAMN09409306	Developmental	TEDDY	Healthy
SAMN09409316	Transitional	TEDDY	Healthy
SAMN09409327	Stable	TEDDY	Healthy
SAMN09409330	Developmental	TEDDY	Healthy
SAMN09409340	Stable	TEDDY	Healthy
SAMN09409342	Stable	TEDDY	Healthy
SAMN09409352	Transitional	TEDDY	Healthy
SAMN09409359	Developmental	TEDDY	Healthy
SAMN09409364	Developmental	TEDDY	Healthy
SAMN09409372	Transitional	TEDDY	Healthy
SAMN09409392	Developmental	TEDDY	Healthy
SAMN09409403	Developmental	TEDDY	Healthy
SAMN09409404	Transitional	TEDDY	Healthy
SAMN09409438	Stable	TEDDY	Healthy
SAMN09409475	Developmental	TEDDY	Healthy
SAMN09409477	Transitional	TEDDY	Healthy
SAMN09409483	Stable	TEDDY	Healthy
SAMN09409497	Developmental	TEDDY	Healthy
SAMN09409544	Developmental	TEDDY	Healthy
SAMN09409545	Developmental	TEDDY	Healthy
SAMN09409549	Stable	TEDDY	Healthy
SAMN09409569	Developmental	TEDDY	Healthy
SAMN09409573	Developmental	TEDDY	Healthy
SAMN09409575	Transitional	TEDDY	Healthy
SAMN09409578	Developmental	TEDDY	Healthy
SAMN09409579	Stable	TEDDY	Healthy
SAMN09409581	Developmental	TEDDY	Healthy
SAMN09409611	Developmental	TEDDY	Healthy
SAMN09409624	Stable	TEDDY	Healthy
SAMN09409641	Developmental	TEDDY	Healthy
SAMN09409676	Transitional	TEDDY	Healthy
SAMN09409706	Transitional	TEDDY	Healthy
SAMN09409726	Developmental	TEDDY	Healthy
SAMN09409732	Stable	TEDDY	Healthy
SAMN09409737	Stable	TEDDY	Healthy
SAMN09409740	Developmental	TEDDY	Healthy
SAMN09409749	Stable	TEDDY	Healthy
SAMN09409755	Developmental	TEDDY	Healthy
SAMN09409761	Developmental	TEDDY	Healthy
SAMN09409768	Transitional	TEDDY	Healthy
SAMN09409792	Transitional	TEDDY	Healthy
SAMN09409796	Stable	TEDDY	Healthy
SAMN09409798	Stable	TEDDY	Healthy
SAMN09409810	Stable	TEDDY	Healthy
SAMN09409833	Developmental	TEDDY	Healthy
SAMN09409846	Developmental	TEDDY	Healthy
SAMN09409848	Developmental	TEDDY	Healthy
SAMN09409857	Stable	TEDDY	Healthy
SAMN09409925	Stable	TEDDY	Healthy
SAMN09409964	Developmental	TEDDY	Healthy
SAMN09409978	Stable	TEDDY	Healthy
SAMN09409993	Developmental	TEDDY	Healthy
SAMN09409994	Developmental	TEDDY	Healthy
SAMN09409996	Stable	TEDDY	Healthy
SAMN09409999	Developmental	TEDDY	Healthy
SAMN09410012	Transitional	TEDDY	Healthy
SAMN09410029	Developmental	TEDDY	Healthy
SAMN09410036	Stable	TEDDY	Healthy
SAMN09410047	Developmental	TEDDY	Healthy
SAMN09410058	Developmental	TEDDY	Healthy
SAMN09410060	Stable	TEDDY	Healthy
SAMN09410061	Developmental	TEDDY	Healthy
SAMN09410062	Transitional	TEDDY	Healthy
SAMN09410069	Developmental	TEDDY	Healthy
SAMN09410098	Developmental	TEDDY	Healthy
SAMN09410115	Developmental	TEDDY	Healthy
SAMN09410118	Developmental	TEDDY	Healthy
SAMN09410121	Transitional	TEDDY	Healthy
SAMN09410163	Stable	TEDDY	Healthy
SAMN09410224	Stable	TEDDY	Healthy
SAMN09410230	Stable	TEDDY	Healthy
SAMN09410245	Developmental	TEDDY	Healthy
SAMN09410250	Stable	TEDDY	Healthy
SAMN09410252	Developmental	TEDDY	Healthy
SAMN09410283	Stable	TEDDY	Healthy
SAMN09410286	Stable	TEDDY	Healthy
SAMN09410299	Developmental	TEDDY	Healthy
SAMN09410328	Transitional	TEDDY	Healthy
SAMN09410344	Developmental	TEDDY	Healthy
SAMN09410347	Stable	TEDDY	Healthy
SAMN09410380	Developmental	TEDDY	Healthy
SAMN09410382	Developmental	TEDDY	Healthy
SAMN09410400	Stable	TEDDY	Healthy
SAMN09410405	Developmental	TEDDY	Healthy
SAMN09410419	Developmental	TEDDY	Healthy
SAMN09410439	Developmental	TEDDY	Healthy
SAMN09410441	Transitional	TEDDY	Healthy
SAMN09410445	Developmental	TEDDY	Healthy
SAMN09410446	Transitional	TEDDY	Healthy
SAMN09410459	Developmental	TEDDY	Healthy
SAMN09410461	Developmental	TEDDY	Healthy
SAMN09410463	Stable	TEDDY	Healthy
SAMN09410474	Stable	TEDDY	Healthy
SAMN09410483	Stable	TEDDY	Healthy
SAMN09410493	Stable	TEDDY	Healthy
SAMN09410498	Developmental	TEDDY	Healthy
SAMN09410499	Developmental	TEDDY	Healthy
SAMN09410505	Stable	TEDDY	Healthy
SAMN09410530	Developmental	TEDDY	Healthy
SAMN09410535	Developmental	TEDDY	Healthy
SAMN09410540	Developmental	TEDDY	Healthy
SAMN09410543	Stable	TEDDY	Healthy
SAMN09410550	Developmental	TEDDY	Healthy
SAMN09410567	Developmental	TEDDY	Healthy
SAMN09410584	Stable	TEDDY	Healthy
SAMN09410590	Developmental	TEDDY	Healthy
SAMN09410592	Developmental	TEDDY	Healthy
SAMN09410597	Developmental	TEDDY	Healthy
SAMN09410608	Developmental	TEDDY	Healthy
SAMN09410612	Stable	TEDDY	Healthy
SAMN09410613	Transitional	TEDDY	Healthy
SAMN09410641	Developmental	TEDDY	Healthy
SAMN09410657	Developmental	TEDDY	Healthy
SAMN09410664	Stable	TEDDY	Healthy
SAMN09410679	Developmental	TEDDY	Healthy
SAMN09410697	Transitional	TEDDY	Healthy
SAMN09410701	Transitional	TEDDY	Healthy
SAMN09410702	Transitional	TEDDY	Healthy
SAMN09410723	Developmental	TEDDY	Healthy
SAMN09410739	Stable	TEDDY	Healthy
SAMN09410742	Developmental	TEDDY	Healthy
SAMN09410746	Stable	TEDDY	Healthy
SAMN09410755	Developmental	TEDDY	Healthy
SAMN09410768	Stable	TEDDY	Healthy
SAMN09410770	Stable	TEDDY	Healthy
SAMN09410771	Stable	TEDDY	Healthy
SAMN09410781	Developmental	TEDDY	Healthy
SAMN09410803	Developmental	TEDDY	Healthy
SAMN09410812	Developmental	TEDDY	Healthy
SAMN09410814	Stable	TEDDY	Healthy
SAMN09410820	Developmental	TEDDY	Healthy
SAMN09410821	Developmental	TEDDY	Healthy
SAMN09410840	Developmental	TEDDY	Healthy
SAMN09410872	Transitional	TEDDY	Healthy
SAMN09410874	Developmental	TEDDY	Healthy
SAMN09410876	Developmental	TEDDY	Healthy
SAMN09410903	Developmental	TEDDY	Healthy
SAMN09410913	Transitional	TEDDY	Healthy
SAMN09410927	Stable	TEDDY	Healthy
SAMN09410939	Developmental	TEDDY	Healthy
SAMN09410945	Developmental	TEDDY	Healthy
SAMN09410952	Developmental	TEDDY	Healthy
SAMN09410964	Developmental	TEDDY	Healthy
SAMN09410967	Stable	TEDDY	Healthy
SAMN09410968	Stable	TEDDY	Healthy
SAMN09410972	Developmental	TEDDY	Healthy
SAMN09410985	Stable	TEDDY	Healthy
SAMN09411006	Transitional	TEDDY	Healthy
SAMN09411018	Developmental	TEDDY	Healthy
SAMN09411023	Stable	TEDDY	Healthy
SAMN09411051	Developmental	TEDDY	Healthy
SAMN09411052	Transitional	TEDDY	Healthy
SAMN09411059	Stable	TEDDY	Healthy
SAMN09411072	Stable	TEDDY	Healthy
SAMN09411077	Transitional	TEDDY	Healthy
SAMN09411090	Developmental	TEDDY	Healthy
SAMN09411101	Stable	TEDDY	Healthy
SAMN09411102	Stable	TEDDY	Healthy
SAMN09411109	Developmental	TEDDY	Healthy
SAMN09411118	Transitional	TEDDY	Healthy
SAMN09411119	Developmental	TEDDY	Healthy
SAMN09411121	Stable	TEDDY	Healthy
SAMN09411123	Developmental	TEDDY	Healthy
SAMN09411133	Stable	TEDDY	Healthy
SAMN09411140	Transitional	TEDDY	Healthy
SAMN09411147	Stable	TEDDY	Healthy
SAMN09411148	Transitional	TEDDY	Healthy
SAMN09411161	Stable	TEDDY	Healthy
SAMN09411164	Developmental	TEDDY	Healthy
SAMN09411165	Developmental	TEDDY	Healthy
SAMN09411168	Developmental	TEDDY	Healthy
SAMN09411178	Developmental	TEDDY	Healthy
SAMN09411188	Developmental	TEDDY	Healthy
SAMN09411189	Transitional	TEDDY	Healthy
SAMN09411193	Transitional	TEDDY	Healthy
SAMN09411202	Stable	TEDDY	Healthy
SAMN09411214	Developmental	TEDDY	Healthy
SAMN09411218	Developmental	TEDDY	Healthy
SAMN09411258	Developmental	TEDDY	Healthy
SAMN09411260	Developmental	TEDDY	Healthy
SAMN09411265	Developmental	TEDDY	Healthy
SAMN09411273	Developmental	TEDDY	Healthy
SAMN09411275	Developmental	TEDDY	Healthy
SAMN09411278	Transitional	TEDDY	Healthy
SAMN09411280	Developmental	TEDDY	Healthy
SAMN09411283	Transitional	TEDDY	Healthy
SAMN09411287	Transitional	TEDDY	Healthy
SAMN09411289	Developmental	TEDDY	Healthy
SAMN09411295	Developmental	TEDDY	Healthy
SAMN09411307	Developmental	TEDDY	Healthy
SAMN09411309	Transitional	TEDDY	Healthy
SAMN09411314	Developmental	TEDDY	Healthy
SAMN09411345	Transitional	TEDDY	Healthy
SAMN09411350	Stable	TEDDY	Healthy
SAMN09411365	Transitional	TEDDY	Healthy
SAMN09411366	Transitional	TEDDY	Healthy
SAMN09411407	Transitional	TEDDY	Healthy
SAMN09411416	Transitional	TEDDY	Healthy
SAMN09411419	Stable	TEDDY	Healthy
SAMN09411423	Stable	TEDDY	Healthy
SAMN09411433	Developmental	TEDDY	Healthy
SAMN09411458	Transitional	TEDDY	Healthy
SAMN09411462	Developmental	TEDDY	Healthy
SAMN09411467	Developmental	TEDDY	Healthy
SAMN09411476	Transitional	TEDDY	Healthy
SAMN09411487	Transitional	TEDDY	Healthy
SAMN09411503	Developmental	TEDDY	Healthy
SAMN09411504	Stable	TEDDY	Healthy
SAMN09411513	Stable	TEDDY	Healthy
SAMN09411526	Transitional	TEDDY	Healthy
SAMN09411562	Transitional	TEDDY	Healthy
SAMN09411571	Developmental	TEDDY	Healthy
SAMN09411603	Stable	TEDDY	Healthy
SAMN09411605	Stable	TEDDY	Healthy
SAMN09411617	Developmental	TEDDY	Healthy
SAMN09411624	Developmental	TEDDY	Healthy
SAMN09411629	Developmental	TEDDY	Healthy
SAMN09411635	Stable	TEDDY	Healthy
SAMN09411639	Developmental	TEDDY	Healthy
SAMN09411643	Developmental	TEDDY	Healthy
SAMN09411649	Developmental	TEDDY	Healthy
SAMN09411682	Developmental	TEDDY	Healthy
SAMN09411689	Stable	TEDDY	Healthy
SAMN09411698	Stable	TEDDY	Healthy
SAMN09411701	Developmental	TEDDY	Healthy
SAMN09411704	Developmental	TEDDY	Healthy
SAMN09411745	Developmental	TEDDY	Healthy
SAMN09411751	Stable	TEDDY	Healthy
SAMN09411758	Transitional	TEDDY	Healthy
SAMN09411766	Stable	TEDDY	Healthy
SAMN09411768	Developmental	TEDDY	Healthy
SAMN09411774	Stable	TEDDY	Healthy
SAMN09411775	Transitional	TEDDY	Healthy
SAMN09411778	Developmental	TEDDY	Healthy
SAMN09411781	Stable	TEDDY	Healthy
SAMN09411794	Developmental	TEDDY	Healthy
SAMN09411807	Transitional	TEDDY	Healthy
SAMN09411859	Stable	TEDDY	Healthy
SAMN09411860	Transitional	TEDDY	Healthy
SAMN09411887	Stable	TEDDY	Healthy
SAMN09411905	Stable	TEDDY	Healthy
SAMN09411921	Stable	TEDDY	Healthy
SAMN09411925	Developmental	TEDDY	Healthy
SAMN09411947	Transitional	TEDDY	Healthy
SAMN09411989	Stable	TEDDY	Healthy
SAMN09412009	Transitional	TEDDY	Healthy
SAMN09412013	Developmental	TEDDY	Healthy
SAMN09412014	Stable	TEDDY	Healthy
SAMN09412023	Transitional	TEDDY	Healthy
SAMN09412040	Developmental	TEDDY	Healthy
SAMN09412047	Transitional	TEDDY	Healthy
SAMN09412049	Developmental	TEDDY	Healthy
SAMN09412062	Developmental	TEDDY	Healthy
SAMN09412070	Stable	TEDDY	Healthy
SAMN09412071	Developmental	TEDDY	Healthy
SAMN09412073	Developmental	TEDDY	Healthy
SAMN09412079	Transitional	TEDDY	Healthy
SAMN09412086	Developmental	TEDDY	Healthy
SAMN09412108	Developmental	TEDDY	Healthy
SAMN09412110	Developmental	TEDDY	Healthy
SAMN09412115	Stable	TEDDY	Healthy
SAMN09412116	Stable	TEDDY	Healthy
SAMN09412136	Developmental	TEDDY	Healthy
SAMN09412158	Stable	TEDDY	Healthy
SAMN09412166	Transitional	TEDDY	Healthy
SAMN09412176	Developmental	TEDDY	Healthy
SAMN09412192	Stable	TEDDY	Healthy
SAMN09412213	Stable	TEDDY	Healthy
SAMN09412233	Developmental	TEDDY	Healthy
SAMN09412236	Stable	TEDDY	Healthy
SAMN09412240	Stable	TEDDY	Healthy
SAMN09412243	Developmental	TEDDY	Healthy
SAMN09412246	Stable	TEDDY	Healthy
SAMN09412251	Developmental	TEDDY	Healthy
SAMN09412257	Developmental	TEDDY	Healthy
SAMN09412267	Developmental	TEDDY	Healthy
SAMN09412273	Transitional	TEDDY	Healthy
SAMN09412274	Developmental	TEDDY	Healthy
SAMN09412276	Developmental	TEDDY	Healthy
SAMN09412285	Developmental	TEDDY	Healthy
SAMN09412297	Transitional	TEDDY	Healthy
SAMN09412299	Stable	TEDDY	Healthy
SAMN09412311	Stable	TEDDY	Healthy
SAMN09412326	Stable	TEDDY	Healthy
SAMN09412341	Stable	TEDDY	Healthy
SAMN09412372	Transitional	TEDDY	Healthy
SAMN09412378	Developmental	TEDDY	Healthy
SAMN09412382	Developmental	TEDDY	Healthy
SAMN09412397	Stable	TEDDY	Healthy
SAMN09412403	Stable	TEDDY	Healthy
SAMN09412406	Developmental	TEDDY	Healthy
SAMN09412410	Transitional	TEDDY	Healthy
SAMN09412431	Stable	TEDDY	Healthy
SAMN09412436	Developmental	TEDDY	Healthy
SAMN09412480	Developmental	TEDDY	Healthy
SAMN09412487	Developmental	TEDDY	Healthy
SAMN09412501	Developmental	TEDDY	Healthy
SAMN09412516	Developmental	TEDDY	Healthy
SAMN09412518	Developmental	TEDDY	Healthy
SAMN09412537	Transitional	TEDDY	Healthy
SAMN09412547	Developmental	TEDDY	Healthy
SAMN09412551	Developmental	TEDDY	Healthy
SAMN09412554	Stable	TEDDY	Healthy
SAMN09412559	Stable	TEDDY	Healthy
SAMN09412568	Stable	TEDDY	Healthy
SAMN09412571	Developmental	TEDDY	Healthy
SAMN09412575	Developmental	TEDDY	Healthy
SAMN09412579	Transitional	TEDDY	Healthy
SAMN09412594	Stable	TEDDY	Healthy
SAMN09412609	Developmental	TEDDY	Healthy
SAMN09412614	Transitional	TEDDY	Healthy
SAMN09412622	Developmental	TEDDY	Healthy
SAMN09412634	Transitional	TEDDY	Healthy
SAMN09412639	Developmental	TEDDY	Healthy
SAMN09412640	Developmental	TEDDY	Healthy
SAMN09412688	Developmental	TEDDY	Healthy
SAMN09412693	Stable	TEDDY	Healthy
SAMN09412699	Stable	TEDDY	Healthy
SAMN09412715	Developmental	TEDDY	Healthy
SAMN09412721	Transitional	TEDDY	Healthy
SAMN09412728	Stable	TEDDY	Healthy
SAMN09412738	Stable	TEDDY	Healthy
SAMN09412741	Stable	TEDDY	Healthy
SAMN09412755	Stable	TEDDY	Healthy
SAMN09412758	Developmental	TEDDY	Healthy
SAMN09412770	Developmental	TEDDY	Healthy
SAMN09412797	Developmental	TEDDY	Healthy
SAMN09412806	Developmental	TEDDY	Healthy
SAMN09412814	Transitional	TEDDY	Healthy
SAMN09412819	Stable	TEDDY	Healthy
SAMN09412820	Transitional	TEDDY	Healthy
SAMN09412821	Stable	TEDDY	Healthy
SAMN09412843	Developmental	TEDDY	Healthy
SAMN09412844	Transitional	TEDDY	Healthy
SAMN09412863	Stable	TEDDY	Healthy
SAMN09412864	Developmental	TEDDY	Healthy
SAMN09412869	Developmental	TEDDY	Healthy
SAMN09412874	Stable	TEDDY	Healthy
SAMN09412876	Developmental	TEDDY	Healthy
SAMN09412877	Developmental	TEDDY	Healthy
SAMN09412879	Developmental	TEDDY	Healthy
SAMN09412891	Transitional	TEDDY	Healthy
SAMN09412920	Stable	TEDDY	Healthy
SAMN09412931	Developmental	TEDDY	Healthy
SAMN09412937	Developmental	TEDDY	Healthy
SAMN09412939	Developmental	TEDDY	Healthy
SAMN09412948	Stable	TEDDY	Healthy
SAMN09412955	Transitional	TEDDY	Healthy
SAMN09412963	Stable	TEDDY	Healthy
SAMN09412965	Stable	TEDDY	Healthy
SAMN09412969	Developmental	TEDDY	Healthy
SAMN09412981	Developmental	TEDDY	Healthy
SAMN09412998	Developmental	TEDDY	Healthy
SAMN09413013	Stable	TEDDY	Healthy
SAMN09413019	Stable	TEDDY	Healthy
SAMN09413025	Stable	TEDDY	Healthy
SAMN09413031	Stable	TEDDY	Healthy
SAMN09413047	Developmental	TEDDY	Healthy
SAMN09413054	Developmental	TEDDY	Healthy
SAMN09413059	Developmental	TEDDY	Healthy
SAMN09413063	Developmental	TEDDY	Healthy
SAMN09413071	Developmental	TEDDY	Healthy
SAMN09413089	Developmental	TEDDY	Healthy
SAMN09413100	Developmental	TEDDY	Healthy
SAMN09413122	Developmental	TEDDY	Healthy
SAMN09413125	Stable	TEDDY	Healthy
SAMN09413129	Stable	TEDDY	Healthy
SAMN09413132	Stable	TEDDY	Healthy
SAMN09413166	Transitional	TEDDY	Healthy
SAMN09413171	Developmental	TEDDY	Healthy
SAMN09413180	Stable	TEDDY	Healthy
SAMN09413189	Developmental	TEDDY	Healthy
SAMN09413191	Developmental	TEDDY	Healthy
SAMN09413192	Developmental	TEDDY	Healthy
SAMN09413206	Transitional	TEDDY	Healthy
SAMN09413207	Stable	TEDDY	Healthy
SAMN09413216	Developmental	TEDDY	Healthy
SAMN09413217	Transitional	TEDDY	Healthy
SAMN09413223	Developmental	TEDDY	Healthy
SAMN09413326	Developmental	TEDDY	Healthy
SAMN09413337	Developmental	TEDDY	Healthy
SAMN09413355	Developmental	TEDDY	Healthy
SAMN09413367	Developmental	TEDDY	Healthy
SAMN09413421	Stable	TEDDY	Healthy
SAMN09413427	Developmental	TEDDY	Healthy
SAMN09413430	Developmental	TEDDY	Healthy
SAMN09413431	Transitional	TEDDY	Healthy
SAMN09413462	Transitional	TEDDY	Healthy
SAMN09413466	Developmental	TEDDY	Healthy
SAMN09413467	Developmental	TEDDY	Healthy
SAMN09413479	Stable	TEDDY	Healthy
SAMN09413485	Transitional	TEDDY	Healthy
SAMN09413496	Transitional	TEDDY	Healthy
SAMN09413521	Developmental	TEDDY	Healthy
SAMN09413530	Stable	TEDDY	Healthy
SAMN09413550	Developmental	TEDDY	Healthy
SAMN09413556	Developmental	TEDDY	Healthy
SAMN09413560	Stable	TEDDY	Healthy
SAMN09413562	Developmental	TEDDY	Healthy
SAMN09413563	Developmental	TEDDY	Healthy
SAMN09413574	Stable	TEDDY	Healthy
SAMN09413575	Stable	TEDDY	Healthy
SAMN09413594	Developmental	TEDDY	Healthy
SAMN09413615	Stable	TEDDY	Healthy
SAMN09413618	Developmental	TEDDY	Healthy
SAMN09413633	Developmental	TEDDY	Healthy
SAMN09413634	Developmental	TEDDY	Healthy
SAMN09413637	Stable	TEDDY	Healthy
SAMN09413642	Developmental	TEDDY	Healthy
SAMN09413673	Stable	TEDDY	Healthy
SAMN09413685	Developmental	TEDDY	Healthy
SAMN09413690	Transitional	TEDDY	Healthy
SAMN09413699	Developmental	TEDDY	Healthy
SAMN09413720	Stable	TEDDY	Healthy
SAMN09413737	Transitional	TEDDY	Healthy
SAMN09413749	Developmental	TEDDY	Healthy
SAMN09413752	Developmental	TEDDY	Healthy
SAMN09413758	Stable	TEDDY	Healthy
SAMN09413778	Developmental	TEDDY	Healthy
SAMN09413789	Developmental	TEDDY	Healthy
SAMN09413795	Developmental	TEDDY	Healthy
SAMN09413832	Stable	TEDDY	Healthy
SAMN09413854	Stable	TEDDY	Healthy
SAMN09413855	Stable	TEDDY	Healthy
SAMN09413856	Stable	TEDDY	Healthy
SAMN09413861	Stable	TEDDY	Healthy
SAMN09413876	Stable	TEDDY	Healthy
SAMN09413879	Transitional	TEDDY	Healthy
SAMN09413891	Developmental	TEDDY	Healthy
SAMN09413895	Stable	TEDDY	Healthy
SAMN09413902	Transitional	TEDDY	Healthy
SAMN09413927	Developmental	TEDDY	Healthy
SAMN09413935	Stable	TEDDY	Healthy
SAMN09413937	Stable	TEDDY	Healthy
SAMN09413948	Transitional	TEDDY	Healthy
SAMN09413967	Stable	TEDDY	Healthy
SAMN09413972	Stable	TEDDY	Healthy
SAMN09413980	Stable	TEDDY	Healthy
SAMN09413983	Transitional	TEDDY	Healthy
SAMN09413994	Transitional	TEDDY	Healthy
SAMN09414008	Developmental	TEDDY	Healthy
SAMN09414009	Stable	TEDDY	Healthy
SAMN09414011	Developmental	TEDDY	Healthy
SAMN09414035	Developmental	TEDDY	Healthy
SAMN09414052	Stable	TEDDY	Healthy
SAMN09414062	Developmental	TEDDY	Healthy
SAMN09414074	Developmental	TEDDY	Healthy
SAMN09414076	Developmental	TEDDY	Healthy
SAMN09414098	Stable	TEDDY	Healthy
SAMN09414112	Stable	TEDDY	Healthy
SAMN09414144	Transitional	TEDDY	Healthy
SAMN09414146	Developmental	TEDDY	Healthy
SAMN09414154	Stable	TEDDY	Healthy
SAMN09414155	Stable	TEDDY	Healthy
SAMN09414169	Stable	TEDDY	Healthy
SAMN09414173	Developmental	TEDDY	Healthy
SAMN09414183	Transitional	TEDDY	Healthy
SAMN09414188	Developmental	TEDDY	Healthy
SAMN09414201	Stable	TEDDY	Healthy
SAMN09414209	Transitional	TEDDY	Healthy
SAMN09414214	Developmental	TEDDY	Healthy
SAMN09414224	Developmental	TEDDY	Healthy
SAMN09414228	Transitional	TEDDY	Healthy
SAMN09414233	Transitional	TEDDY	Healthy
SAMN09414236	Transitional	TEDDY	Healthy
SAMN09414255	Stable	TEDDY	Healthy
SAMN09414256	Transitional	TEDDY	Healthy
SAMN09414257	Stable	TEDDY	Healthy
SAMN09414268	Transitional	TEDDY	Healthy
SAMN09414286	Developmental	TEDDY	Healthy
SAMN09414298	Transitional	TEDDY	Healthy
SAMN09414302	Developmental	TEDDY	Healthy
SAMN09414311	Stable	TEDDY	Healthy
SAMN09414328	Developmental	TEDDY	Healthy
SAMN09414334	Transitional	TEDDY	Healthy
SAMN09414343	Stable	TEDDY	Healthy
SAMN09414346	Stable	TEDDY	Healthy
SAMN09414375	Stable	TEDDY	Healthy
SAMN09414428	Developmental	TEDDY	Healthy
SAMN09414444	Stable	TEDDY	Healthy
SAMN09414450	Developmental	TEDDY	Healthy
SAMN09414453	Stable	TEDDY	Healthy
SAMN09414463	Transitional	TEDDY	Healthy
SAMN09414476	Transitional	TEDDY	Healthy
SAMN09414484	Developmental	TEDDY	Healthy
SAMN09414504	Developmental	TEDDY	Healthy
SAMN09414550	Developmental	TEDDY	Healthy
SAMN09414552	Developmental	TEDDY	Healthy
SAMN09414557	Stable	TEDDY	Healthy
SAMN09414563	Developmental	TEDDY	Healthy
SAMN09414582	Transitional	TEDDY	Healthy
SAMN09414588	Transitional	TEDDY	Healthy
SAMN09414592	Developmental	TEDDY	Healthy
SAMN09414610	Developmental	TEDDY	Healthy
SAMN09414613	Stable	TEDDY	Healthy
SAMN09414643	Transitional	TEDDY	Healthy
SAMN09414646	Developmental	TEDDY	Healthy
SAMN09414661	Stable	TEDDY	Healthy
SAMN09414662	Stable	TEDDY	Healthy
SAMN09414669	Stable	TEDDY	Healthy
SAMN09414684	Developmental	TEDDY	Healthy
SAMN09414685	Stable	TEDDY	Healthy
SAMN09414689	Developmental	TEDDY	Healthy
SAMN09414693	Stable	TEDDY	Healthy
SAMN09414699	Transitional	TEDDY	Healthy
SAMN09414703	Stable	TEDDY	Healthy
SAMN09414722	Transitional	TEDDY	Healthy
SAMN09414744	Developmental	TEDDY	Healthy
SAMN09414745	Stable	TEDDY	Healthy
SAMN09414750	Developmental	TEDDY	Healthy
SAMN09414753	Developmental	TEDDY	Healthy
SAMN09414756	Stable	TEDDY	Healthy
SAMN09414760	Transitional	TEDDY	Healthy
SAMN09414773	Developmental	TEDDY	Healthy
SAMN09414782	Developmental	TEDDY	Healthy
SAMN09414793	Developmental	TEDDY	Healthy
SAMN09414795	Stable	TEDDY	Healthy
SAMN09414799	Developmental	TEDDY	Healthy
SAMN09414829	Developmental	TEDDY	Healthy
SAMN09414847	Developmental	TEDDY	Healthy
SAMN09414849	Transitional	TEDDY	Healthy
SAMN09414858	Stable	TEDDY	Healthy
SAMN09414862	Developmental	TEDDY	Healthy
SAMN09414873	Developmental	TEDDY	Healthy
SAMN09414884	Transitional	TEDDY	Healthy
SAMN09414887	Developmental	TEDDY	Healthy
SAMN09414891	Developmental	TEDDY	Healthy
SAMN09414910	Stable	TEDDY	Healthy
SAMN09414913	Developmental	TEDDY	Healthy
SAMN09414916	Stable	TEDDY	Healthy
SAMN09414935	Developmental	TEDDY	Healthy
SAMN09414941	Stable	TEDDY	Healthy
SAMN09414942	Stable	TEDDY	Healthy
SAMN09414948	Developmental	TEDDY	Healthy
SAMN09414951	Developmental	TEDDY	Healthy
SAMN09414966	Transitional	TEDDY	Healthy
SAMN09414977	Transitional	TEDDY	Healthy
SAMN09414981	Transitional	TEDDY	Healthy
SAMN09414997	Developmental	TEDDY	Healthy
SAMN09415020	Developmental	TEDDY	Healthy
SAMN09415031	Developmental	TEDDY	Healthy
SAMN09415034	Stable	TEDDY	Healthy
SAMN09415036	Stable	TEDDY	Healthy
SAMN09415039	Developmental	TEDDY	Healthy
SAMN09415053	Stable	TEDDY	Healthy
SAMN09415054	Transitional	TEDDY	Healthy
SAMN09415064	Developmental	TEDDY	Healthy
SAMN09415085	Developmental	TEDDY	Healthy
SAMN09415101	Stable	TEDDY	Healthy
SAMN09415105	Transitional	TEDDY	Healthy
SAMN09415133	Transitional	TEDDY	Healthy
SAMN09415140	Stable	TEDDY	Healthy
SAMN09415147	Transitional	TEDDY	Healthy
SAMN09415159	Stable	TEDDY	Healthy
SAMN09415191	Stable	TEDDY	Healthy
SAMN09415195	Transitional	TEDDY	Healthy
SAMN09415204	Transitional	TEDDY	Healthy
SAMN09415219	Developmental	TEDDY	Healthy
SAMN09415221	Stable	TEDDY	Healthy
SAMN09415227	Developmental	TEDDY	Healthy
SAMN09415229	Transitional	TEDDY	Healthy
SAMN09415237	Developmental	TEDDY	Healthy
SAMN09415241	Developmental	TEDDY	Healthy
SAMN09415242	Developmental	TEDDY	Healthy
SAMN09415248	Developmental	TEDDY	Healthy
SAMN09415257	Stable	TEDDY	Healthy
SAMN09415267	Stable	TEDDY	Healthy
SAMN09415288	Stable	TEDDY	Healthy
SAMN09415289	Stable	TEDDY	Healthy
SAMN09415304	Stable	TEDDY	Healthy
SAMN09415318	Developmental	TEDDY	Healthy
SAMN09415320	Stable	TEDDY	Healthy
SAMN09415321	Developmental	TEDDY	Healthy
SAMN09415326	Developmental	TEDDY	Healthy
SAMN09415342	Developmental	TEDDY	Healthy
SAMN09415387	Stable	TEDDY	Healthy
SAMN09415389	Developmental	TEDDY	Healthy
SAMN09415393	Developmental	TEDDY	Healthy
SAMN09415395	Developmental	TEDDY	Healthy
SAMN09415410	Transitional	TEDDY	Healthy
SAMN09415411	Stable	TEDDY	Healthy
SAMN09415412	Stable	TEDDY	Healthy
SAMN09415416	Developmental	TEDDY	Healthy
SAMN09415421	Stable	TEDDY	Healthy
SAMN09415423	Developmental	TEDDY	Healthy
SAMN09415437	Stable	TEDDY	Healthy
SAMN09415440	Developmental	TEDDY	Healthy
SAMN09415441	Developmental	TEDDY	Healthy
SAMN09415455	Transitional	TEDDY	Healthy
SAMN09415459	Stable	TEDDY	Healthy
SAMN09415485	Developmental	TEDDY	Healthy
SAMN09415493	Stable	TEDDY	Healthy
SAMN09415499	Developmental	TEDDY	Healthy
SAMN09415507	Transitional	TEDDY	Healthy
SAMN09415534	Developmental	TEDDY	Healthy
SAMN09415536	Developmental	TEDDY	Healthy
SAMN09415544	Stable	TEDDY	Healthy
SAMN09415557	Developmental	TEDDY	Healthy
SAMN09415567	Transitional	TEDDY	Healthy
SAMN09415578	Developmental	TEDDY	Healthy
SAMN09415591	Transitional	TEDDY	Healthy
SAMN09415596	Developmental	TEDDY	Healthy
SAMN09415602	Stable	TEDDY	Healthy
SAMN09415621	Stable	TEDDY	Healthy
SAMN09415660	Developmental	TEDDY	Healthy
SAMN09415671	Stable	TEDDY	Healthy
SAMN09415687	Transitional	TEDDY	Healthy
SAMN09415692	Developmental	TEDDY	Healthy
SAMN09415718	Developmental	TEDDY	Healthy
SAMN09415748	Developmental	TEDDY	Healthy
SAMN09415787	Stable	TEDDY	Healthy
SAMN09415802	Stable	TEDDY	Healthy
SAMN09415813	Developmental	TEDDY	Healthy
SAMN09415828	Stable	TEDDY	Healthy
SAMN09415834	Stable	TEDDY	Healthy
SAMN09415847	Transitional	TEDDY	Healthy
SAMN09415860	Stable	TEDDY	Healthy
SAMN09415873	Stable	TEDDY	Healthy
SAMN09415874	Transitional	TEDDY	Healthy
SAMN09415879	Developmental	TEDDY	Healthy
SAMN09415895	Stable	TEDDY	Healthy
SAMN09415900	Developmental	TEDDY	Healthy
SAMN09415915	Developmental	TEDDY	Healthy
SAMN09415934	Stable	TEDDY	Healthy
SAMN09415935	Transitional	TEDDY	Healthy
SAMN09415940	Transitional	TEDDY	Healthy
SAMN09415957	Stable	TEDDY	Healthy
SAMN09415959	Developmental	TEDDY	Healthy
SAMN09415970	Developmental	TEDDY	Healthy
SAMN09415979	Stable	TEDDY	Healthy
SAMN09415988	Developmental	TEDDY	Healthy
SAMN09416002	Transitional	TEDDY	Healthy
SAMN09416010	Developmental	TEDDY	Healthy
SAMN09416016	Stable	TEDDY	Healthy
SAMN09416019	Stable	TEDDY	Healthy
SAMN09416023	Stable	TEDDY	Healthy
SAMN09416028	Stable	TEDDY	Healthy
SAMN09416029	Developmental	TEDDY	Healthy
SAMN09416034	Stable	TEDDY	Healthy
SAMN09416053	Stable	TEDDY	Healthy
SAMN09416057	Developmental	TEDDY	Healthy
SAMN09416059	Developmental	TEDDY	Healthy
SAMN09416071	Developmental	TEDDY	Healthy
SAMN09416096	Stable	TEDDY	Healthy
SAMN09416110	Developmental	TEDDY	Healthy
SAMN09416120	Transitional	TEDDY	Healthy
SAMN09416124	Stable	TEDDY	Healthy
SAMN09416132	Stable	TEDDY	Healthy
SAMN09416137	Developmental	TEDDY	Healthy
SAMN09416153	Developmental	TEDDY	Healthy
SAMN09416162	Stable	TEDDY	Healthy
SAMN09416172	Transitional	TEDDY	Healthy
SAMN09416181	Transitional	TEDDY	Healthy
SAMN09416182	Developmental	TEDDY	Healthy
SAMN09416191	Stable	TEDDY	Healthy
SAMN09416193	Transitional	TEDDY	Healthy
SAMN09416203	Stable	TEDDY	Healthy
SAMN09416214	Developmental	TEDDY	Healthy
SAMN09416218	Transitional	TEDDY	Healthy
SAMN09416235	Stable	TEDDY	Healthy
SAMN09416238	Developmental	TEDDY	Healthy
SAMN09416257	Stable	TEDDY	Healthy
SAMN09416258	Transitional	TEDDY	Healthy
SAMN09416259	Developmental	TEDDY	Healthy
SAMN09416265	Stable	TEDDY	Healthy
SAMN09416272	Transitional	TEDDY	Healthy
SAMN09416275	Developmental	TEDDY	Healthy
SAMN09416280	Transitional	TEDDY	Healthy
SAMN09416289	Developmental	TEDDY	Healthy
SAMN09416322	Developmental	TEDDY	Healthy
SAMN09416334	Developmental	TEDDY	Healthy
SAMN09416336	Transitional	TEDDY	Healthy
SAMN09416345	Developmental	TEDDY	Healthy
SAMN09416353	Developmental	TEDDY	Healthy
SAMN09416356	Stable	TEDDY	Healthy
SAMN09416375	Developmental	TEDDY	Healthy
SAMN09416427	Stable	TEDDY	Healthy
SAMN09416436	Developmental	TEDDY	Healthy
SAMN09416444	Stable	TEDDY	Healthy
SAMN09416472	Developmental	TEDDY	Healthy
SAMN09416486	Developmental	TEDDY	Healthy
SAMN09416515	Developmental	TEDDY	Healthy
SAMN09416529	Developmental	TEDDY	Healthy
SAMN09416536	Transitional	TEDDY	Healthy
SAMN09416537	Developmental	TEDDY	Healthy
SAMN09416561	Stable	TEDDY	Healthy
SAMN09416583	Stable	TEDDY	Healthy
SAMN09416587	Developmental	TEDDY	Healthy
SAMN09416589	Developmental	TEDDY	Healthy
SAMN09416600	Developmental	TEDDY	Healthy
SAMN09416601	Developmental	TEDDY	Healthy
SAMN09416615	Stable	TEDDY	Healthy
SAMN09416625	Developmental	TEDDY	Healthy
SAMN09416635	Developmental	TEDDY	Healthy
SAMN09416639	Developmental	TEDDY	Healthy
SAMN09416654	Developmental	TEDDY	Healthy
SAMN09416672	Stable	TEDDY	Healthy
SAMN09416696	Developmental	TEDDY	Healthy
SAMN09416697	Stable	TEDDY	Healthy
SAMN09416721	Developmental	TEDDY	Healthy
SAMN09416732	Stable	TEDDY	Healthy
SAMN09416737	Stable	TEDDY	Healthy
SAMN09416740	Stable	TEDDY	Healthy
SAMN09416744	Transitional	TEDDY	Healthy
SAMN09416745	Stable	TEDDY	Healthy
SAMN09416750	Developmental	TEDDY	Healthy
SAMN09416775	Developmental	TEDDY	Healthy
SAMN09416814	Developmental	TEDDY	Healthy
SAMN09416820	Developmental	TEDDY	Healthy
SAMN09416825	Developmental	TEDDY	Healthy
SAMN09416862	Transitional	TEDDY	Healthy
SAMN09416870	Developmental	TEDDY	Healthy
SAMN09416892	Developmental	TEDDY	Healthy
SAMN09416904	Developmental	TEDDY	Healthy
SAMN09416906	Developmental	TEDDY	Healthy
SAMN09416910	Transitional	TEDDY	Healthy
SAMN09416912	Developmental	TEDDY	Healthy
SAMN09416921	Stable	TEDDY	Healthy
SAMN09416922	Stable	TEDDY	Healthy
SAMN09416935	Developmental	TEDDY	Healthy
SAMN09416943	Developmental	TEDDY	Healthy
SAMN09416945	Stable	TEDDY	Healthy
SAMN09416946	Developmental	TEDDY	Healthy
SAMN09416950	Developmental	TEDDY	Healthy
SAMN09416953	Developmental	TEDDY	Healthy
SAMN09416960	Developmental	TEDDY	Healthy
SAMN09416964	Developmental	TEDDY	Healthy
SAMN09416973	Developmental	TEDDY	Healthy
SAMN09416984	Developmental	TEDDY	Healthy
SAMN09416995	Stable	TEDDY	Healthy
SAMN09417025	Stable	TEDDY	Healthy
SAMN09417039	Developmental	TEDDY	Healthy
SAMN09417040	Stable	TEDDY	Healthy
SAMN09417041	Transitional	TEDDY	Healthy
SAMN09417044	Stable	TEDDY	Healthy
SAMN09417045	Developmental	TEDDY	Healthy
SAMN09417048	Transitional	TEDDY	Healthy
SAMN09417050	Transitional	TEDDY	Healthy
SAMN09417053	Transitional	TEDDY	Healthy
SAMN09417070	Transitional	TEDDY	Healthy
SAMN09417090	Developmental	TEDDY	Healthy
SAMN09417094	Stable	TEDDY	Healthy
SAMN09417100	Transitional	TEDDY	Healthy
SAMN09417123	Stable	TEDDY	Healthy
SAMN09417128	Stable	TEDDY	Healthy
SAMN09417144	Stable	TEDDY	Healthy
SAMN09417156	Developmental	TEDDY	Healthy
SAMN09417164	Transitional	TEDDY	Healthy
SAMN09417168	Developmental	TEDDY	Healthy
SAMN09417172	Transitional	TEDDY	Healthy
SAMN09417180	Developmental	TEDDY	Healthy
SAMN09417187	Developmental	TEDDY	Healthy
SAMN09417191	Stable	TEDDY	Healthy
SAMN09417194	Developmental	TEDDY	Healthy
SAMN09417195	Stable	TEDDY	Healthy
SAMN09417196	Stable	TEDDY	Healthy
SAMN09417201	Transitional	TEDDY	Healthy
SAMN09417211	Transitional	TEDDY	Healthy
SAMN09417232	Stable	TEDDY	Healthy
SAMN09417242	Transitional	TEDDY	Healthy
SAMN09417250	Developmental	TEDDY	Healthy
SAMN09417253	Transitional	TEDDY	Healthy
SAMN09417280	Transitional	TEDDY	Healthy
SAMN09417289	Stable	TEDDY	Healthy
SAMN09417338	Developmental	TEDDY	Healthy
SAMN09417348	Developmental	TEDDY	Healthy
SAMN09417369	Developmental	TEDDY	Healthy
SAMN09417373	Developmental	TEDDY	Healthy
SAMN09417377	Stable	TEDDY	Healthy
SAMN09417386	Stable	TEDDY	Healthy
SAMN09417392	Transitional	TEDDY	Healthy
SAMN09417394	Stable	TEDDY	Healthy
SAMN09417405	Developmental	TEDDY	Healthy
SAMN09417406	Developmental	TEDDY	Healthy
SAMN09417419	Stable	TEDDY	Healthy
SAMN09417422	Transitional	TEDDY	Healthy
SAMN09417431	Stable	TEDDY	Healthy
SAMN09417432	Stable	TEDDY	Healthy
SAMN09417440	Developmental	TEDDY	Healthy
SAMN09417445	Transitional	TEDDY	Healthy
SAMN09417446	Stable	TEDDY	Healthy
SAMN09417448	Developmental	TEDDY	Healthy
SAMN09417449	Developmental	TEDDY	Healthy
SAMN09417453	Developmental	TEDDY	Healthy
SAMN09417455	Developmental	TEDDY	Healthy
SAMN09417480	Developmental	TEDDY	Healthy
SAMN09417492	Stable	TEDDY	Healthy
SAMN09417527	Stable	TEDDY	Healthy
SAMN09417557	Developmental	TEDDY	Healthy
SAMN09417558	Stable	TEDDY	Healthy
SAMN09417568	Developmental	TEDDY	Healthy
SAMN09417573	Developmental	TEDDY	Healthy
SAMN09417577	Transitional	TEDDY	Healthy
SAMN09417585	Developmental	TEDDY	Healthy
SAMN09417595	Transitional	TEDDY	Healthy
SAMN09417635	Stable	TEDDY	Healthy
SAMN09417639	Transitional	TEDDY	Healthy
SAMN09417657	Transitional	TEDDY	Healthy
SAMN09417661	Developmental	TEDDY	Healthy
SAMN09417676	Stable	TEDDY	Healthy
SAMN09417678	Transitional	TEDDY	Healthy
SAMN09417684	Developmental	TEDDY	Healthy
SAMN09417691	Stable	TEDDY	Healthy
SAMN09417717	Developmental	TEDDY	Healthy
SAMN09417731	Stable	TEDDY	Healthy
SAMN09417754	Developmental	TEDDY	Healthy
SAMN09417757	Stable	TEDDY	Healthy
SAMN09417770	Developmental	TEDDY	Healthy
SAMN09417777	Developmental	TEDDY	Healthy
SAMN09417804	Stable	TEDDY	Healthy
SAMN09417805	Developmental	TEDDY	Healthy
SAMN09417831	Transitional	TEDDY	Healthy
SAMN09417837	Developmental	TEDDY	Healthy
SAMN09417839	Developmental	TEDDY	Healthy
SAMN09417843	Developmental	TEDDY	Healthy
SAMN09417845	Transitional	TEDDY	Healthy
SAMN09417861	Stable	TEDDY	Healthy
SAMN09417899	Stable	TEDDY	Healthy
SAMN09417902	Stable	TEDDY	Healthy
SAMN09417908	Transitional	TEDDY	Healthy
SAMN09417910	Developmental	TEDDY	Healthy
SAMN09417924	Transitional	TEDDY	Healthy
SAMN09417925	Stable	TEDDY	Healthy
SAMN09417938	Transitional	TEDDY	Healthy
SAMN09417949	Stable	TEDDY	Healthy
SAMN09417964	Transitional	TEDDY	Healthy
SAMN09417983	Transitional	TEDDY	Healthy
SAMN09417991	Stable	TEDDY	Healthy
SAMN09418012	Developmental	TEDDY	Healthy
SAMN09418015	Transitional	TEDDY	Healthy
SAMN09418185	Developmental	TEDDY	Healthy
SAMN09418190	Developmental	TEDDY	Healthy
SAMN09418219	Developmental	TEDDY	Healthy
SAMN09418225	Developmental	TEDDY	Healthy
SAMN09418230	Transitional	TEDDY	Healthy
SAMN09418235	Stable	TEDDY	Healthy
SAMN09418237	Transitional	TEDDY	Healthy
SAMN09418247	Developmental	TEDDY	Healthy
SAMN09418259	Developmental	TEDDY	Healthy
SAMN09418309	Stable	TEDDY	Healthy
SAMN09418324	Transitional	TEDDY	Healthy
SAMN09418336	Developmental	TEDDY	Healthy
SAMN09418357	Developmental	TEDDY	Healthy
SAMN09418370	Transitional	TEDDY	Healthy
SAMN09418399	Developmental	TEDDY	Healthy
SAMN09418405	Developmental	TEDDY	Healthy
SAMN09418419	Developmental	TEDDY	Healthy
SAMN09418426	Stable	TEDDY	Healthy
SAMN09418432	Developmental	TEDDY	Healthy
SAMN09418433	Developmental	TEDDY	Healthy
SAMN09418437	Developmental	TEDDY	Healthy
SAMN09418440	Developmental	TEDDY	Healthy
SAMN09418441	Stable	TEDDY	Healthy
SAMN09418446	Stable	TEDDY	Healthy
SAMN09418453	Developmental	TEDDY	Healthy
SAMN09418454	Transitional	TEDDY	Healthy
SAMN09418461	Stable	TEDDY	Healthy
SAMN09418497	Transitional	TEDDY	Healthy
SAMN09418502	Developmental	TEDDY	Healthy
SAMN09418520	Stable	TEDDY	Healthy
SAMN09418558	Stable	TEDDY	Healthy
SAMN09418568	Transitional	TEDDY	Healthy
SAMN09418578	Transitional	TEDDY	Healthy
SAMN09418597	Stable	TEDDY	Healthy
SAMN09418598	Stable	TEDDY	Healthy
SAMN09418602	Stable	TEDDY	Healthy
SAMN09418606	Stable	TEDDY	Healthy
SAMN09418607	Developmental	TEDDY	Healthy
SAMN09418615	Developmental	TEDDY	Healthy
SAMN09418616	Stable	TEDDY	Healthy
SAMN09418621	Developmental	TEDDY	Healthy
SAMN09418627	Developmental	TEDDY	Healthy
SAMN09418638	Transitional	TEDDY	Healthy
SAMN09418644	Developmental	TEDDY	Healthy
SAMN09418648	Transitional	TEDDY	Healthy
SAMN09418653	Stable	TEDDY	Healthy
SAMN09418661	Developmental	TEDDY	Healthy
SAMN09418689	Transitional	TEDDY	Healthy
SAMN09418727	Stable	TEDDY	Healthy
SAMN09418740	Stable	TEDDY	Healthy
SAMN09418746	Developmental	TEDDY	Healthy
SAMN09418747	Developmental	TEDDY	Healthy
SAMN09418749	Stable	TEDDY	Healthy
SAMN09418776	Developmental	TEDDY	Healthy
SAMN09418787	Developmental	TEDDY	Healthy
SAMN09418791	Developmental	TEDDY	Healthy
SAMN09418805	Transitional	TEDDY	Healthy
SAMN09418807	Developmental	TEDDY	Healthy
SAMN09418813	Developmental	TEDDY	Healthy
SAMN09418820	Transitional	TEDDY	Healthy
SAMN09418823	Developmental	TEDDY	Healthy
SAMN09418832	Stable	TEDDY	Healthy
SAMN09418833	Developmental	TEDDY	Healthy
SAMN09418837	Developmental	TEDDY	Healthy
SAMN09418839	Stable	TEDDY	Healthy
SAMN09418887	Transitional	TEDDY	Healthy
SAMN09418894	Developmental	TEDDY	Healthy
SAMN09418895	Stable	TEDDY	Healthy
SAMN09418914	Transitional	TEDDY	Healthy
SAMN09418918	Stable	TEDDY	Healthy
SAMN09418929	Stable	TEDDY	Healthy
SAMN09418930	Developmental	TEDDY	Healthy
SAMN09418934	Transitional	TEDDY	Healthy
SAMN09418947	Stable	TEDDY	Healthy
SAMN09418951	Developmental	TEDDY	Healthy
SAMN09418966	Stable	TEDDY	Healthy
SAMN09418975	Transitional	TEDDY	Healthy
SAMN09418985	Transitional	TEDDY	Healthy
SAMN09419008	Stable	TEDDY	Healthy
SAMN09419012	Developmental	TEDDY	Healthy
SAMN09419013	Stable	TEDDY	Healthy
SAMN09419022	Transitional	TEDDY	Healthy
SAMN09419032	Transitional	TEDDY	Healthy
SAMN09419042	Developmental	TEDDY	Healthy
SAMN09419056	Developmental	TEDDY	Healthy
SAMN09419058	Developmental	TEDDY	Healthy
SAMN09419063	Transitional	TEDDY	Healthy
SAMN09419074	Transitional	TEDDY	Healthy
SAMN09419078	Stable	TEDDY	Healthy
SAMN09419080	Developmental	TEDDY	Healthy
SAMN09419081	Transitional	TEDDY	Healthy
SAMN09419089	Developmental	TEDDY	Healthy
SAMN09419093	Developmental	TEDDY	Healthy
SAMN09419098	Transitional	TEDDY	Healthy
SAMN09419109	Stable	TEDDY	Healthy
SAMN09419124	Developmental	TEDDY	Healthy
SAMN09419152	Stable	TEDDY	Healthy
SAMN09419168	Stable	TEDDY	Healthy
SAMN09419169	Developmental	TEDDY	Healthy
SAMN09419170	Transitional	TEDDY	Healthy
SAMN09419179	Transitional	TEDDY	Healthy
SAMN09419181	Stable	TEDDY	Healthy
SAMN09419209	Developmental	TEDDY	Healthy
SAMN09419212	Developmental	TEDDY	Healthy
SAMN09419214	Stable	TEDDY	Healthy
SAMN09419221	Developmental	TEDDY	Healthy
SAMN09419233	Stable	TEDDY	Healthy
SAMN09419243	Developmental	TEDDY	Healthy
SAMN09419266	Developmental	TEDDY	Healthy
SAMN09419277	Transitional	TEDDY	Healthy
SAMN09419291	Stable	TEDDY	Healthy
SAMN09419307	Transitional	TEDDY	Healthy
SAMN09419311	Transitional	TEDDY	Healthy
SAMN09419318	Developmental	TEDDY	Healthy
SAMN09419344	Developmental	TEDDY	Healthy
SAMN09419347	Stable	TEDDY	Healthy
SAMN09419358	Developmental	TEDDY	Healthy
SAMN09419359	Stable	TEDDY	Healthy
SAMN09419371	Developmental	TEDDY	Healthy
SAMN09419372	Developmental	TEDDY	Healthy
SAMN09419374	Stable	TEDDY	Healthy
SAMN09419384	Developmental	TEDDY	Healthy
SAMN09419386	Transitional	TEDDY	Healthy
SAMN09419390	Developmental	TEDDY	Healthy
SAMN09419396	Developmental	TEDDY	Healthy
SAMN09419403	Stable	TEDDY	Healthy
SAMN09419410	Developmental	TEDDY	Healthy
SAMN09419420	Transitional	TEDDY	Healthy
SAMN09419421	Stable	TEDDY	Healthy
SAMN09419427	Developmental	TEDDY	Healthy
SAMN09419433	Developmental	TEDDY	Healthy
SAMN09419440	Developmental	TEDDY	Healthy
SAMN09419449	Stable	TEDDY	Healthy
SAMN09419461	Transitional	TEDDY	Healthy
SAMN09419471	Stable	TEDDY	Healthy
SAMN09419506	Developmental	TEDDY	Healthy
SAMN09419513	Developmental	TEDDY	Healthy
SAMN09419514	Transitional	TEDDY	Healthy
SAMN09419520	Developmental	TEDDY	Healthy
SAMN09419522	Stable	TEDDY	Healthy
SAMN09419529	Developmental	TEDDY	Healthy
SAMN09419543	Stable	TEDDY	Healthy
SAMN09419551	Transitional	TEDDY	Healthy
SAMN09419572	Transitional	TEDDY	Healthy
SAMN09419588	Stable	TEDDY	Healthy
SAMN09419596	Transitional	TEDDY	Healthy
SAMN09419625	Transitional	TEDDY	Healthy
SAMN09419628	Developmental	TEDDY	Healthy
SAMN09419639	Developmental	TEDDY	Healthy
SAMN09419644	Developmental	TEDDY	Healthy
SAMN09419647	Developmental	TEDDY	Healthy
SAMN09419648	Transitional	TEDDY	Healthy
SAMN09419653	Stable	TEDDY	Healthy
SAMN09419654	Developmental	TEDDY	Healthy
SAMN09419656	Developmental	TEDDY	Healthy
SAMN09419666	Stable	TEDDY	Healthy
SAMN09419680	Transitional	TEDDY	Healthy
SAMN09419684	Developmental	TEDDY	Healthy
SAMN09419690	Stable	TEDDY	Healthy
SAMN09419714	Transitional	TEDDY	Healthy
SAMN09419724	Transitional	TEDDY	Healthy
SAMN09419747	Transitional	TEDDY	Healthy
SAMN09419772	Developmental	TEDDY	Healthy
SAMN09419795	Developmental	TEDDY	Healthy
SAMN09419798	Developmental	TEDDY	Healthy
SAMN09419806	Transitional	TEDDY	Healthy
SAMN09419814	Transitional	TEDDY	Healthy
SAMN09419816	Stable	TEDDY	Healthy
SAMN09419836	Developmental	TEDDY	Healthy
SAMN09419880	Developmental	TEDDY	Healthy
SAMN09419893	Stable	TEDDY	Healthy
SAMN09419917	Developmental	TEDDY	Healthy
SAMN09419921	Stable	TEDDY	Healthy
SAMN09419944	Developmental	TEDDY	Healthy
SAMN09419967	Stable	TEDDY	Healthy
SAMN09419974	Developmental	TEDDY	Healthy
SAMN09419976	Developmental	TEDDY	Healthy
SAMN09419983	Stable	TEDDY	Healthy
SAMN09419998	Developmental	TEDDY	Healthy
SAMN09420009	Developmental	TEDDY	Healthy
SAMN09420012	Developmental	TEDDY	Healthy
SAMN09420019	Stable	TEDDY	Healthy
SAMN09420021	Stable	TEDDY	Healthy
SAMN09420050	Developmental	TEDDY	Healthy
SAMN09420052	Developmental	TEDDY	Healthy
SAMN09420060	Developmental	TEDDY	Healthy
SAMN09420078	Transitional	TEDDY	Healthy
SAMN09420082	Developmental	TEDDY	Healthy
SAMN09420094	Stable	TEDDY	Healthy
SAMN09420096	Transitional	TEDDY	Healthy
SAMN09420112	Developmental	TEDDY	Healthy
SAMN09420126	Stable	TEDDY	Healthy
SAMN09420134	Developmental	TEDDY	Healthy
SAMN09420146	Developmental	TEDDY	Healthy
SAMN09420151	Developmental	TEDDY	Healthy
SAMN09420161	Stable	TEDDY	Healthy
SAMN09420164	Stable	TEDDY	Healthy
SAMN09420171	Transitional	TEDDY	Healthy
SAMN09420174	Developmental	TEDDY	Healthy
SAMN09420187	Stable	TEDDY	Healthy
SAMN09420194	Developmental	TEDDY	Healthy
SAMN09420214	Developmental	TEDDY	Healthy
SAMN09420234	Stable	TEDDY	Healthy
SAMN09420247	Developmental	TEDDY	Healthy
SAMN09420250	Transitional	TEDDY	Healthy
SAMN09420272	Transitional	TEDDY	Healthy
SAMN09420277	Developmental	TEDDY	Healthy
SAMN09420284	Developmental	TEDDY	Healthy
SAMN09420289	Transitional	TEDDY	Healthy
SAMN09420299	Developmental	TEDDY	Healthy
SAMN09420303	Transitional	TEDDY	Healthy
SAMN09420306	Stable	TEDDY	Healthy
SAMN09420317	Developmental	TEDDY	Healthy
SAMN09420335	Developmental	TEDDY	Healthy
SAMN09420352	Developmental	TEDDY	Healthy
SAMN09420353	Developmental	TEDDY	Healthy
SAMN09420362	Stable	TEDDY	Healthy
SAMN09420368	Stable	TEDDY	Healthy
SAMN09420370	Transitional	TEDDY	Healthy
SAMN09420377	Transitional	TEDDY	Healthy
SAMN09420410	Stable	TEDDY	Healthy
SAMN09420427	Developmental	TEDDY	Healthy
SAMN09420428	Stable	TEDDY	Healthy
SAMN09420431	Transitional	TEDDY	Healthy
SAMN09420436	Developmental	TEDDY	Healthy
SAMN09420447	Transitional	TEDDY	Healthy
SAMN09420464	Transitional	TEDDY	Healthy
SAMN09420482	Transitional	TEDDY	Healthy
SAMN09420508	Developmental	TEDDY	Healthy
SAMN09420532	Developmental	TEDDY	Healthy
SAMN09420546	Developmental	TEDDY	Healthy
SAMN09420549	Developmental	TEDDY	Healthy
SAMN09420551	Developmental	TEDDY	Healthy
SAMN09420577	Developmental	TEDDY	Healthy
SAMN09420581	Transitional	TEDDY	Healthy
SAMN09420590	Developmental	TEDDY	Healthy
SAMN09420591	Stable	TEDDY	Healthy
SAMN09420605	Developmental	TEDDY	Healthy
SAMN09420609	Developmental	TEDDY	Healthy
SAMN09420610	Stable	TEDDY	Healthy
SAMN09420613	Stable	TEDDY	Healthy
SAMN09420615	Developmental	TEDDY	Healthy
SAMN09420636	Stable	TEDDY	Healthy
SAMN09420648	Transitional	TEDDY	Healthy
SAMN09420654	Transitional	TEDDY	Healthy
SAMN09420697	Developmental	TEDDY	Healthy
SAMN09420698	Transitional	TEDDY	Healthy
SAMN09420728	Developmental	TEDDY	Healthy
SAMN09420729	Transitional	TEDDY	Healthy
SAMN09420737	Transitional	TEDDY	Healthy
SAMN09420751	Transitional	TEDDY	Healthy
SAMN09420777	Transitional	TEDDY	Healthy
SAMN09420778	Stable	TEDDY	Healthy
SAMN09420783	Stable	TEDDY	Healthy
SAMN09420823	Transitional	TEDDY	Healthy
SAMN09420841	Developmental	TEDDY	Healthy
SAMN09420857	Transitional	TEDDY	Healthy
SAMN09420864	Transitional	TEDDY	Healthy
SAMN09420877	Developmental	TEDDY	Healthy
SAMN09420880	Developmental	TEDDY	Healthy
SAMN09420891	Developmental	TEDDY	Healthy
SAMN09420898	Developmental	TEDDY	Healthy
SAMN09420915	Developmental	TEDDY	Healthy
SAMN09420919	Stable	TEDDY	Healthy
SAMN09420920	Developmental	TEDDY	Healthy
SAMN09420926	Stable	TEDDY	Healthy
SAMN09420931	Developmental	TEDDY	Healthy
SAMN09420964	Stable	TEDDY	Healthy
SAMN09420972	Transitional	TEDDY	Healthy
SAMN09420996	Developmental	TEDDY	Healthy
SAMN09421002	Developmental	TEDDY	Healthy
SAMN09421052	Developmental	TEDDY	Healthy
SAMN09421053	Developmental	TEDDY	Healthy
SAMN09421066	Stable	TEDDY	Healthy
SAMN09421079	Transitional	TEDDY	Healthy
SAMN09421087	Developmental	TEDDY	Healthy
SAMN09421121	Developmental	TEDDY	Healthy
SAMN09421124	Stable	TEDDY	Healthy
SAMN09421128	Developmental	TEDDY	Healthy
SAMN09421138	Transitional	TEDDY	Healthy
SAMN09421146	Developmental	TEDDY	Healthy
SAMN09421149	Developmental	TEDDY	Healthy
SAMN09421166	Developmental	TEDDY	Healthy
SAMN09421175	Developmental	TEDDY	Healthy
SAMN09421179	Developmental	TEDDY	Healthy
SAMN09421187	Transitional	TEDDY	Healthy
SAMN09421204	Stable	TEDDY	Healthy
E000823_1.8	Developmental	DIABIMMUNE	Healthy
E000823_12.5	Transitional	DIABIMMUNE	Healthy
E000823_24.3	Stable	DIABIMMUNE	Healthy
E000823_35.0	Stable	DIABIMMUNE	Healthy
E001958_11.8	Developmental	DIABIMMUNE	Healthy
E001958_2.0	Developmental	DIABIMMUNE	Healthy
E001958_24.1	Stable	DIABIMMUNE	Healthy
E001958_36.0	Stable	DIABIMMUNE	Healthy
E003188_1.5	Developmental	DIABIMMUNE	Healthy
E003188_11.6	Developmental	DIABIMMUNE	Healthy
E003188_24.2	Stable	DIABIMMUNE	Healthy
E003188_34.0	Stable	DIABIMMUNE	Healthy
E003188_4.5	Developmental	DIABIMMUNE	Healthy
E003188_5.5	Developmental	DIABIMMUNE	Healthy
E003188_6.5	Developmental	DIABIMMUNE	Healthy
E003188_7.6	Developmental	DIABIMMUNE	Healthy
E003188_8.4	Developmental	DIABIMMUNE	Healthy
E003188_9.7	Developmental	DIABIMMUNE	Healthy
E003953_12.1	Transitional	DIABIMMUNE	Healthy
E003953_2.3	Developmental	DIABIMMUNE	Healthy
E003953_23.8	Stable	DIABIMMUNE	Healthy
E003953_3.8	Developmental	DIABIMMUNE	Healthy
E003953_30.5	Stable	DIABIMMUNE	Healthy
E003953_30.9	Stable	DIABIMMUNE	Healthy
E003953_33.1	Stable	DIABIMMUNE	Healthy
E003953_34.2	Stable	DIABIMMUNE	Healthy
E003953_35.3	Stable	DIABIMMUNE	Healthy
E003953_5.0	Developmental	DIABIMMUNE	Healthy
E003953_6.0	Developmental	DIABIMMUNE	Healthy
E003953_7.0	Developmental	DIABIMMUNE	Healthy
E003953_8.4	Developmental	DIABIMMUNE	Healthy
E003953_9.1	Developmental	DIABIMMUNE	Healthy
E004628_1.8	Developmental	DIABIMMUNE	Healthy
E004628_10.1	Developmental	DIABIMMUNE	Healthy
E004628_12.2	Transitional	DIABIMMUNE	Healthy
E004628_24.5	Stable	DIABIMMUNE	Healthy
E004628_35.5	Stable	DIABIMMUNE	Healthy
E004628_5.2	Developmental	DIABIMMUNE	Healthy
E004628_6.2	Developmental	DIABIMMUNE	Healthy
E004628_7.2	Developmental	DIABIMMUNE	Healthy
E004628_8.3	Developmental	DIABIMMUNE	Healthy
E004709_12.0	Developmental	DIABIMMUNE	Healthy
E004709_2.9	Developmental	DIABIMMUNE	Healthy
E004709_24.7	Stable	DIABIMMUNE	Healthy
E004709_35.3	Stable	DIABIMMUNE	Healthy
E004898_12.6	Transitional	DIABIMMUNE	Healthy
E004898_2.6	Developmental	DIABIMMUNE	Healthy
E004898_23.8	Stable	DIABIMMUNE	Healthy
E004898_28.4	Stable	DIABIMMUNE	Healthy
E004898_5.7	Developmental	DIABIMMUNE	Healthy
E005786_10.0	Developmental	DIABIMMUNE	Healthy
E005786_11.1	Developmental	DIABIMMUNE	Healthy
E005786_12.0	Developmental	DIABIMMUNE	Healthy
E005786_23.9	Stable	DIABIMMUNE	Healthy
E005786_35.3	Stable	DIABIMMUNE	Healthy
E005786_8.1	Developmental	DIABIMMUNE	Healthy
E005786_9.1	Developmental	DIABIMMUNE	Healthy
E006091_12.0	Developmental	DIABIMMUNE	Healthy
E006091_2.0	Developmental	DIABIMMUNE	Healthy
E006091_23.5	Stable	DIABIMMUNE	Healthy
E006091_34.2	Stable	DIABIMMUNE	Healthy
E006493_1.7	Developmental	DIABIMMUNE	Healthy
E006493_12.1	Transitional	DIABIMMUNE	Healthy
E006493_24.1	Stable	DIABIMMUNE	Healthy
E006493_35.8	Stable	DIABIMMUNE	Healthy
E006493_6.0	Developmental	DIABIMMUNE	Healthy
E006781_1.9	Developmental	DIABIMMUNE	Healthy
E006781_12.2	Transitional	DIABIMMUNE	Healthy
E006781_24.2	Stable	DIABIMMUNE	Healthy
E006781_35.7	Stable	DIABIMMUNE	Healthy
E007944_1.7	Developmental	DIABIMMUNE	Healthy
E007944_11.8	Developmental	DIABIMMUNE	Healthy
E007944_24.2	Stable	DIABIMMUNE	Healthy
E007944_35.7	Stable	DIABIMMUNE	Healthy
E007944_5.7	Developmental	DIABIMMUNE	Healthy
E010481_12.0	Developmental	DIABIMMUNE	Healthy
E010481_2.1	Developmental	DIABIMMUNE	Healthy
E010481_23.6	Stable	DIABIMMUNE	Healthy
E010481_29.8	Stable	DIABIMMUNE	Healthy
E010481_30.9	Stable	DIABIMMUNE	Healthy
E010481_33.0	Stable	DIABIMMUNE	Healthy
E010481_34.0	Stable	DIABIMMUNE	Healthy
E010481_35.1	Stable	DIABIMMUNE	Healthy
E010481_35.8	Stable	DIABIMMUNE	Healthy
E010581_1.7	Developmental	DIABIMMUNE	Healthy
E010581_12.1	Transitional	DIABIMMUNE	Healthy
E010581_24.0	Stable	DIABIMMUNE	Healthy
E010581_36.2	Stable	DIABIMMUNE	Healthy
E010581_6.1	Developmental	DIABIMMUNE	Healthy
E010682_12.0	Developmental	DIABIMMUNE	Healthy
E010682_2.1	Developmental	DIABIMMUNE	Healthy
E010682_23.8	Stable	DIABIMMUNE	Healthy
E010682_34.6	Stable	DIABIMMUNE	Healthy
E011878_1.8	Developmental	DIABIMMUNE	Healthy
E011878_12.0	Developmental	DIABIMMUNE	Healthy
E011878_23.6	Stable	DIABIMMUNE	Healthy
E011878_35.8	Stable	DIABIMMUNE	Healthy
E012854_1.9	Developmental	DIABIMMUNE	Healthy
E012854_12.1	Transitional	DIABIMMUNE	Healthy
E012854_24.1	Stable	DIABIMMUNE	Healthy
E012854_35.1	Stable	DIABIMMUNE	Healthy
E013094_1.5	Developmental	DIABIMMUNE	Healthy
E013094_13.2	Transitional	DIABIMMUNE	Healthy
E013094_23.8	Stable	DIABIMMUNE	Healthy
E013094_35.6	Stable	DIABIMMUNE	Healthy
E013505_10.1	Developmental	DIABIMMUNE	Healthy
E013505_11.0	Developmental	DIABIMMUNE	Healthy
E013505_12.9	Transitional	DIABIMMUNE	Healthy
E013505_14.2	Transitional	DIABIMMUNE	Healthy
E013505_2.1	Developmental	DIABIMMUNE	Healthy
E013505_24.1	Stable	DIABIMMUNE	Healthy
E013505_34.6	Stable	DIABIMMUNE	Healthy
E014086_12.0	Developmental	DIABIMMUNE	Healthy
E014086_2.5	Developmental	DIABIMMUNE	Healthy
E014086_24.5	Stable	DIABIMMUNE	Healthy
E014086_36.0	Stable	DIABIMMUNE	Healthy
E014403_11.9	Developmental	DIABIMMUNE	Healthy
E014403_2.2	Developmental	DIABIMMUNE	Healthy
E014403_23.4	Stable	DIABIMMUNE	Healthy
E014403_35.2	Stable	DIABIMMUNE	Healthy
E016063_11.5	Developmental	DIABIMMUNE	Healthy
E016063_2.4	Developmental	DIABIMMUNE	Healthy
E016063_20.9	Stable	DIABIMMUNE	Healthy
E016063_22.8	Stable	DIABIMMUNE	Healthy
E016063_23.0	Stable	DIABIMMUNE	Healthy
E016063_25.2	Stable	DIABIMMUNE	Healthy
E016063_34.8	Stable	DIABIMMUNE	Healthy
E016273_11.8	Developmental	DIABIMMUNE	Healthy
E016273_2.0	Developmental	DIABIMMUNE	Healthy
E016273_24.1	Stable	DIABIMMUNE	Healthy
E016273_35.1	Stable	DIABIMMUNE	Healthy
E016426_11.4	Developmental	DIABIMMUNE	Healthy
E016426_2.4	Developmental	DIABIMMUNE	Healthy
E016426_23.7	Stable	DIABIMMUNE	Healthy
E016426_34.9	Stable	DIABIMMUNE	Healthy
E017497_12.3	Transitional	DIABIMMUNE	Healthy
E017497_2.3	Developmental	DIABIMMUNE	Healthy
E017497_24.3	Stable	DIABIMMUNE	Healthy
E017497_34.2	Stable	DIABIMMUNE	Healthy
E018286_10.1	Developmental	DIABIMMUNE	Healthy
E018286_11.1	Developmental	DIABIMMUNE	Healthy
E018286_12.2	Transitional	DIABIMMUNE	Healthy
E018286_13.1	Transitional	DIABIMMUNE	Healthy
E018286_2.2	Developmental	DIABIMMUNE	Healthy
E018286_24.2	Stable	DIABIMMUNE	Healthy
E018286_36.3	Stable	DIABIMMUNE	Healthy
E018286_6.0	Developmental	DIABIMMUNE	Healthy
E019092_11.4	Developmental	DIABIMMUNE	Healthy
E019092_12.4	Transitional	DIABIMMUNE	Healthy
E019092_2.0	Developmental	DIABIMMUNE	Healthy
E019092_23.6	Stable	DIABIMMUNE	Healthy
E019092_8.2	Developmental	DIABIMMUNE	Healthy
E019092_9.3	Developmental	DIABIMMUNE	Healthy
E019763_1.5	Developmental	DIABIMMUNE	Healthy
E019763_10.5	Developmental	DIABIMMUNE	Healthy
E019763_23.7	Stable	DIABIMMUNE	Healthy
E019763_35.6	Stable	DIABIMMUNE	Healthy
E019763_5.6	Developmental	DIABIMMUNE	Healthy
E020570_1.9	Developmental	DIABIMMUNE	Healthy
E020570_11.8	Developmental	DIABIMMUNE	Healthy
E020570_23.8	Stable	DIABIMMUNE	Healthy
E020570_34.8	Stable	DIABIMMUNE	Healthy
E020924_1.8	Developmental	DIABIMMUNE	Healthy
E020924_10.4	Developmental	DIABIMMUNE	Healthy
E020924_11.9	Developmental	DIABIMMUNE	Healthy
E020924_24.4	Stable	DIABIMMUNE	Healthy
E020924_26.9	Stable	DIABIMMUNE	Healthy
E020924_27.9	Stable	DIABIMMUNE	Healthy
E020924_29.2	Stable	DIABIMMUNE	Healthy
E020924_29.7	Stable	DIABIMMUNE	Healthy
E020924_3.6	Developmental	DIABIMMUNE	Healthy
E020924_30.8	Stable	DIABIMMUNE	Healthy
E020924_35.8	Stable	DIABIMMUNE	Healthy
E020924_5.5	Developmental	DIABIMMUNE	Healthy
E020924_6.8	Developmental	DIABIMMUNE	Healthy
E020924_8.1	Developmental	DIABIMMUNE	Healthy
E020924_9.4	Developmental	DIABIMMUNE	Healthy
E021032_11.4	Developmental	DIABIMMUNE	Healthy
E021032_12.3	Transitional	DIABIMMUNE	Healthy
E021032_14.5	Transitional	DIABIMMUNE	Healthy
E021032_15.5	Transitional	DIABIMMUNE	Healthy
E021032_2.2	Developmental	DIABIMMUNE	Healthy
E021032_24.2	Stable	DIABIMMUNE	Healthy
E021032_35.6	Stable	DIABIMMUNE	Healthy
E021032_5.4	Developmental	DIABIMMUNE	Healthy
E021235_22.4	Stable	DIABIMMUNE	Healthy
E021235_35.8	Stable	DIABIMMUNE	Healthy
E021822_13.1	Transitional	DIABIMMUNE	Healthy
E021822_2.6	Developmental	DIABIMMUNE	Healthy
E021822_24.6	Stable	DIABIMMUNE	Healthy
E021822_26.5	Stable	DIABIMMUNE	Healthy
E021822_28.2	Stable	DIABIMMUNE	Healthy
E021822_28.9	Stable	DIABIMMUNE	Healthy
E021822_3.3	Developmental	DIABIMMUNE	Healthy
E021822_35.8	Stable	DIABIMMUNE	Healthy
E021822_4.1	Developmental	DIABIMMUNE	Healthy
E021822_5.0	Developmental	DIABIMMUNE	Healthy
E021822_5.9	Developmental	DIABIMMUNE	Healthy
E021822_7.2	Developmental	DIABIMMUNE	Healthy
E021940_2.0	Developmental	DIABIMMUNE	Healthy
E021940_23.7	Stable	DIABIMMUNE	Healthy
E021940_24.9	Stable	DIABIMMUNE	Healthy
E021940_25.7	Stable	DIABIMMUNE	Healthy
E021940_26.9	Stable	DIABIMMUNE	Healthy
E021940_28.6	Stable	DIABIMMUNE	Healthy
E021940_29.9	Stable	DIABIMMUNE	Healthy
E021940_34.5	Stable	DIABIMMUNE	Healthy
E021940_4.0	Developmental	DIABIMMUNE	Healthy
E021940_4.9	Developmental	DIABIMMUNE	Healthy
E021940_6.0	Developmental	DIABIMMUNE	Healthy
E021940_6.9	Developmental	DIABIMMUNE	Healthy
E021940_8.3	Developmental	DIABIMMUNE	Healthy
E022497_12.5	Transitional	DIABIMMUNE	Healthy
E022497_2.3	Developmental	DIABIMMUNE	Healthy
E022497_23.7	Stable	DIABIMMUNE	Healthy
E022497_35.7	Stable	DIABIMMUNE	Healthy
E023445_1.7	Developmental	DIABIMMUNE	Healthy
E023445_11.7	Developmental	DIABIMMUNE	Healthy
E023445_23.7	Stable	DIABIMMUNE	Healthy
E023445_35.7	Stable	DIABIMMUNE	Healthy
E024907_11.6	Developmental	DIABIMMUNE	Healthy
E024907_24.0	Stable	DIABIMMUNE	Healthy
E024907_3.8	Developmental	DIABIMMUNE	Healthy
E024907_35.0	Stable	DIABIMMUNE	Healthy
E028794_1.7	Developmental	DIABIMMUNE	Healthy
E028794_11.7	Developmental	DIABIMMUNE	Healthy
E028794_23.7	Stable	DIABIMMUNE	Healthy
E028794_26.2	Stable	DIABIMMUNE	Healthy
E028794_27.3	Stable	DIABIMMUNE	Healthy
E028794_28.2	Stable	DIABIMMUNE	Healthy
E028794_29.9	Stable	DIABIMMUNE	Healthy
E028794_30.9	Stable	DIABIMMUNE	Healthy
E028794_35.4	Stable	DIABIMMUNE	Healthy
E032966_1.7	Developmental	DIABIMMUNE	Healthy
E032966_11.8	Developmental	DIABIMMUNE	Healthy
E032966_23.9	Stable	DIABIMMUNE	Healthy
E035134_11.8	Developmental	DIABIMMUNE	Healthy
E035134_2.9	Developmental	DIABIMMUNE	Healthy
E035134_23.8	Stable	DIABIMMUNE	Healthy
E035134_34.8	Stable	DIABIMMUNE	Healthy
G45047	Transitional	DIABIMMUNE	Healthy
G45048	Stable	DIABIMMUNE	Healthy
G45049	Stable	DIABIMMUNE	Healthy
G45050	Developmental	DIABIMMUNE	Healthy
G45051	Stable	DIABIMMUNE	Healthy
G45052	Stable	DIABIMMUNE	Healthy
G45053	Transitional	DIABIMMUNE	Healthy
G45054	Stable	DIABIMMUNE	Healthy
G45055	Stable	DIABIMMUNE	Healthy
G45056	Stable	DIABIMMUNE	Healthy
G45057	Stable	DIABIMMUNE	Healthy
G45058	Transitional	DIABIMMUNE	Healthy
G45059	Stable	DIABIMMUNE	Healthy
G45060	Stable	DIABIMMUNE	Healthy
G45061	Stable	DIABIMMUNE	Healthy
G45062	Developmental	DIABIMMUNE	Healthy
G45063	Transitional	DIABIMMUNE	Healthy
G45064	Developmental	DIABIMMUNE	Healthy
G45065	Developmental	DIABIMMUNE	Healthy
G45066	Transitional	DIABIMMUNE	Healthy
G45067	Transitional	DIABIMMUNE	Healthy
G45068	Stable	DIABIMMUNE	Healthy
G45069	Transitional	DIABIMMUNE	Healthy
G45070	Stable	DIABIMMUNE	Healthy
G45071	Stable	DIABIMMUNE	Healthy
G45072	Stable	DIABIMMUNE	Healthy
G45073	Transitional	DIABIMMUNE	Healthy
G45074	Developmental	DIABIMMUNE	Healthy
G45075	Stable	DIABIMMUNE	Healthy
G45076	Transitional	DIABIMMUNE	Healthy
G45077	Stable	DIABIMMUNE	Healthy
G45078	Developmental	DIABIMMUNE	Healthy
G45079	Developmental	DIABIMMUNE	Healthy
G45080	Stable	DIABIMMUNE	Healthy
G45081	Stable	DIABIMMUNE	Healthy
G45082	Transitional	DIABIMMUNE	Healthy
G45083	Developmental	DIABIMMUNE	Healthy
G45084	Stable	DIABIMMUNE	Healthy
G45085	Stable	DIABIMMUNE	Healthy
G45086	Transitional	DIABIMMUNE	Healthy
G45087	Developmental	DIABIMMUNE	Healthy
G45088	Developmental	DIABIMMUNE	Healthy
G45089	Stable	DIABIMMUNE	Healthy
G45090	Transitional	DIABIMMUNE	Healthy
G45091	Stable	DIABIMMUNE	Healthy
G45092	Stable	DIABIMMUNE	Healthy
G45093	Transitional	DIABIMMUNE	Healthy
G45094	Stable	DIABIMMUNE	Healthy
G45095	Transitional	DIABIMMUNE	Healthy
G45096	Stable	DIABIMMUNE	Healthy
G45097	Stable	DIABIMMUNE	Healthy
G45098	Stable	DIABIMMUNE	Healthy
G45099	Stable	DIABIMMUNE	Healthy
G45100	Stable	DIABIMMUNE	Healthy
G45101	Transitional	DIABIMMUNE	Healthy
G45102	Stable	DIABIMMUNE	Healthy
G45103	Transitional	DIABIMMUNE	Healthy
G45104	Transitional	DIABIMMUNE	Healthy
G45105	Developmental	DIABIMMUNE	Healthy
G45106	Developmental	DIABIMMUNE	Healthy
G45107	Developmental	DIABIMMUNE	Healthy
G45108	Transitional	DIABIMMUNE	Healthy
G45109	Stable	DIABIMMUNE	Healthy
G45110	Developmental	DIABIMMUNE	Healthy
G45111	Transitional	DIABIMMUNE	Healthy
G45112	Transitional	DIABIMMUNE	Healthy
G45113	Developmental	DIABIMMUNE	Healthy
G45114	Stable	DIABIMMUNE	Healthy
G45115	Developmental	DIABIMMUNE	Healthy
G45116	Stable	DIABIMMUNE	Healthy
G45117	Stable	DIABIMMUNE	Healthy
G45118	Stable	DIABIMMUNE	Healthy
G45119	Stable	DIABIMMUNE	Healthy
G45120	Stable	DIABIMMUNE	Healthy
G45121	Stable	DIABIMMUNE	Healthy
G45122	Transitional	DIABIMMUNE	Healthy
G45123	Stable	DIABIMMUNE	Healthy
G45124	Stable	DIABIMMUNE	Healthy
G45125	Stable	DIABIMMUNE	Healthy
G45223	Stable	DIABIMMUNE	Healthy
G45225	Developmental	DIABIMMUNE	Healthy
G45226	Stable	DIABIMMUNE	Healthy
G45227	Stable	DIABIMMUNE	Healthy
G45228	Transitional	DIABIMMUNE	Healthy
G45229	Stable	DIABIMMUNE	Healthy
G45230	Stable	DIABIMMUNE	Healthy
G45231	Developmental	DIABIMMUNE	Healthy
G45235	Stable	DIABIMMUNE	Healthy
G45236	Developmental	DIABIMMUNE	Healthy
G45237	Stable	DIABIMMUNE	Healthy
G45238	Stable	DIABIMMUNE	Healthy
G45239	Developmental	DIABIMMUNE	Healthy
G45240	Transitional	DIABIMMUNE	Healthy
G45241	Transitional	DIABIMMUNE	Healthy
G45242	Transitional	DIABIMMUNE	Healthy
G45243	Stable	DIABIMMUNE	Healthy
G45244	Stable	DIABIMMUNE	Healthy
G45245	Stable	DIABIMMUNE	Healthy
G45246	Stable	DIABIMMUNE	Healthy
G45247	Developmental	DIABIMMUNE	Healthy
G45248	Transitional	DIABIMMUNE	Healthy
G45249	Transitional	DIABIMMUNE	Healthy
G45250	Stable	DIABIMMUNE	Healthy
G45251	Developmental	DIABIMMUNE	Healthy
G45252	Stable	DIABIMMUNE	Healthy
G45253	Developmental	DIABIMMUNE	Healthy
G45254	Transitional	DIABIMMUNE	Healthy
G45255	Stable	DIABIMMUNE	Healthy
G45256	Stable	DIABIMMUNE	Healthy
G45257	Stable	DIABIMMUNE	Healthy
G45258	Stable	DIABIMMUNE	Healthy
G45259	Developmental	DIABIMMUNE	Healthy
G45260	Transitional	DIABIMMUNE	Healthy
G45261	Transitional	DIABIMMUNE	Healthy
G45262	Stable	DIABIMMUNE	Healthy
G45263	Stable	DIABIMMUNE	Healthy
G45264	Developmental	DIABIMMUNE	Healthy
G45265	Developmental	DIABIMMUNE	Healthy
G45266	Developmental	DIABIMMUNE	Healthy
G45267	Stable	DIABIMMUNE	Healthy
G45268	Stable	DIABIMMUNE	Healthy
G45269	Stable	DIABIMMUNE	Healthy
G45270	Transitional	DIABIMMUNE	Healthy
G45271	Transitional	DIABIMMUNE	Healthy
G69146	Stable	DIABIMMUNE	Healthy
G69147	Developmental	DIABIMMUNE	Healthy
G69148	Transitional	DIABIMMUNE	Healthy
G69149	Developmental	DIABIMMUNE	Healthy
G69150	Developmental	DIABIMMUNE	Healthy
G69152	Developmental	DIABIMMUNE	Healthy
G69153	Stable	DIABIMMUNE	Healthy
G69154	Stable	DIABIMMUNE	Healthy
G69155	Developmental	DIABIMMUNE	Healthy
G69156	Developmental	DIABIMMUNE	Healthy
G69157	Transitional	DIABIMMUNE	Healthy
G69158	Developmental	DIABIMMUNE	Healthy
G69159	Stable	DIABIMMUNE	Healthy
G69160	Transitional	DIABIMMUNE	Healthy
G69161	Developmental	DIABIMMUNE	Healthy
G69162	Developmental	DIABIMMUNE	Healthy
G69163	Developmental	DIABIMMUNE	Healthy
G69164	Transitional	DIABIMMUNE	Healthy
G69166	Stable	DIABIMMUNE	Healthy
G69167	Stable	DIABIMMUNE	Healthy
G69170	Transitional	DIABIMMUNE	Healthy
G69171	Stable	DIABIMMUNE	Healthy
G69172	Transitional	DIABIMMUNE	Healthy
G69173	Stable	DIABIMMUNE	Healthy
G69174	Stable	DIABIMMUNE	Healthy
G69175	Stable	DIABIMMUNE	Healthy
G69176	Stable	DIABIMMUNE	Healthy
G69177	Transitional	DIABIMMUNE	Healthy
G69178	Stable	DIABIMMUNE	Healthy
G69179	Developmental	DIABIMMUNE	Healthy
G69180	Developmental	DIABIMMUNE	Healthy
G69181	Developmental	DIABIMMUNE	Healthy
G69182	Stable	DIABIMMUNE	Healthy
G69183	Stable	DIABIMMUNE	Healthy
G69184	Transitional	DIABIMMUNE	Healthy
G69185	Stable	DIABIMMUNE	Healthy
G69186	Transitional	DIABIMMUNE	Healthy
G69187	Developmental	DIABIMMUNE	Healthy
G69188	Stable	DIABIMMUNE	Healthy
G69189	Developmental	DIABIMMUNE	Healthy
G69190	Developmental	DIABIMMUNE	Healthy
G69191	Stable	DIABIMMUNE	Healthy
G69192	Stable	DIABIMMUNE	Healthy
G69193	Stable	DIABIMMUNE	Healthy
G69194	Transitional	DIABIMMUNE	Healthy
G69195	Stable	DIABIMMUNE	Healthy
G69196	Stable	DIABIMMUNE	Healthy
G69197	Transitional	DIABIMMUNE	Healthy
G69198	Developmental	DIABIMMUNE	Healthy
G69199	Transitional	DIABIMMUNE	Healthy
G69201	Developmental	DIABIMMUNE	Healthy
G69202	Developmental	DIABIMMUNE	Healthy
G69203	Developmental	DIABIMMUNE	Healthy
G69204	Stable	DIABIMMUNE	Healthy
G69205	Developmental	DIABIMMUNE	Healthy
G69206	Transitional	DIABIMMUNE	Healthy
G69207	Transitional	DIABIMMUNE	Healthy
G69208	Transitional	DIABIMMUNE	Healthy
G69209	Developmental	DIABIMMUNE	Healthy
G69210	Developmental	DIABIMMUNE	Healthy
G69211	Transitional	DIABIMMUNE	Healthy
G69212	Transitional	DIABIMMUNE	Healthy
G69213	Transitional	DIABIMMUNE	Healthy
G69214	Transitional	DIABIMMUNE	Healthy
G69215	Transitional	DIABIMMUNE	Healthy
G69216	Stable	DIABIMMUNE	Healthy
G69217	Developmental	DIABIMMUNE	Healthy
G69218	Transitional	DIABIMMUNE	Healthy
G69219	Transitional	DIABIMMUNE	Healthy
G69221	Developmental	DIABIMMUNE	Healthy
G69222	Developmental	DIABIMMUNE	Healthy
G69223	Developmental	DIABIMMUNE	Healthy
G69224	Developmental	DIABIMMUNE	Healthy
G69225	Stable	DIABIMMUNE	Healthy
G69226	Stable	DIABIMMUNE	Healthy
G69227	Developmental	DIABIMMUNE	Healthy
G69228	Transitional	DIABIMMUNE	Healthy
G69229	Developmental	DIABIMMUNE	Healthy
G69230	Stable	DIABIMMUNE	Healthy
G69231	Transitional	DIABIMMUNE	Healthy
G69232	Transitional	DIABIMMUNE	Healthy
G69233	Transitional	DIABIMMUNE	Healthy
G69234	Transitional	DIABIMMUNE	Healthy
G69235	Developmental	DIABIMMUNE	Healthy
G69236	Stable	DIABIMMUNE	Healthy
G69238	Developmental	DIABIMMUNE	Healthy
G78487	Stable	DIABIMMUNE	Healthy
G78488	Stable	DIABIMMUNE	Healthy
G78489	Stable	DIABIMMUNE	Healthy
G78490	Stable	DIABIMMUNE	Healthy
G78492	Stable	DIABIMMUNE	Healthy
G78493	Developmental	DIABIMMUNE	Healthy
G78494	Stable	DIABIMMUNE	Healthy
G78495	Transitional	DIABIMMUNE	Healthy
G78496	Stable	DIABIMMUNE	Healthy
G78498	Transitional	DIABIMMUNE	Healthy
G78499	Transitional	DIABIMMUNE	Healthy
G78500	Stable	DIABIMMUNE	Healthy
G78502	Stable	DIABIMMUNE	Healthy
G78504	Stable	DIABIMMUNE	Healthy
G78505	Stable	DIABIMMUNE	Healthy
G78507	Developmental	DIABIMMUNE	Healthy
G78508	Transitional	DIABIMMUNE	Healthy
G78509	Transitional	DIABIMMUNE	Healthy
G78510	Transitional	DIABIMMUNE	Healthy
G78511	Stable	DIABIMMUNE	Healthy
G78512	Stable	DIABIMMUNE	Healthy
G78513	Stable	DIABIMMUNE	Healthy
G78514	Transitional	DIABIMMUNE	Healthy
G78515	Transitional	DIABIMMUNE	Healthy
G78516	Transitional	DIABIMMUNE	Healthy
G78517	Transitional	DIABIMMUNE	Healthy
G78518	Transitional	DIABIMMUNE	Healthy
G78519	Stable	DIABIMMUNE	Healthy
G78520	Transitional	DIABIMMUNE	Healthy
G78521	Transitional	DIABIMMUNE	Healthy
G78522	Stable	DIABIMMUNE	Healthy
G78523	Stable	DIABIMMUNE	Healthy
G78524	Developmental	DIABIMMUNE	Healthy
G78525	Developmental	DIABIMMUNE	Healthy
G78526	Transitional	DIABIMMUNE	Healthy
G78527	Stable	DIABIMMUNE	Healthy
G78528	Stable	DIABIMMUNE	Healthy
G78529	Developmental	DIABIMMUNE	Healthy
G78530	Transitional	DIABIMMUNE	Healthy
G78531	Developmental	DIABIMMUNE	Healthy
G78532	Transitional	DIABIMMUNE	Healthy
G78533	Stable	DIABIMMUNE	Healthy
G78534	Stable	DIABIMMUNE	Healthy
G78535	Stable	DIABIMMUNE	Healthy
G78536	Stable	DIABIMMUNE	Healthy
G78537	Transitional	DIABIMMUNE	Healthy
G78538	Stable	DIABIMMUNE	Healthy
G78539	Transitional	DIABIMMUNE	Healthy
G78540	Developmental	DIABIMMUNE	Healthy
G78541	Transitional	DIABIMMUNE	Healthy
G78542	Transitional	DIABIMMUNE	Healthy
G78543	Transitional	DIABIMMUNE	Healthy
G78544	Developmental	DIABIMMUNE	Healthy
G78545	Transitional	DIABIMMUNE	Healthy
G78546	Developmental	DIABIMMUNE	Healthy
G78547	Transitional	DIABIMMUNE	Healthy
G78548	Transitional	DIABIMMUNE	Healthy
G78550	Stable	DIABIMMUNE	Healthy
G78551	Stable	DIABIMMUNE	Healthy
G78552	Stable	DIABIMMUNE	Healthy
G78553	Transitional	DIABIMMUNE	Healthy
G78554	Transitional	DIABIMMUNE	Healthy
G78555	Stable	DIABIMMUNE	Healthy
G78556	Transitional	DIABIMMUNE	Healthy
G78557	Stable	DIABIMMUNE	Healthy
G78558	Developmental	DIABIMMUNE	Healthy
G78559	Developmental	DIABIMMUNE	Healthy
G78561	Developmental	DIABIMMUNE	Healthy
G78562	Developmental	DIABIMMUNE	Healthy
G78563	Developmental	DIABIMMUNE	Healthy
G78564	Transitional	DIABIMMUNE	Healthy
G78565	Transitional	DIABIMMUNE	Healthy
G78566	Transitional	DIABIMMUNE	Healthy
G78567	Transitional	DIABIMMUNE	Healthy
G78568	Transitional	DIABIMMUNE	Healthy
G78570	Transitional	DIABIMMUNE	Healthy
G78571	Transitional	DIABIMMUNE	Healthy
G78572	Transitional	DIABIMMUNE	Healthy
G78573	Stable	DIABIMMUNE	Healthy
G78574	Stable	DIABIMMUNE	Healthy
G78575	Stable	DIABIMMUNE	Healthy
G78576	Transitional	DIABIMMUNE	Healthy
G78577	Stable	DIABIMMUNE	Healthy
G78578	Stable	DIABIMMUNE	Healthy
G78579	Stable	DIABIMMUNE	Healthy
G78580	Stable	DIABIMMUNE	Healthy
G78581	Stable	DIABIMMUNE	Healthy
G78582	Transitional	DIABIMMUNE	Healthy
G78583	Transitional	DIABIMMUNE	Healthy
G78585	Developmental	DIABIMMUNE	Healthy
G78586	Stable	DIABIMMUNE	Healthy
G78587	Stable	DIABIMMUNE	Healthy
G78588	Transitional	DIABIMMUNE	Healthy
G78589	Developmental	DIABIMMUNE	Healthy
G78590	Transitional	DIABIMMUNE	Healthy
G78591	Developmental	DIABIMMUNE	Healthy
G78592	Developmental	DIABIMMUNE	Healthy
G78593	Developmental	DIABIMMUNE	Healthy
G78594	Transitional	DIABIMMUNE	Healthy
G78595	Stable	DIABIMMUNE	Healthy
G78596	Transitional	DIABIMMUNE	Healthy
G78597	Transitional	DIABIMMUNE	Healthy
G78598	Transitional	DIABIMMUNE	Healthy
G78599	Stable	DIABIMMUNE	Healthy
G78600	Stable	DIABIMMUNE	Healthy
G78601	Stable	DIABIMMUNE	Healthy
G78602	Stable	DIABIMMUNE	Healthy
G78603	Stable	DIABIMMUNE	Healthy
G78604	Stable	DIABIMMUNE	Healthy
G78605	Stable	DIABIMMUNE	Healthy
G78606	Transitional	DIABIMMUNE	Healthy
[truncated: 593 more rows]

## Sheet: Table S11
Table S11
Species-level taxonomic profiling of all samples used for Dirichlet Multinomial Mixture clustering (number of reads aligned to each clade)
Clade	021721_142	021721_183	021721_170	021721_129	021721_172	021721_74	021721_68	021721_107	021721_15	021721_27	021721_150	021721_175	021721_169	021721_95	021721_20	021721_90	021721_162	021721_180	021721_86	021721_28	021721_133	021721_168	021721_67	021721_118	021721_161	021721_80	021721_155	021721_76	021721_188	021721_16	021721_30	021721_24	021721_120	021721_84	021721_182	021721_46	021721_171	021721_99	021721_110	021721_185	021721_48	021721_181	021721_43	021721_146	021721_62	021721_135	021721_60	021721_77	021721_128
k__Archaea|p__Euryarchaeota|c__Methanobacteria|o__Methanobacteriales|f__Methanobacteriaceae|g__Methanobrevibacter|s__Methanobrevibacter_smithii	NA	NA	NA	NA	NA	NA	NA	NA	NA	NA	NA	NA	NA	NA	NA	NA	NA	NA	NA	NA	NA	NA	NA	NA	NA	NA	NA	NA	NA	NA	NA	NA	NA	NA	NA	NA	NA	NA	NA	NA	NA	NA	NA	NA	NA	NA	NA	NA	NA
k__Archaea|p__Euryarchaeota|c__Methanobacteria|o__Methanobacteriales|f__Methanobacteriaceae|g__Methanobrevibacter|s__Methanobrevibacter_woesei	NA	NA	NA	NA	NA	NA	NA	NA	NA	NA	NA	NA	NA	NA	NA	NA	NA	NA	NA	NA	NA	NA	NA	NA	NA	NA	NA	NA	NA	NA	NA	NA	NA	NA	NA	NA	NA	NA	NA	NA	NA	NA	NA	NA	NA	NA	NA	NA	NA
k__Bacteria	19314118	23598820	25531336	11612382	16998740	25855898	15702830	14024322	10969155	15988817	17399177	11903317	10235409	13172727	18375415	18269397	17986380	14092550	16773867	14696627	19819392	22436724	13304846	15646740	3403074	16850254	12076783	12135946	12565372	11430974	15405529	16321358	10631836	20323464	12255381	14363630	13539285	12440941	12447371	22660132	16132468	20872571	15907399	11580380	8893495	13590708	18348615	22564769	16095338
k__Bacteria|p__Actinobacteria|c__Actinobacteria|o__Actinomycetales|f__Actinomycetaceae|g__Actinobaculum|s__Actinobaculum_massiliense	NA	NA	NA	NA	NA	NA	NA	NA	NA	NA	NA	NA	NA	NA	NA	NA	NA	NA	NA	NA	NA	NA	NA	NA	NA	NA	NA	NA	NA	NA	NA	NA	NA	NA	NA	NA	NA	NA	NA	NA	NA	NA	NA	NA	NA	NA	NA	NA	NA
k__Bacteria|p__Actinobacteria|c__Actinobacteria|o__Actinomycetales|f__Actinomycetaceae|g__Actinomyces|s__Actinomyces_cardiffensis	NA	NA	NA	NA	NA	NA	NA	NA	NA	NA	NA	NA	NA	NA	NA	NA	NA	NA	NA	NA	NA	NA	NA	NA	NA	NA	NA	NA	NA	NA	NA	NA	NA	NA	NA	NA	NA	NA	NA	NA	NA	NA	NA	NA	NA	NA	NA	NA	NA
k__Bacteria|p__Actinobacteria|c__Actinobacteria|o__Actinomycetales|f__Actinomycetaceae|g__Actinomyces|s__Actinomyces_europaeus	0	0	0	0	0	0	0	0	0	0	0	0	0	0	0	0	0	0	0	0	0	0	0	0	0	0	0	0	0	0	0	0	0	0	0	0	0	0	0	0	0	0	0	0	0	0	0	0	0
k__Bacteria|p__Actinobacteria|c__Actinobacteria|o__Actinomycetales|f__Actinomycetaceae|g__Actinomyces|s__Actinomyces_georgiae	NA	NA	NA	NA	NA	NA	NA	NA	NA	NA	NA	NA	NA	NA	NA	NA	NA	NA	NA	NA	NA	NA	NA	NA	NA	NA	NA	NA	NA	NA	NA	NA	NA	NA	NA	NA	NA	NA	NA	NA	NA	NA	NA	NA	NA	NA	NA	NA	NA
k__Bacteria|p__Actinobacteria|c__Actinobacteria|o__Actinomycetales|f__Actinomycetaceae|g__Actinomyces|s__Actinomyces_graevenitzii	0	3768	0	0	912	0	0	45	0	0	3227	0	206	0	0	0	1934	0	0	0	0	0	0	0	0	0	0	0	0	0	4382	8341	455	0	0	0	143	0	0	1691	2186	0	0	569	0	0	0	0	0
k__Bacteria|p__Actinobacteria|c__Actinobacteria|o__Actinomycetales|f__Actinomycetaceae|g__Actinomyces|s__Actinomyces_johnsonii	0	0	0	0	0	0	0	0	0	0	0	0	0	0	0	0	0	0	0	0	0	0	0	0	0	0	0	0	0	0	0	0	0	0	0	0	0	0	0	0	0	0	0	0	0	0	0	0	0
k__Bacteria|p__Actinobacteria|c__Actinobacteria|o__Actinomycetales|f__Actinomycetaceae|g__Actinomyces|s__Actinomyces_massiliensis	0	0	0	0	0	0	499	0	0	0	0	0	0	0	0	0	0	0	0	0	0	0	0	0	0	0	0	0	0	0	0	0	0	0	0	0	0	0	0	0	0	0	0	0	0	0	0	0	0
k__Bacteria|p__Actinobacteria|c__Actinobacteria|o__Actinomycetales|f__Actinomycetaceae|g__Actinomyces|s__Actinomyces_naeslundii	0	0	0	0	0	0	0	674	0	0	0	0	0	0	0	0	0	625	0	0	0	902	0	0	0	0	10678	9567	0	151	0	0	1174	0	0	0	0	0	0	0	1809	0	0	1526	0	0	0	0	4540
k__Bacteria|p__Actinobacteria|c__Actinobacteria|o__Actinomycetales|f__Actinomycetaceae|g__Actinomyces|s__Actinomyces_odontolyticus	0	13807	9631	0	145	0	2389	3275	0	619	801	3962	0	0	0	0	0	2032	54	0	0	497	0	1000	0	0	701	1480	637	123	1898	14554	502	0	0	0	709	0	0	1288	834	4573	0	686	1179	593	226	2855	2056
k__Bacteria|p__Actinobacteria|c__Actinobacteria|o__Actinomycetales|f__Actinomycetaceae|g__Actinomyces|s__Actinomyces_oris	0	0	0	0	0	0	736	0	0	0	0	0	0	0	0	0	0	813	0	0	0	0	0	0	0	0	8844	8180	0	0	4856	0	0	0	0	0	0	0	0	0	0	0	0	556	0	0	0	0	0
k__Bacteria|p__Actinobacteria|c__Actinobacteria|o__Actinomycetales|f__Actinomycetaceae|g__Actinomyces|s__Actinomyces_radingae	0	0	0	0	0	0	0	0	0	0	0	0	0	0	0	0	0	0	0	0	0	0	0	0	0	0	0	0	0	0	0	0	0	0	0	0	0	0	0	0	0	0	0	0	0	0	0	0	0
k__Bacteria|p__Actinobacteria|c__Actinobacteria|o__Actinomycetales|f__Actinomycetaceae|g__Actinomyces|s__Actinomyces_turicensis	0	0	0	0	0	0	0	0	0	0	0	0	0	0	0	0	0	0	0	0	0	0	0	0	0	0	0	0	0	0	0	0	0	0	0	12942	0	0	0	0	0	0	0	0	0	99	0	0	0
k__Bacteria|p__Actinobacteria|c__Actinobacteria|o__Actinomycetales|f__Actinomycetaceae|g__Actinomyces|s__Actinomyces_urogenitalis	NA	NA	NA	NA	NA	NA	NA	NA	NA	NA	NA	NA	NA	NA	NA	NA	NA	NA	NA	NA	NA	NA	NA	NA	NA	NA	NA	NA	NA	NA	NA	NA	NA	NA	NA	NA	NA	NA	NA	NA	NA	NA	NA	NA	NA	NA	NA	NA	NA
k__Bacteria|p__Actinobacteria|c__Actinobacteria|o__Actinomycetales|f__Actinomycetaceae|g__Actinomyces|s__Actinomyces_viscosus	0	0	0	0	0	0	0	0	0	0	0	0	0	0	0	0	0	455	0	0	0	0	0	0	0	0	0	0	0	0	0	0	0	0	0	0	0	0	0	0	0	0	0	0	0	0	0	0	0
k__Bacteria|p__Actinobacteria|c__Actinobacteria|o__Actinomycetales|f__Actinomycetaceae|g__Actinotignum|s__Actinotignum_schaalii	NA	NA	NA	NA	NA	NA	NA	NA	NA	NA	NA	NA	NA	NA	NA	NA	NA	NA	NA	NA	NA	NA	NA	NA	NA	NA	NA	NA	NA	NA	NA	NA	NA	NA	NA	NA	NA	NA	NA	NA	NA	NA	NA	NA	NA	NA	NA	NA	NA
k__Bacteria|p__Actinobacteria|c__Actinobacteria|o__Actinomycetales|f__Actinomycetaceae|g__Actinotignum|s__Actinotignum_timonense	NA	NA	NA	NA	NA	NA	NA	NA	NA	NA	NA	NA	NA	NA	NA	NA	NA	NA	NA	NA	NA	NA	NA	NA	NA	NA	NA	NA	NA	NA	NA	NA	NA	NA	NA	NA	NA	NA	NA	NA	NA	NA	NA	NA	NA	NA	NA	NA	NA
k__Bacteria|p__Actinobacteria|c__Actinobacteria|o__Actinomycetales|f__Actinomycetaceae|g__Trueperella|s__Trueperella_bernardiae	NA	NA	NA	NA	NA	NA	NA	NA	NA	NA	NA	NA	NA	NA	NA	NA	NA	NA	NA	NA	NA	NA	NA	NA	NA	NA	NA	NA	NA	NA	NA	NA	NA	NA	NA	NA	NA	NA	NA	NA	NA	NA	NA	NA	NA	NA	NA	NA	NA
k__Bacteria|p__Actinobacteria|c__Actinobacteria|o__Actinomycetales|f__Actinomycetaceae|g__Varibaculum|s__Varibaculum_cambriense	0	0	0	0	0	0	0	0	0	0	291	0	0	0	0	3734	0	0	0	0	0	0	0	0	0	0	197	4245	0	0	0	0	0	6225	0	0	0	0	0	3603	0	1311	0	0	0	0	0	0	450
k__Bacteria|p__Actinobacteria|c__Actinobacteria|o__Bifidobacteriales|f__Bifidobacteriaceae|g__Aeriscardovia|s__Aeriscardovia_aeriphila	3044	1908	745	499	1969	980	169	784	0	1636	1424	918	142	185	0	1023	1583	1092	539	0	0	385	0	0	369	587	249	0	0	0	181	0	0	0	0	0	161	478	670	2086	0	828	0	0	0	0	621	1960	324
k__Bacteria|p__Actinobacteria|c__Actinobacteria|o__Bifidobacteriales|f__Bifidobacteriaceae|g__Alloscardovia|s__Alloscardovia_omnicolens	0	0	0	0	0	0	0	0	0	0	0	0	0	0	0	0	0	0	0	0	0	0	352	0	0	0	0	0	0	0	0	0	0	0	0	0	0	0	0	0	0	0	0	0	0	0	0	0	0
k__Bacteria|p__Actinobacteria|c__Actinobacteria|o__Bifidobacteriales|f__Bifidobacteriaceae|g__Bifidobacterium|s__Bifidobacterium_adolescentis	6644137	0	0	0	0	0	0	0	0	0	0	0	0	0	2815	0	200	24866	0	0	0	0	0	0	0	0	281875	0	0	1972	0	0	813747	0	0	0	0	0	0	0	0	0	0	636915	0	194811	0	0	0
k__Bacteria|p__Actinobacteria|c__Actinobacteria|o__Bifidobacteriales|f__Bifidobacteriaceae|g__Bifidobacterium|s__Bifidobacterium_angulatum	NA	NA	NA	NA	NA	NA	NA	NA	NA	NA	NA	NA	NA	NA	NA	NA	NA	NA	NA	NA	NA	NA	NA	NA	NA	NA	NA	NA	NA	NA	NA	NA	NA	NA	NA	NA	NA	NA	NA	NA	NA	NA	NA	NA	NA	NA	NA	NA	NA
k__Bacteria|p__Actinobacteria|c__Actinobacteria|o__Bifidobacteriales|f__Bifidobacteriaceae|g__Bifidobacterium|s__Bifidobacterium_animalis	0	0	0	6414	0	0	1012	0	0	5193	0	29061	0	0	0	0	76942	50164	0	2324	0	0	0	3356	0	0	0	271966	0	0	592230	0	0	0	0	0	3484	0	0	0	0	0	0	0	0	44271	0	0	111331
k__Bacteria|p__Actinobacteria|c__Actinobacteria|o__Bifidobacteriales|f__Bifidobacteriaceae|g__Bifidobacterium|s__Bifidobacterium_bifidum	2315995	14636602	6381991	248774	0	0	459338	0	0	1822167	0	433340	0	0	0	0	0	291242	0	0	538653	742682	0	631888	0	0	2147302	0	0	0	740920	0	0	0	218943	0	242681	0	614197	0	0	0	0	1070810	0	198874	0	0	0
k__Bacteria|p__Actinobacteria|c__Actinobacteria|o__Bifidobacteriales|f__Bifidobacteriaceae|g__Bifidobacterium|s__Bifidobacterium_breve	0	0	0	180716	0	0	39182	3273	0	3155364	26556	82825	581955	0	5816	0	0	20570	0	0	0	7942	0	343846	0	0	0	0	497688	0	333371	0	430	0	8411	0	47415	0	28921	0	1422774	0	0	24155	0	2254	0	0	1005628
k__Bacteria|p__Actinobacteria|c__Actinobacteria|o__Bifidobacteriales|f__Bifidobacteriaceae|g__Bifidobacterium|s__Bifidobacterium_catenulatum	0	0	0	0	0	0	0	0	0	0	0	0	0	0	0	0	0	0	0	0	0	0	0	0	0	0	0	0	0	0	0	0	0	0	0	0	0	0	0	0	0	0	0	0	0	0	0	0	0
k__Bacteria|p__Actinobacteria|c__Actinobacteria|o__Bifidobacteriales|f__Bifidobacteriaceae|g__Bifidobacterium|s__Bifidobacterium_dentium	32947	2994749	1079625	0	0	0	0	0	0	0	0	0	0	0	0	0	0	0	0	0	0	0	305	0	0	0	0	0	110582	0	0	0	0	0	0	763	0	0	0	0	0	0	0	0	0	1915	0	0	0
k__Bacteria|p__Actinobacteria|c__Actinobacteria|o__Bifidobacteriales|f__Bifidobacteriaceae|g__Bifidobacterium|s__Bifidobacterium_gallinarum	699	0	0	0	0	0	0	0	0	0	0	0	0	0	0	0	0	0	0	0	0	0	0	0	0	0	72	0	0	0	0	0	0	0	0	0	0	72	0	0	0	0	0	0	0	0	0	0	0
k__Bacteria|p__Actinobacteria|c__Actinobacteria|o__Bifidobacteriales|f__Bifidobacteriaceae|g__Bifidobacterium|s__Bifidobacterium_kashiwanohense	0	0	0	0	0	0	0	0	0	0	0	0	0	0	0	0	0	0	0	0	0	0	0	0	0	0	0	0	0	0	0	0	0	0	0	0	0	0	0	0	0	0	0	0	0	0	0	0	0
k__Bacteria|p__Actinobacteria|c__Actinobacteria|o__Bifidobacteriales|f__Bifidobacteriaceae|g__Bifidobacterium|s__Bifidobacterium_longum	7243598	0	0	286127	9787173	20337061	1646283	3078086	0	2357411	1708314	3325178	1876614	4736045	118325	8326166	1044789	973236	8613674	0	255308	20290117	48340	647136	1177658	1481705	1447256	0	4736634	91562	1279402	0	55582	104743	29214	208921	2465043	782277	1430339	0	44499	0	9661	302567	0	637369	11008037	15073843	4119684
k__Bacteria|p__Actinobacteria|c__Actinobacteria|o__Bifidobacteriales|f__Bifidobacteriaceae|g__Bifidobacterium|s__Bifidobacterium_moukalabense	NA	NA	NA	NA	NA	NA	NA	NA	NA	NA	NA	NA	NA	NA	NA	NA	NA	NA	NA	NA	NA	NA	NA	NA	NA	NA	NA	NA	NA	NA	NA	NA	NA	NA	NA	NA	NA	NA	NA	NA	NA	NA	NA	NA	NA	NA	NA	NA	NA
k__Bacteria|p__Actinobacteria|c__Actinobacteria|o__Bifidobacteriales|f__Bifidobacteriaceae|g__Bifidobacterium|s__Bifidobacterium_pseudocatenulatum	113292	0	0	1243358	0	0	0	0	0	0	5225826	2493974	0	0	17719	0	5591033	1425602	0	0	305179	0	50448	2113911	0	1500008	1076532	0	3754135	96521	0	0	0	0	0	0	1322887	1413468	3638454	17346533	0	12626773	0	681096	0	131151	0	0	0
k__Bacteria|p__Actinobacteria|c__Actinobacteria|o__Bifidobacteriales|f__Bifidobacteriaceae|g__Bifidobacterium|s__Bifidobacterium_pseudolongum	NA	NA	NA	NA	NA	NA	NA	NA	NA	NA	NA	NA	NA	NA	NA	NA	NA	NA	NA	NA	NA	NA	NA	NA	NA	NA	NA	NA	NA	NA	NA	NA	NA	NA	NA	NA	NA	NA	NA	NA	NA	NA	NA	NA	NA	NA	NA	NA	NA
k__Bacteria|p__Actinobacteria|c__Actinobacteria|o__Bifidobacteriales|f__Bifidobacteriaceae|g__Bifidobacterium|s__Bifidobacterium_pullorum	18798	0	0	0	0	0	0	0	0	0	0	0	0	0	0	0	0	0	0	0	0	0	0	0	0	0	947	0	0	631	0	0	0	0	0	0	0	1226	0	0	0	0	0	0	0	0	0	0	0
k__Bacteria|p__Actinobacteria|c__Actinobacteria|o__Bifidobacteriales|f__Bifidobacteriaceae|g__Bifidobacterium|s__Bifidobacterium_saeculare	340	0	0	0	0	0	0	0	0	0	0	0	0	0	0	0	0	0	0	0	0	0	0	0	0	0	153	0	0	0	0	0	0	0	0	0	0	95	0	0	0	0	0	0	0	0	0	0	0
k__Bacteria|p__Actinobacteria|c__Actinobacteria|o__Bifidobacteriales|f__Bifidobacteriaceae|g__Bifidobacterium|s__Bifidobacterium_scardovii	0	0	0	0	0	0	0	0	0	0	0	0	0	0	0	0	0	0	0	0	0	0	0	0	0	0	0	0	0	0	0	0	0	0	0	0	0	0	0	0	0	0	0	0	0	0	0	0	0
k__Bacteria|p__Actinobacteria|c__Actinobacteria|o__Bifidobacteriales|f__Bifidobacteriaceae|g__Gardnerella|s__Gardnerella_vaginalis	0	0	0	0	0	0	0	0	0	0	0	0	0	0	0	0	0	0	0	0	0	0	0	0	0	0	0	0	0	0	0	0	0	0	0	0	0	0	0	0	0	0	0	0	0	0	0	0	0
k__Bacteria|p__Actinobacteria|c__Actinobacteria|o__Bifidobacteriales|f__Bifidobacteriaceae|g__Parascardovia|s__Parascardovia_denticolens	NA	NA	NA	NA	NA	NA	NA	NA	NA	NA	NA	NA	NA	NA	NA	NA	NA	NA	NA	NA	NA	NA	NA	NA	NA	NA	NA	NA	NA	NA	NA	NA	NA	NA	NA	NA	NA	NA	NA	NA	NA	NA	NA	NA	NA	NA	NA	NA	NA
k__Bacteria|p__Actinobacteria|c__Actinobacteria|o__Bifidobacteriales|f__Bifidobacteriaceae|g__Scardovia|s__Scardovia_wiggsiae	0	575	275124	0	0	0	0	0	0	0	0	0	0	0	0	0	0	0	0	0	0	0	0	0	0	0	0	0	0	0	0	0	0	0	0	0	0	0	0	0	0	0	0	0	0	0	0	0	0
k__Bacteria|p__Actinobacteria|c__Actinobacteria|o__Corynebacteriales|f__Corynebacteriaceae|g__Corynebacterium|s__Corynebacterium_accolens	0	0	0	0	0	0	0	0	0	0	0	0	0	0	0	0	0	0	0	0	0	0	0	0	0	0	0	0	0	0	0	0	0	0	0	0	0	0	0	0	0	0	0	0	0	0	0	0	0
k__Bacteria|p__Actinobacteria|c__Actinobacteria|o__Corynebacteriales|f__Corynebacteriaceae|g__Corynebacterium|s__Corynebacterium_amycolatum	0	0	0	0	0	0	0	0	0	0	0	0	0	0	0	0	0	0	0	0	0	0	0	0	0	0	1178	0	0	0	0	358	0	0	0	0	0	0	0	0	0	0	0	0	0	0	0	0	0
k__Bacteria|p__Actinobacteria|c__Actinobacteria|o__Corynebacteriales|f__Corynebacteriaceae|g__Corynebacterium|s__Corynebacterium_argentoratense	0	0	0	0	0	0	429	0	0	0	0	685	0	0	0	0	0	0	0	0	0	0	0	0	0	0	0	0	0	0	0	0	0	0	0	0	0	0	0	0	0	0	0	0	0	0	0	0	0
k__Bacteria|p__Actinobacteria|c__Actinobacteria|o__Corynebacteriales|f__Corynebacteriaceae|g__Corynebacterium|s__Corynebacterium_callunae	NA	NA	NA	NA	NA	NA	NA	NA	NA	NA	NA	NA	NA	NA	NA	NA	NA	NA	NA	NA	NA	NA	NA	NA	NA	NA	NA	NA	NA	NA	NA	NA	NA	NA	NA	NA	NA	NA	NA	NA	NA	NA	NA	NA	NA	NA	NA	NA	NA
k__Bacteria|p__Actinobacteria|c__Actinobacteria|o__Corynebacteriales|f__Corynebacteriaceae|g__Corynebacterium|s__Corynebacterium_coyleae	NA	NA	NA	NA	NA	NA	NA	NA	NA	NA	NA	NA	NA	NA	NA	NA	NA	NA	NA	NA	NA	NA	NA	NA	NA	NA	NA	NA	NA	NA	NA	NA	NA	NA	NA	NA	NA	NA	NA	NA	NA	NA	NA	NA	NA	NA	NA	NA	NA
k__Bacteria|p__Actinobacteria|c__Actinobacteria|o__Corynebacteriales|f__Corynebacteriaceae|g__Corynebacterium|s__Corynebacterium_durum	0	0	0	0	0	0	6991	0	0	0	0	0	0	0	0	0	0	0	0	0	0	0	0	0	0	0	0	0	0	0	3868	0	699	0	0	0	0	0	0	0	0	0	0	2043	0	0	0	0	0
k__Bacteria|p__Actinobacteria|c__Actinobacteria|o__Corynebacteriales|f__Corynebacteriaceae|g__Corynebacterium|s__Corynebacterium_falsenii	0	0	0	0	0	0	0	0	0	0	0	0	0	0	0	0	0	0	0	0	0	0	0	0	0	0	0	0	0	0	0	0	0	0	0	0	0	0	0	0	0	0	0	0	0	0	0	0	0
k__Bacteria|p__Actinobacteria|c__Actinobacteria|o__Corynebacteriales|f__Corynebacteriaceae|g__Corynebacterium|s__Corynebacterium_glutamicum	NA	NA	NA	NA	NA	NA	NA	NA	NA	NA	NA	NA	NA	NA	NA	NA	NA	NA	NA	NA	NA	NA	NA	NA	NA	NA	NA	NA	NA	NA	NA	NA	NA	NA	NA	NA	NA	NA	NA	NA	NA	NA	NA	NA	NA	NA	NA	NA	NA
k__Bacteria|p__Actinobacteria|c__Actinobacteria|o__Corynebacteriales|f__Corynebacteriaceae|g__Corynebacterium|s__Corynebacterium_glyciniphilum	NA	NA	NA	NA	NA	NA	NA	NA	NA	NA	NA	NA	NA	NA	NA	NA	NA	NA	NA	NA	NA	NA	NA	NA	NA	NA	NA	NA	NA	NA	NA	NA	NA	NA	NA	NA	NA	NA	NA	NA	NA	NA	NA	NA	NA	NA	NA	NA	NA
k__Bacteria|p__Actinobacteria|c__Actinobacteria|o__Corynebacteriales|f__Corynebacteriaceae|g__Corynebacterium|s__Corynebacterium_kroppenstedtii	0	0	0	0	0	0	0	0	0	0	0	0	0	0	0	858	0	0	0	0	0	0	0	0	0	0	0	0	0	0	0	0	0	0	0	0	0	0	0	0	0	0	0	0	0	0	0	0	0
k__Bacteria|p__Actinobacteria|c__Actinobacteria|o__Corynebacteriales|f__Corynebacteriaceae|g__Corynebacterium|s__Corynebacterium_provencense	0	0	0	0	0	0	0	0	0	0	0	0	0	0	0	0	0	0	0	0	0	0	0	0	0	0	0	0	0	429	0	0	0	0	0	0	0	0	0	0	0	0	0	0	0	0	0	0	0
k__Bacteria|p__Actinobacteria|c__Actinobacteria|o__Corynebacteriales|f__Corynebacteriaceae|g__Corynebacterium|s__Corynebacterium_pseudodiphtheriticum	0	0	0	0	93	0	0	0	0	579	0	0	0	0	0	0	0	0	0	0	0	0	0	0	0	0	0	7346	0	0	0	0	0	0	0	0	0	0	0	0	0	0	0	0	0	0	0	0	0
k__Bacteria|p__Actinobacteria|c__Actinobacteria|o__Corynebacteriales|f__Corynebacteriaceae|g__Corynebacterium|s__Corynebacterium_riegelii	NA	NA	NA	NA	NA	NA	NA	NA	NA	NA	NA	NA	NA	NA	NA	NA	NA	NA	NA	NA	NA	NA	NA	NA	NA	NA	NA	NA	NA	NA	NA	NA	NA	NA	NA	NA	NA	NA	NA	NA	NA	NA	NA	NA	NA	NA	NA	NA	NA
k__Bacteria|p__Actinobacteria|c__Actinobacteria|o__Corynebacteriales|f__Corynebacteriaceae|g__Corynebacterium|s__Corynebacterium_striatum	0	0	0	0	0	0	0	0	0	0	0	0	0	0	0	0	0	0	0	0	0	0	0	0	0	0	0	0	0	0	0	0	0	0	0	0	0	0	0	0	0	0	0	0	0	0	0	0	0
k__Bacteria|p__Actinobacteria|c__Actinobacteria|o__Corynebacteriales|f__Corynebacteriaceae|g__Corynebacterium|s__Corynebacterium_variabile	0	0	0	0	0	0	0	0	0	0	0	0	0	0	0	0	0	0	0	0	0	0	0	0	0	0	0	0	0	1115	0	0	0	0	0	0	0	0	0	0	0	0	0	0	0	0	0	0	0
k__Bacteria|p__Actinobacteria|c__Actinobacteria|o__Corynebacteriales|f__Corynebacteriales_unclassified|g__Lawsonella|s__Lawsonella_clevelandensis	0	0	0	0	0	0	0	0	0	0	0	0	0	0	0	0	0	0	0	0	0	0	0	0	0	0	0	0	0	0	0	0	0	0	0	0	0	0	0	0	0	0	0	0	0	0	0	0	0
k__Bacteria|p__Actinobacteria|c__Actinobacteria|o__Corynebacteriales|f__Gordoniaceae|g__Gordonia|s__Gordonia_jacobaea	NA	NA	NA	NA	NA	NA	NA	NA	NA	NA	NA	NA	NA	NA	NA	NA	NA	NA	NA	NA	NA	NA	NA	NA	NA	NA	NA	NA	NA	NA	NA	NA	NA	NA	NA	NA	NA	NA	NA	NA	NA	NA	NA	NA	NA	NA	NA	NA	NA
k__Bacteria|p__Actinobacteria|c__Actinobacteria|o__Corynebacteriales|f__Gordoniaceae|g__Gordonia|s__Gordonia_otitidis	NA	NA	NA	NA	NA	NA	NA	NA	NA	NA	NA	NA	NA	NA	NA	NA	NA	NA	NA	NA	NA	NA	NA	NA	NA	NA	NA	NA	NA	NA	NA	NA	NA	NA	NA	NA	NA	NA	NA	NA	NA	NA	NA	NA	NA	NA	NA	NA	NA
k__Bacteria|p__Actinobacteria|c__Actinobacteria|o__Corynebacteriales|f__Gordoniaceae|g__Gordonia|s__Gordonia_sputi	NA	NA	NA	NA	NA	NA	NA	NA	NA	NA	NA	NA	NA	NA	NA	NA	NA	NA	NA	NA	NA	NA	NA	NA	NA	NA	NA	NA	NA	NA	NA	NA	NA	NA	NA	NA	NA	NA	NA	NA	NA	NA	NA	NA	NA	NA	NA	NA	NA
k__Bacteria|p__Actinobacteria|c__Actinobacteria|o__Corynebacteriales|f__Nocardiaceae|g__Rhodococcus|s__Rhodococcus_enclensis	0	0	0	0	0	0	0	0	0	0	0	0	0	0	0	0	0	0	0	0	0	0	0	0	0	0	0	0	0	0	0	0	0	0	0	0	0	0	0	0	0	0	0	0	0	0	0	0	0
k__Bacteria|p__Actinobacteria|c__Actinobacteria|o__Corynebacteriales|f__Nocardiaceae|g__Rhodococcus|s__Rhodococcus_erythropolis	0	0	0	0	0	0	0	0	0	0	0	0	0	0	0	0	0	0	0	0	0	0	0	0	0	0	0	0	0	0	0	0	0	0	0	0	0	0	0	0	0	0	0	0	0	0	0	0	0
k__Bacteria|p__Actinobacteria|c__Actinobacteria|o__Corynebacteriales|f__Nocardiaceae|g__Rhodococcus|s__Rhodococcus_qingshengii	0	0	0	0	0	0	0	0	0	0	0	0	0	0	0	0	0	0	0	0	0	0	0	0	0	0	0	0	0	0	0	0	0	0	0	0	0	0	0	0	0	0	0	0	0	0	0	0	0
k__Bacteria|p__Actinobacteria|c__Actinobacteria|o__Corynebacteriales|f__Tsukamurellaceae|g__Tsukamurella|s__Tsukamurella_pulmonis	NA	NA	NA	NA	NA	NA	NA	NA	NA	NA	NA	NA	NA	NA	NA	NA	NA	NA	NA	NA	NA	NA	NA	NA	NA	NA	NA	NA	NA	NA	NA	NA	NA	NA	NA	NA	NA	NA	NA	NA	NA	NA	NA	NA	NA	NA	NA	NA	NA
k__Bacteria|p__Actinobacteria|c__Actinobacteria|o__Micrococcales|f__Dermabacteraceae|g__Brachybacterium|s__Brachybacterium_nesterenkovii	0	0	0	0	0	0	0	0	0	0	0	0	0	0	0	0	0	0	0	0	0	0	0	0	0	0	0	0	0	0	0	0	0	0	0	0	0	0	0	0	0	0	0	0	0	0	0	0	0
k__Bacteria|p__Actinobacteria|c__Actinobacteria|o__Micrococcales|f__Dermabacteraceae|g__Dermabacter|s__Dermabacter_hominis	NA	NA	NA	NA	NA	NA	NA	NA	NA	NA	NA	NA	NA	NA	NA	NA	NA	NA	NA	NA	NA	NA	NA	NA	NA	NA	NA	NA	NA	NA	NA	NA	NA	NA	NA	NA	NA	NA	NA	NA	NA	NA	NA	NA	NA	NA	NA	NA	NA
k__Bacteria|p__Actinobacteria|c__Actinobacteria|o__Micrococcales|f__Dermacoccaceae|g__Dermacoccus|s__Dermacoccus_nishinomiyaensis	0	0	0	0	0	0	0	0	0	0	0	0	0	0	0	0	0	0	0	0	0	0	0	0	0	0	0	0	0	0	0	0	0	0	0	0	0	0	0	0	0	0	0	0	0	0	0	0	0
k__Bacteria|p__Actinobacteria|c__Actinobacteria|o__Micrococcales|f__Micrococcaceae|g__Kocuria|s__Kocuria_kristinae	0	0	0	0	0	0	0	0	0	0	0	0	0	0	0	0	0	0	0	0	0	0	0	0	0	0	0	0	0	0	0	0	0	0	0	0	0	0	0	0	0	0	0	0	0	0	0	0	0
k__Bacteria|p__Actinobacteria|c__Actinobacteria|o__Micrococcales|f__Micrococcaceae|g__Kocuria|s__Kocuria_rhizophila	0	0	0	0	0	0	0	0	0	0	0	0	0	0	0	0	6107	0	0	0	0	0	0	0	0	0	0	0	0	0	0	0	0	0	0	0	0	0	0	0	0	0	0	0	0	0	0	0	0
k__Bacteria|p__Actinobacteria|c__Actinobacteria|o__Micrococcales|f__Micrococcaceae|g__Kocuria|s__Kocuria_varians	0	0	0	0	0	0	0	0	0	0	0	0	0	0	0	0	0	0	0	0	0	0	0	0	0	0	0	0	0	0	0	314	0	0	0	0	0	0	0	0	0	0	0	0	0	0	0	0	0
k__Bacteria|p__Actinobacteria|c__Actinobacteria|o__Micrococcales|f__Micrococcaceae|g__Rothia|s__Rothia_dentocariosa	0	0	0	0	0	0	1004	0	0	0	0	0	0	0	0	0	0	0	0	0	0	0	2816	0	0	0	0	0	0	0	0	0	0	0	0	0	0	0	0	0	251	0	0	0	0	0	0	0	0
k__Bacteria|p__Actinobacteria|c__Actinobacteria|o__Micrococcales|f__Micrococcaceae|g__Rothia|s__Rothia_mucilaginosa	57	141	197	1233	10526	541	35085	2011	0	0	1536	239	83	3148	0	2550	6682	7319	256	0	873	0	36877	0	516	29	0	220	1802	2378	43626	4241	635	204	0	0	0	913	4479	10237	163	2655	0	8770	680	377	0	3845	7052
k__Bacteria|p__Actinobacteria|c__Actinobacteria|o__Micrococcales|f__Micrococcales_unclassified|g__Tropheryma|s__Tropheryma_whipplei	NA	NA	NA	NA	NA	NA	NA	NA	NA	NA	NA	NA	NA	NA	NA	NA	NA	NA	NA	NA	NA	NA	NA	NA	NA	NA	NA	NA	NA	NA	NA	NA	NA	NA	NA	NA	NA	NA	NA	NA	NA	NA	NA	NA	NA	NA	NA	NA	NA
k__Bacteria|p__Actinobacteria|c__Actinobacteria|o__Propionibacteriales|f__Propionibacteriaceae|g__Acidipropionibacterium|s__Acidipropionibacterium_acidipropionici	0	0	0	0	0	0	0	0	0	0	0	0	0	0	0	0	0	7660	0	0	0	0	0	0	0	0	0	0	0	0	0	0	0	0	0	0	0	0	0	0	0	0	0	0	0	0	0	0	0
k__Bacteria|p__Actinobacteria|c__Actinobacteria|o__Propionibacteriales|f__Propionibacteriaceae|g__Cutibacterium|s__Cutibacterium_acnes	0	0	143	0	0	0	0	0	0	0	0	0	0	0	0	0	0	0	0	0	0	0	0	0	0	0	0	0	0	0	0	0	0	0	0	0	0	0	0	0	0	0	0	0	0	0	0	0	0
k__Bacteria|p__Actinobacteria|c__Actinobacteria|o__Propionibacteriales|f__Propionibacteriaceae|g__Cutibacterium|s__Cutibacterium_avidum	0	0	35454	0	2693	0	0	0	0	0	0	0	0	0	0	0	1404	0	0	0	0	0	0	0	29204	0	0	0	0	0	0	0	0	0	0	0	0	0	0	342716	0	0	0	0	0	0	0	0	0
k__Bacteria|p__Actinobacteria|c__Actinobacteria|o__Propionibacteriales|f__Propionibacteriaceae|g__Cutibacterium|s__Cutibacterium_granulosum	0	0	0	0	0	0	0	0	0	0	0	0	0	0	0	3062	0	0	0	0	0	0	0	0	0	0	0	0	0	0	0	0	0	0	0	0	0	0	0	0	0	0	0	0	0	0	0	0	0
k__Bacteria|p__Actinobacteria|c__Actinobacteria|o__Propionibacteriales|f__Propionibacteriaceae|g__Propionibacterium|s__Propionibacterium_freudenreichii	0	0	0	0	0	0	0	0	0	0	0	0	0	0	0	0	0	4090	0	0	0	0	0	0	0	0	0	0	0	0	0	0	0	0	0	0	0	0	0	0	0	0	0	0	0	0	0	0	0
k__Bacteria|p__Actinobacteria|c__Actinobacteria|o__Propionibacteriales|f__Propionibacteriaceae|g__Propionimicrobium|s__Propionimicrobium_lymphophilum	NA	NA	NA	NA	NA	NA	NA	NA	NA	NA	NA	NA	NA	NA	NA	NA	NA	NA	NA	NA	NA	NA	NA	NA	NA	NA	NA	NA	NA	NA	NA	NA	NA	NA	NA	NA	NA	NA	NA	NA	NA	NA	NA	NA	NA	NA	NA	NA	NA
k__Bacteria|p__Actinobacteria|c__Actinobacteria|o__Propionibacteriales|f__Propionibacteriaceae|g__Pseudopropionibacterium|s__Pseudopropionibacterium_propionicum	0	0	0	0	0	0	0	0	0	0	0	0	0	0	0	0	0	0	0	0	0	0	0	0	0	0	0	16511	0	0	0	0	0	0	0	0	0	0	0	0	0	0	0	0	0	0	0	0	0
k__Bacteria|p__Actinobacteria|c__Coriobacteriia|o__Coriobacteriales|f__Atopobiaceae|g__Atopobium|s__Atopobium_deltae	NA	NA	NA	NA	NA	NA	NA	NA	NA	NA	NA	NA	NA	NA	NA	NA	NA	NA	NA	NA	NA	NA	NA	NA	NA	NA	NA	NA	NA	NA	NA	NA	NA	NA	NA	NA	NA	NA	NA	NA	NA	NA	NA	NA	NA	NA	NA	NA	NA
k__Bacteria|p__Actinobacteria|c__Coriobacteriia|o__Coriobacteriales|f__Atopobiaceae|g__Atopobium|s__Atopobium_minutum	0	0	0	0	0	0	0	0	0	0	0	0	0	0	0	0	0	0	0	0	0	0	0	0	0	0	0	0	0	0	0	0	0	0	0	0	0	0	0	0	0	0	0	0	0	0	0	0	0
k__Bacteria|p__Actinobacteria|c__Coriobacteriia|o__Coriobacteriales|f__Atopobiaceae|g__Atopobium|s__Atopobium_parvulum	0	0	3775	0	0	0	0	0	0	0	0	0	0	0	0	0	0	0	0	0	0	0	0	0	0	0	0	0	0	0	0	0	0	0	0	0	0	0	0	0	0	0	0	0	0	0	0	0	0
k__Bacteria|p__Actinobacteria|c__Coriobacteriia|o__Coriobacteriales|f__Atopobiaceae|g__Atopobium|s__Atopobium_rimae	NA	NA	NA	NA	NA	NA	NA	NA	NA	NA	NA	NA	NA	NA	NA	NA	NA	NA	NA	NA	NA	NA	NA	NA	NA	NA	NA	NA	NA	NA	NA	NA	NA	NA	NA	NA	NA	NA	NA	NA	NA	NA	NA	NA	NA	NA	NA	NA	NA
k__Bacteria|p__Actinobacteria|c__Coriobacteriia|o__Coriobacteriales|f__Atopobiaceae|g__Atopobium|s__Atopobium_vaginae	0	0	0	0	0	0	0	0	0	0	0	0	0	0	0	0	0	0	0	0	0	0	0	0	0	0	0	0	0	0	0	0	0	0	0	0	0	0	0	0	0	0	0	0	0	0	0	0	0
k__Bacteria|p__Actinobacteria|c__Coriobacteriia|o__Coriobacteriales|f__Atopobiaceae|g__Olsenella|s__Olsenella_profusa	NA	NA	NA	NA	NA	NA	NA	NA	NA	NA	NA	NA	NA	NA	NA	NA	NA	NA	NA	NA	NA	NA	NA	NA	NA	NA	NA	NA	NA	NA	NA	NA	NA	NA	NA	NA	NA	NA	NA	NA	NA	NA	NA	NA	NA	NA	NA	NA	NA
k__Bacteria|p__Actinobacteria|c__Coriobacteriia|o__Coriobacteriales|f__Atopobiaceae|g__Olsenella|s__Olsenella_scatoligenes	0	0	0	0	0	0	0	0	0	0	32	0	0	0	0	0	63	0	0	0	0	0	0	0	0	0	0	0	0	0	0	0	0	0	0	0	0	0	0	0	0	0	0	0	0	32	0	0	0
k__Bacteria|p__Actinobacteria|c__Coriobacteriia|o__Coriobacteriales|f__Atopobiaceae|g__Olsenella|s__Olsenella_uli	0	0	0	0	0	0	0	0	0	0	0	0	0	0	0	0	0	0	0	0	0	0	0	0	0	0	0	0	0	0	0	0	0	0	0	0	0	0	0	0	0	0	0	735	0	0	0	0	0
k__Bacteria|p__Actinobacteria|c__Coriobacteriia|o__Coriobacteriales|f__Coriobacteriaceae|g__Collinsella|s__Collinsella_aerofaciens	0	0	0	564001	0	0	0	522578	0	0	219638	248	0	0	0	0	1582851	371666	0	0	0	0	0	745	0	499556	2299681	0	0	61713	0	0	411757	0	0	0	783091	515901	176	0	0	0	0	1162433	0	744298	0	3495	0
k__Bacteria|p__Actinobacteria|c__Coriobacteriia|o__Coriobacteriales|f__Coriobacteriaceae|g__Collinsella|s__Collinsella_intestinalis	0	0	0	19250	0	0	0	470	0	0	62260	220170	0	0	7971	0	235	348042	0	0	0	0	5928	770001	0	381	7286	0	115418	1203	0	0	0	0	11032	0	5112	59858	97346	0	0	0	0	58	0	339	0	0	0
k__Bacteria|p__Actinobacteria|c__Coriobacteriia|o__Coriobacteriales|f__Coriobacteriaceae|g__Collinsella|s__Collinsella_stercoris	0	0	0	4015	0	0	0	532	0	0	1165925	124553	0	0	223275	0	6505	18292	0	0	0	0	0	2145955	0	1843	81449	0	2330	32826	0	0	463	0	6248	0	293519	42987	382771	0	0	0	0	2865	0	5404	0	0	0
k__Bacteria|p__Actinobacteria|c__Coriobacteriia|o__Coriobacteriales|f__Coriobacteriaceae|g__Enorma|s__Enorma_massiliensis	0	0	0	164	0	0	0	195	0	0	497	0	0	0	0	0	67	65	0	0	0	0	0	219	0	245	933	0	0	0	0	0	0	0	0	0	133	65	0	0	0	0	0	112	0	189	0	0	0
k__Bacteria|p__Actinobacteria|c__Coriobacteriia|o__Eggerthellales|f__Eggerthellaceae|g__Adlercreutzia|s__Adlercreutzia_equolifaciens	0	0	0	0	0	0	0	0	0	0	0	0	0	0	0	0	0	0	0	0	0	4984	0	0	0	0	21921	0	0	0	0	0	5146	0	0	0	0	0	0	0	0	0	0	0	0	0	0	0	0
k__Bacteria|p__Actinobacteria|c__Coriobacteriia|o__Eggerthellales|f__Eggerthellaceae|g__Asaccharobacter|s__Asaccharobacter_celatus	0	0	0	0	0	0	0	0	0	0	0	0	0	0	0	0	0	0	0	0	0	3981	0	0	0	190	24314	58	0	0	0	247	17807	0	0	0	0	0	0	0	0	0	0	0	0	0	0	0	0
k__Bacteria|p__Actinobacteria|c__Coriobacteriia|o__Eggerthellales|f__Eggerthellaceae|g__Denitrobacterium|s__Denitrobacterium_detoxificans	0	0	0	0	0	0	0	0	0	0	0	0	0	0	0	160	0	0	0	0	0	0	0	0	0	0	0	0	0	0	0	0	0	0	0	0	0	0	0	0	0	0	0	0	0	0	0	0	0
k__Bacteria|p__Actinobacteria|c__Coriobacteriia|o__Eggerthellales|f__Eggerthellaceae|g__Eggerthella|s__Eggerthella_lenta	0	4850	61765	0	19323	63853	36043	39579	0	89155	20684	381280	596407	16220	0	172469	245699	5139	105408	0	30269	118201	0	89271	18604	86956	0	1671958	0	0	100739	1285765	1399	0	0	52486	266400	98002	113359	28162	0	2026	0	10339	203653	30869	98444	0	629615
k__Bacteria|p__Actinobacteria|c__Coriobacteriia|o__Eggerthellales|f__Eggerthellaceae|g__Enterorhabdus|s__Enterorhabdus_caecimuris	0	0	0	0	0	0	0	0	0	0	0	0	81	0	0	0	79	0	0	0	0	0	0	0	0	0	138	397	0	0	0	876	26	0	0	0	0	0	0	0	0	0	0	0	0	0	0	0	284
k__Bacteria|p__Actinobacteria|c__Coriobacteriia|o__Eggerthellales|f__Eggerthellaceae|g__Gordonibacter|s__Gordonibacter_pamelaeae	0	167	5773	0	1504	7488	2541	3277	0	5998	2172	33176	51995	1682	0	26076	21777	243	10340	0	2279	10126	0	12548	1652	7968	0	137949	0	0	8849	306037	3969	0	0	5459	25850	7436	10555	2086	0	0	0	736	45555	9152	8749	0	50790
k__Bacteria|p__Actinobacteria|c__Coriobacteriia|o__Eggerthellales|f__Eggerthellaceae|g__Slackia|s__Slackia_exigua	0	0	0	0	0	0	0	0	0	0	0	0	0	0	0	0	0	0	0	0	0	0	0	0	0	0	0	0	0	0	0	0	0	0	0	0	0	0	0	0	0	0	0	0	0	0	0	0	0
k__Bacteria|p__Actinobacteria|c__Coriobacteriia|o__Eggerthellales|f__Eggerthellaceae|g__Slackia|s__Slackia_isoflavoniconvertens	0	0	0	0	0	0	0	0	0	0	0	0	0	0	0	0	0	0	0	0	0	0	0	0	0	0	284299	0	0	0	0	0	0	0	0	0	0	0	0	0	0	0	0	0	0	0	0	0	0
k__Bacteria|p__Bacteroidetes|c__Bacteroidia|o__Bacteroidales|f__Bacteroidaceae|g__Bacteroides|s__Bacteroides_caccae	0	0	0	0	0	0	0	0	0	0	0	0	0	42791	0	63455	0	0	0	0	942301	0	0	0	0	0	0	0	0	72316	0	0	0	0	0	0	7220	173159	105732	0	0	0	0	0	0	0	0	0	0
k__Bacteria|p__Bacteroidetes|c__Bacteroidia|o__Bacteroidales|f__Bacteroidaceae|g__Bacteroides|s__Bacteroides_cellulosilyticus	0	0	0	0	0	0	0	0	0	0	0	0	0	0	0	0	0	0	0	0	0	0	0	0	0	0	0	0	0	18918	0	0	0	0	0	0	0	0	0	0	0	0	0	0	0	0	0	0	0
k__Bacteria|p__Bacteroidetes|c__Bacteroidia|o__Bacteroidales|f__Bacteroidaceae|g__Bacteroides|s__Bacteroides_clarus	NA	NA	NA	NA	NA	NA	NA	NA	NA	NA	NA	NA	NA	NA	NA	NA	NA	NA	NA	NA	NA	NA	NA	NA	NA	NA	NA	NA	NA	NA	NA	NA	NA	NA	NA	NA	NA	NA	NA	NA	NA	NA	NA	NA	NA	NA	NA	NA	NA
k__Bacteria|p__Bacteroidetes|c__Bacteroidia|o__Bacteroidales|f__Bacteroidaceae|g__Bacteroides|s__Bacteroides_coprocola	NA	NA	NA	NA	NA	NA	NA	NA	NA	NA	NA	NA	NA	NA	NA	NA	NA	NA	NA	NA	NA	NA	NA	NA	NA	NA	NA	NA	NA	NA	NA	NA	NA	NA	NA	NA	NA	NA	NA	NA	NA	NA	NA	NA	NA	NA	NA	NA	NA
k__Bacteria|p__Bacteroidetes|c__Bacteroidia|o__Bacteroidales|f__Bacteroidaceae|g__Bacteroides|s__Bacteroides_coprophilus	NA	NA	NA	NA	NA	NA	NA	NA	NA	NA	NA	NA	NA	NA	NA	NA	NA	NA	NA	NA	NA	NA	NA	NA	NA	NA	NA	NA	NA	NA	NA	NA	NA	NA	NA	NA	NA	NA	NA	NA	NA	NA	NA	NA	NA	NA	NA	NA	NA
k__Bacteria|p__Bacteroidetes|c__Bacteroidia|o__Bacteroidales|f__Bacteroidaceae|g__Bacteroides|s__Bacteroides_dorei	0	0	0	0	129420	0	0	0	0	0	0	0	0	0	0	0	0	0	0	0	0	0	0	0	263174	0	0	0	0	0	0	0	0	0	0	0	0	0	0	87408	0	5856	0	0	0	0	0	0	0
k__Bacteria|p__Bacteroidetes|c__Bacteroidia|o__Bacteroidales|f__Bacteroidaceae|g__Bacteroides|s__Bacteroides_eggerthii	0	0	0	0	0	0	0	0	0	0	0	0	0	0	0	66	0	0	0	0	0	0	0	0	0	0	0	0	0	0	0	0	0	0	0	0	0	0	0	0	0	0	0	0	0	0	0	0	0
k__Bacteria|p__Bacteroidetes|c__Bacteroidia|o__Bacteroidales|f__Bacteroidaceae|g__Bacteroides|s__Bacteroides_faecichinchillae	NA	NA	NA	NA	NA	NA	NA	NA	NA	NA	NA	NA	NA	NA	NA	NA	NA	NA	NA	NA	NA	NA	NA	NA	NA	NA	NA	NA	NA	NA	NA	NA	NA	NA	NA	NA	NA	NA	NA	NA	NA	NA	NA	NA	NA	NA	NA	NA	NA
k__Bacteria|p__Bacteroidetes|c__Bacteroidia|o__Bacteroidales|f__Bacteroidaceae|g__Bacteroides|s__Bacteroides_faecis	0	0	0	0	0	0	0	0	0	0	0	0	0	0	0	0	0	0	0	0	0	0	0	0	0	0	0	11848	0	0	0	0	0	0	0	1233877	0	0	0	0	0	0	0	0	0	0	0	0	0
k__Bacteria|p__Bacteroidetes|c__Bacteroidia|o__Bacteroidales|f__Bacteroidaceae|g__Bacteroides|s__Bacteroides_finegoldii	NA	NA	NA	NA	NA	NA	NA	NA	NA	NA	NA	NA	NA	NA	NA	NA	NA	NA	NA	NA	NA	NA	NA	NA	NA	NA	NA	NA	NA	NA	NA	NA	NA	NA	NA	NA	NA	NA	NA	NA	NA	NA	NA	NA	NA	NA	NA	NA	NA
k__Bacteria|p__Bacteroidetes|c__Bacteroidia|o__Bacteroidales|f__Bacteroidaceae|g__Bacteroides|s__Bacteroides_fragilis	0	0	0	0	0	0	72380	0	0	0	55453	170	0	0	102570	0	0	5779	0	0	12654	0	0	9365	0	56305	69539	41809	0	0	1353123	38387	0	93989	2753	3242759	0	0	14495	0	0	0	0	0	48029	0	0	0	0
k__Bacteria|p__Bacteroidetes|c__Bacteroidia|o__Bacteroidales|f__Bacteroidaceae|g__Bacteroides|s__Bacteroides_galacturonicus	0	0	0	0	0	0	0	0	0	0	0	0	3739	0	0	0	0	0	0	0	0	0	0	0	0	0	0	0	0	0	0	0	0	0	0	0	0	150	0	0	0	0	0	0	0	0	0	0	0
k__Bacteria|p__Bacteroidetes|c__Bacteroidia|o__Bacteroidales|f__Bacteroidaceae|g__Bacteroides|s__Bacteroides_graminisolvens	NA	NA	NA	NA	NA	NA	NA	NA	NA	NA	NA	NA	NA	NA	NA	NA	NA	NA	NA	NA	NA	NA	NA	NA	NA	NA	NA	NA	NA	NA	NA	NA	NA	NA	NA	NA	NA	NA	NA	NA	NA	NA	NA	NA	NA	NA	NA	NA	NA
k__Bacteria|p__Bacteroidetes|c__Bacteroidia|o__Bacteroidales|f__Bacteroidaceae|g__Bacteroides|s__Bacteroides_intestinalis	NA	NA	NA	NA	NA	NA	NA	NA	NA	NA	NA	NA	NA	NA	NA	NA	NA	NA	NA	NA	NA	NA	NA	NA	NA	NA	NA	NA	NA	NA	NA	NA	NA	NA	NA	NA	NA	NA	NA	NA	NA	NA	NA	NA	NA	NA	NA	NA	NA
k__Bacteria|p__Bacteroidetes|c__Bacteroidia|o__Bacteroidales|f__Bacteroidaceae|g__Bacteroides|s__Bacteroides_massiliensis	0	0	0	0	0	0	0	0	0	0	0	0	0	7787	0	23735	0	0	0	0	0	0	0	0	0	0	0	0	0	0	0	0	0	0	0	0	0	0	0	0	0	0	0	0	0	0	0	0	0
k__Bacteria|p__Bacteroidetes|c__Bacteroidia|o__Bacteroidales|f__Bacteroidaceae|g__Bacteroides|s__Bacteroides_nordii	0	0	0	0	0	3419	0	0	0	0	0	0	0	0	0	0	0	0	8228	0	0	0	0	0	0	0	0	0	0	0	0	0	0	0	0	0	0	0	0	0	0	0	0	0	0	0	136624	0	0
k__Bacteria|p__Bacteroidetes|c__Bacteroidia|o__Bacteroidales|f__Bacteroidaceae|g__Bacteroides|s__Bacteroides_ovatus	0	0	0	0	0	0	0	0	0	0	0	0	0	0	645997	0	0	0	0	0	67061	0	0	0	0	3458	0	0	0	0	0	0	0	0	0	0	0	21887	25483	0	0	0	0	0	0	0	0	0	0
k__Bacteria|p__Bacteroidetes|c__Bacteroidia|o__Bacteroidales|f__Bacteroidaceae|g__Bacteroides|s__Bacteroides_plebeius	NA	NA	NA	NA	NA	NA	NA	NA	NA	NA	NA	NA	NA	NA	NA	NA	NA	NA	NA	NA	NA	NA	NA	NA	NA	NA	NA	NA	NA	NA	NA	NA	NA	NA	NA	NA	NA	NA	NA	NA	NA	NA	NA	NA	NA	NA	NA	NA	NA
k__Bacteria|p__Bacteroidetes|c__Bacteroidia|o__Bacteroidales|f__Bacteroidaceae|g__Bacteroides|s__Bacteroides_salanitronis	NA	NA	NA	NA	NA	NA	NA	NA	NA	NA	NA	NA	NA	NA	NA	NA	NA	NA	NA	NA	NA	NA	NA	NA	NA	NA	NA	NA	NA	NA	NA	NA	NA	NA	NA	NA	NA	NA	NA	NA	NA	NA	NA	NA	NA	NA	NA	NA	NA
k__Bacteria|p__Bacteroidetes|c__Bacteroidia|o__Bacteroidales|f__Bacteroidaceae|g__Bacteroides|s__Bacteroides_salyersiae	0	0	0	0	0	0	0	0	0	0	0	0	0	0	0	0	0	0	0	0	159587	0	0	0	0	0	0	0	0	0	0	0	0	0	0	0	0	0	0	0	0	0	0	0	0	0	0	0	0
k__Bacteria|p__Bacteroidetes|c__Bacteroidia|o__Bacteroidales|f__Bacteroidaceae|g__Bacteroides|s__Bacteroides_sartorii	NA	NA	NA	NA	NA	NA	NA	NA	NA	NA	NA	NA	NA	NA	NA	NA	NA	NA	NA	NA	NA	NA	NA	NA	NA	NA	NA	NA	NA	NA	NA	NA	NA	NA	NA	NA	NA	NA	NA	NA	NA	NA	NA	NA	NA	NA	NA	NA	NA
k__Bacteria|p__Bacteroidetes|c__Bacteroidia|o__Bacteroidales|f__Bacteroidaceae|g__Bacteroides|s__Bacteroides_stercoris	0	0	0	0	0	0	0	0	0	0	0	0	0	0	4106761	0	0	0	0	0	41120	7619	0	1923	0	49101	327	0	0	916790	0	3651	0	0	0	1797121	3008	8312	18856	0	0	0	0	0	3003	0	0	0	0
k__Bacteria|p__Bacteroidetes|c__Bacteroidia|o__Bacteroidales|f__Bacteroidaceae|g__Bacteroides|s__Bacteroides_thetaiotaomicron	38236	0	0	0	0	0	0	0	0	0	0	0	0	12347	0	102186	0	0	0	0	0	0	0	0	0	0	0	0	0	30619	0	0	0	0	0	0	0	8486	0	0	0	0	0	0	0	0	0	0	0
k__Bacteria|p__Bacteroidetes|c__Bacteroidia|o__Bacteroidales|f__Bacteroidaceae|g__Bacteroides|s__Bacteroides_uniformis	0	0	0	0	0	51038	0	35680	0	0	0	0	0	2092	0	7903	0	0	9941	0	6859689	761	0	0	0	5474	0	0	0	2296119	0	0	132344	0	1387	0	0	35432	26410	0	95058	0	0	0	0	0	325167	0	0
k__Bacteria|p__Bacteroidetes|c__Bacteroidia|o__Bacteroidales|f__Bacteroidaceae|g__Bacteroides|s__Bacteroides_vulgatus	0	0	0	0	0	0	0	95545	0	0	0	0	0	932187	4628688	154755	0	0	0	0	3285272	6096	0	0	0	0	1579	0	117	283465	0	27893	125698	0	0	1554967	5131	337545	108702	0	0	0	0	2899	8085	3135500	0	160370	0
k__Bacteria|p__Bacteroidetes|c__Bacteroidia|o__Bacteroidales|f__Bacteroidaceae|g__Bacteroides|s__Bacteroides_xylanisolvens	0	0	0	0	0	0	0	0	0	0	0	0	0	0	0	0	0	0	0	0	0	0	0	0	0	0	0	0	0	142082	0	0	0	0	0	450840	0	0	0	0	0	0	0	0	0	0	0	0	0
k__Bacteria|p__Bacteroidetes|c__Bacteroidia|o__Bacteroidales|f__Bacteroidaceae|g__Bacteroides|s__Bacteroides_xylanolyticus	NA	NA	NA	NA	NA	NA	NA	NA	NA	NA	NA	NA	NA	NA	NA	NA	NA	NA	NA	NA	NA	NA	NA	NA	NA	NA	NA	NA	NA	NA	NA	NA	NA	NA	NA	NA	NA	NA	NA	NA	NA	NA	NA	NA	NA	NA	NA	NA	NA
k__Bacteria|p__Bacteroidetes|c__Bacteroidia|o__Bacteroidales|f__Barnesiellaceae|g__Barnesiella|s__Barnesiella_intestinihominis	0	0	0	0	0	0	0	0	0	0	0	0	0	0	0	1454	0	0	0	0	0	0	0	0	0	0	0	0	0	0	0	0	0	0	0	0	0	15199	0	0	0	0	0	0	0	0	0	0	0
k__Bacteria|p__Bacteroidetes|c__Bacteroidia|o__Bacteroidales|f__Barnesiellaceae|g__Coprobacter|s__Coprobacter_fastidiosus	NA	NA	NA	NA	NA	NA	NA	NA	NA	NA	NA	NA	NA	NA	NA	NA	NA	NA	NA	NA	NA	NA	NA	NA	NA	NA	NA	NA	NA	NA	NA	NA	NA	NA	NA	NA	NA	NA	NA	NA	NA	NA	NA	NA	NA	NA	NA	NA	NA
k__Bacteria|p__Bacteroidetes|c__Bacteroidia|o__Bacteroidales|f__Barnesiellaceae|g__Coprobacter|s__Coprobacter_secundus	NA	NA	NA	NA	NA	NA	NA	NA	NA	NA	NA	NA	NA	NA	NA	NA	NA	NA	NA	NA	NA	NA	NA	NA	NA	NA	NA	NA	NA	NA	NA	NA	NA	NA	NA	NA	NA	NA	NA	NA	NA	NA	NA	NA	NA	NA	NA	NA	NA
k__Bacteria|p__Bacteroidetes|c__Bacteroidia|o__Bacteroidales|f__Barnesiellaceae|g__Coprobacter|s__Coprobacter_sp	NA	NA	NA	NA	NA	NA	NA	NA	NA	NA	NA	NA	NA	NA	NA	NA	NA	NA	NA	NA	NA	NA	NA	NA	NA	NA	NA	NA	NA	NA	NA	NA	NA	NA	NA	NA	NA	NA	NA	NA	NA	NA	NA	NA	NA	NA	NA	NA	NA
k__Bacteria|p__Bacteroidetes|c__Bacteroidia|o__Bacteroidales|f__Dysgonamonadaceae|g__Dysgonomonas|s__Dysgonomonas_gadei	NA	NA	NA	NA	NA	NA	NA	NA	NA	NA	NA	NA	NA	NA	NA	NA	NA	NA	NA	NA	NA	NA	NA	NA	NA	NA	NA	NA	NA	NA	NA	NA	NA	NA	NA	NA	NA	NA	NA	NA	NA	NA	NA	NA	NA	NA	NA	NA	NA
k__Bacteria|p__Bacteroidetes|c__Bacteroidia|o__Bacteroidales|f__Dysgonamonadaceae|g__Dysgonomonas|s__Dysgonomonas_mossii	NA	NA	NA	NA	NA	NA	NA	NA	NA	NA	NA	NA	NA	NA	NA	NA	NA	NA	NA	NA	NA	NA	NA	NA	NA	NA	NA	NA	NA	NA	NA	NA	NA	NA	NA	NA	NA	NA	NA	NA	NA	NA	NA	NA	NA	NA	NA	NA	NA
k__Bacteria|p__Bacteroidetes|c__Bacteroidia|o__Bacteroidales|f__Muribaculaceae|g__Muribaculum|s__Muribaculum_intestinale	NA	NA	NA	NA	NA	NA	NA	NA	NA	NA	NA	NA	NA	NA	NA	NA	NA	NA	NA	NA	NA	NA	NA	NA	NA	NA	NA	NA	NA	NA	NA	NA	NA	NA	NA	NA	NA	NA	NA	NA	NA	NA	NA	NA	NA	NA	NA	NA	NA
k__Bacteria|p__Bacteroidetes|c__Bacteroidia|o__Bacteroidales|f__Odoribacteraceae|g__Butyricimonas|s__Butyricimonas_synergistica	NA	NA	NA	NA	NA	NA	NA	NA	NA	NA	NA	NA	NA	NA	NA	NA	NA	NA	NA	NA	NA	NA	NA	NA	NA	NA	NA	NA	NA	NA	NA	NA	NA	NA	NA	NA	NA	NA	NA	NA	NA	NA	NA	NA	NA	NA	NA	NA	NA
k__Bacteria|p__Bacteroidetes|c__Bacteroidia|o__Bacteroidales|f__Odoribacteraceae|g__Butyricimonas|s__Butyricimonas_virosa	NA	NA	NA	NA	NA	NA	NA	NA	NA	NA	NA	NA	NA	NA	NA	NA	NA	NA	NA	NA	NA	NA	NA	NA	NA	NA	NA	NA	NA	NA	NA	NA	NA	NA	NA	NA	NA	NA	NA	NA	NA	NA	NA	NA	NA	NA	NA	NA	NA
k__Bacteria|p__Bacteroidetes|c__Bacteroidia|o__Bacteroidales|f__Odoribacteraceae|g__Odoribacter|s__Odoribacter_splanchnicus	NA	NA	NA	NA	NA	NA	NA	NA	NA	NA	NA	NA	NA	NA	NA	NA	NA	NA	NA	NA	NA	NA	NA	NA	NA	NA	NA	NA	NA	NA	NA	NA	NA	NA	NA	NA	NA	NA	NA	NA	NA	NA	NA	NA	NA	NA	NA	NA	NA
k__Bacteria|p__Bacteroidetes|c__Bacteroidia|o__Bacteroidales|f__Porphyromonadaceae|g__Porphyromonas|s__Porphyromonas_asaccharolytica	NA	NA	NA	NA	NA	NA	NA	NA	NA	NA	NA	NA	NA	NA	NA	NA	NA	NA	NA	NA	NA	NA	NA	NA	NA	NA	NA	NA	NA	NA	NA	NA	NA	NA	NA	NA	NA	NA	NA	NA	NA	NA	NA	NA	NA	NA	NA	NA	NA
k__Bacteria|p__Bacteroidetes|c__Bacteroidia|o__Bacteroidales|f__Porphyromonadaceae|g__Porphyromonas|s__Porphyromonas_endodontalis	NA	NA	NA	NA	NA	NA	NA	NA	NA	NA	NA	NA	NA	NA	NA	NA	NA	NA	NA	NA	NA	NA	NA	NA	NA	NA	NA	NA	NA	NA	NA	NA	NA	NA	NA	NA	NA	NA	NA	NA	NA	NA	NA	NA	NA	NA	NA	NA	NA
k__Bacteria|p__Bacteroidetes|c__Bacteroidia|o__Bacteroidales|f__Porphyromonadaceae|g__Porphyromonas|s__Porphyromonas_macacae	NA	NA	NA	NA	NA	NA	NA	NA	NA	NA	NA	NA	NA	NA	NA	NA	NA	NA	NA	NA	NA	NA	NA	NA	NA	NA	NA	NA	NA	NA	NA	NA	NA	NA	NA	NA	NA	NA	NA	NA	NA	NA	NA	NA	NA	NA	NA	NA	NA
k__Bacteria|p__Bacteroidetes|c__Bacteroidia|o__Bacteroidales|f__Porphyromonadaceae|g__Porphyromonas|s__Porphyromonas_uenonis	NA	NA	NA	NA	NA	NA	NA	NA	NA	NA	NA	NA	NA	NA	NA	NA	NA	NA	NA	NA	NA	NA	NA	NA	NA	NA	NA	NA	NA	NA	NA	NA	NA	NA	NA	NA	NA	NA	NA	NA	NA	NA	NA	NA	NA	NA	NA	NA	NA
k__Bacteria|p__Bacteroidetes|c__Bacteroidia|o__Bacteroidales|f__Porphyromonadaceae|g__Sanguibacteroides|s__Sanguibacteroides_justesenii	NA	NA	NA	NA	NA	NA	NA	NA	NA	NA	NA	NA	NA	NA	NA	NA	NA	NA	NA	NA	NA	NA	NA	NA	NA	NA	NA	NA	NA	NA	NA	NA	NA	NA	NA	NA	NA	NA	NA	NA	NA	NA	NA	NA	NA	NA	NA	NA	NA
k__Bacteria|p__Bacteroidetes|c__Bacteroidia|o__Bacteroidales|f__Prevotellaceae|g__Alloprevotella|s__Alloprevotella_tannerae	NA	NA	NA	NA	NA	NA	NA	NA	NA	NA	NA	NA	NA	NA	NA	NA	NA	NA	NA	NA	NA	NA	NA	NA	NA	NA	NA	NA	NA	NA	NA	NA	NA	NA	NA	NA	NA	NA	NA	NA	NA	NA	NA	NA	NA	NA	NA	NA	NA
k__Bacteria|p__Bacteroidetes|c__Bacteroidia|o__Bacteroidales|f__Prevotellaceae|g__Paraprevotella|s__Paraprevotella_clara	NA	NA	NA	NA	NA	NA	NA	NA	NA	NA	NA	NA	NA	NA	NA	NA	NA	NA	NA	NA	NA	NA	NA	NA	NA	NA	NA	NA	NA	NA	NA	NA	NA	NA	NA	NA	NA	NA	NA	NA	NA	NA	NA	NA	NA	NA	NA	NA	NA
k__Bacteria|p__Bacteroidetes|c__Bacteroidia|o__Bacteroidales|f__Prevotellaceae|g__Paraprevotella|s__Paraprevotella_xylaniphila	NA	NA	NA	NA	NA	NA	NA	NA	NA	NA	NA	NA	NA	NA	NA	NA	NA	NA	NA	NA	NA	NA	NA	NA	NA	NA	NA	NA	NA	NA	NA	NA	NA	NA	NA	NA	NA	NA	NA	NA	NA	NA	NA	NA	NA	NA	NA	NA	NA
k__Bacteria|p__Bacteroidetes|c__Bacteroidia|o__Bacteroidales|f__Prevotellaceae|g__Prevotella|s__Prevotella_amnii	NA	NA	NA	NA	NA	NA	NA	NA	NA	NA	NA	NA	NA	NA	NA	NA	NA	NA	NA	NA	NA	NA	NA	NA	NA	NA	NA	NA	NA	NA	NA	NA	NA	NA	NA	NA	NA	NA	NA	NA	NA	NA	NA	NA	NA	NA	NA	NA	NA
k__Bacteria|p__Bacteroidetes|c__Bacteroidia|o__Bacteroidales|f__Prevotellaceae|g__Prevotella|s__Prevotella_bergensis	NA	NA	NA	NA	NA	NA	NA	NA	NA	NA	NA	NA	NA	NA	NA	NA	NA	NA	NA	NA	NA	NA	NA	NA	NA	NA	NA	NA	NA	NA	NA	NA	NA	NA	NA	NA	NA	NA	NA	NA	NA	NA	NA	NA	NA	NA	NA	NA	NA
k__Bacteria|p__Bacteroidetes|c__Bacteroidia|o__Bacteroidales|f__Prevotellaceae|g__Prevotella|s__Prevotella_bivia	0	0	0	0	0	0	0	0	0	0	0	0	0	334	0	0	0	0	0	0	0	0	0	0	0	0	0	0	0	0	0	0	0	0	0	0	0	0	0	0	0	0	0	0	0	0	0	0	0
k__Bacteria|p__Bacteroidetes|c__Bacteroidia|o__Bacteroidales|f__Prevotellaceae|g__Prevotella|s__Prevotella_buccae	0	0	0	0	0	0	0	0	0	0	0	0	0	0	0	0	0	0	0	0	0	0	0	0	0	0	0	0	0	0	0	0	0	0	0	0	0	0	0	0	0	0	0	0	0	0	0	0	0
k__Bacteria|p__Bacteroidetes|c__Bacteroidia|o__Bacteroidales|f__Prevotellaceae|g__Prevotella|s__Prevotella_buccalis	0	0	0	0	0	0	0	0	0	0	0	0	0	0	0	0	0	0	0	0	0	0	0	0	0	0	0	0	0	0	0	0	0	0	0	0	0	0	0	0	0	0	0	0	0	0	0	0	0
k__Bacteria|p__Bacteroidetes|c__Bacteroidia|o__Bacteroidales|f__Prevotellaceae|g__Prevotella|s__Prevotella_colorans	NA	NA	NA	NA	NA	NA	NA	NA	NA	NA	NA	NA	NA	NA	NA	NA	NA	NA	NA	NA	NA	NA	NA	NA	NA	NA	NA	NA	NA	NA	NA	NA	NA	NA	NA	NA	NA	NA	NA	NA	NA	NA	NA	NA	NA	NA	NA	NA	NA
k__Bacteria|p__Bacteroidetes|c__Bacteroidia|o__Bacteroidales|f__Prevotellaceae|g__Prevotella|s__Prevotella_copri	0	0	0	52940	0	0	0	0	0	0	0	0	0	0	0	0	0	0	0	0	0	0	0	38215	0	0	20911	0	0	9227	0	0	0	0	2504	0	0	1107558	685364	0	0	0	0	174527	21802	0	0	0	0
k__Bacteria|p__Bacteroidetes|c__Bacteroidia|o__Bacteroidales|f__Prevotellaceae|g__Prevotella|s__Prevotella_corporis	0	0	0	0	0	0	0	0	0	0	0	0	0	0	0	0	0	0	0	0	0	0	0	0	0	0	0	0	0	0	0	0	0	0	0	0	0	0	0	0	0	0	0	0	0	0	0	0	0
k__Bacteria|p__Bacteroidetes|c__Bacteroidia|o__Bacteroidales|f__Prevotellaceae|g__Prevotella|s__Prevotella_denticola	0	0	0	0	0	0	0	0	0	0	0	0	0	0	0	0	0	0	0	0	0	0	0	0	0	0	0	0	0	0	0	0	0	0	0	0	0	0	0	0	0	0	0	0	0	0	0	0	0
k__Bacteria|p__Bacteroidetes|c__Bacteroidia|o__Bacteroidales|f__Prevotellaceae|g__Prevotella|s__Prevotella_disiens	0	0	0	0	0	0	0	0	0	0	0	0	0	0	0	0	0	0	0	0	0	0	0	0	0	0	0	0	0	0	0	0	0	0	0	0	0	0	0	0	0	0	0	0	0	0	0	0	0
k__Bacteria|p__Bacteroidetes|c__Bacteroidia|o__Bacteroidales|f__Prevotellaceae|g__Prevotella|s__Prevotella_histicola	0	0	0	0	0	0	2510	0	10345683	0	0	0	0	0	0	0	0	0	0	0	0	0	0	0	0	0	0	0	6061	0	0	0	0	0	0	0	0	0	0	0	0	0	0	0	0	0	0	0	0
k__Bacteria|p__Bacteroidetes|c__Bacteroidia|o__Bacteroidales|f__Prevotellaceae|g__Prevotella|s__Prevotella_intermedia	NA	NA	NA	NA	NA	NA	NA	NA	NA	NA	NA	NA	NA	NA	NA	NA	NA	NA	NA	NA	NA	NA	NA	NA	NA	NA	NA	NA	NA	NA	NA	NA	NA	NA	NA	NA	NA	NA	NA	NA	NA	NA	NA	NA	NA	NA	NA	NA	NA
k__Bacteria|p__Bacteroidetes|c__Bacteroidia|o__Bacteroidales|f__Prevotellaceae|g__Prevotella|s__Prevotella_jejuni	0	0	0	0	0	0	0	0	0	0	0	0	0	0	0	0	0	0	0	0	0	0	0	0	0	0	0	0	0	0	0	0	0	0	0	0	0	0	0	0	0	0	0	0	0	0	0	0	0
k__Bacteria|p__Bacteroidetes|c__Bacteroidia|o__Bacteroidales|f__Prevotellaceae|g__Prevotella|s__Prevotella_loescheii	NA	NA	NA	NA	NA	NA	NA	NA	NA	NA	NA	NA	NA	NA	NA	NA	NA	NA	NA	NA	NA	NA	NA	NA	NA	NA	NA	NA	NA	NA	NA	NA	NA	NA	NA	NA	NA	NA	NA	NA	NA	NA	NA	NA	NA	NA	NA	NA	NA
k__Bacteria|p__Bacteroidetes|c__Bacteroidia|o__Bacteroidales|f__Prevotellaceae|g__Prevotella|s__Prevotella_melaninogenica	0	0	0	0	0	0	0	0	0	0	0	0	0	13485	0	0	0	0	0	0	0	0	0	0	0	0	0	0	4188	0	0	0	0	0	0	0	0	0	0	0	0	0	0	0	0	0	0	0	0
k__Bacteria|p__Bacteroidetes|c__Bacteroidia|o__Bacteroidales|f__Prevotellaceae|g__Prevotella|s__Prevotella_nigrescens	NA	NA	NA	NA	NA	NA	NA	NA	NA	NA	NA	NA	NA	NA	NA	NA	NA	NA	NA	NA	NA	NA	NA	NA	NA	NA	NA	NA	NA	NA	NA	NA	NA	NA	NA	NA	NA	NA	NA	NA	NA	NA	NA	NA	NA	NA	NA	NA	NA
k__Bacteria|p__Bacteroidetes|c__Bacteroidia|o__Bacteroidales|f__Prevotellaceae|g__Prevotella|s__Prevotella_oralis	NA	NA	NA	NA	NA	NA	NA	NA	NA	NA	NA	NA	NA	NA	NA	NA	NA	NA	NA	NA	NA	NA	NA	NA	NA	NA	NA	NA	NA	NA	NA	NA	NA	NA	NA	NA	NA	NA	NA	NA	NA	NA	NA	NA	NA	NA	NA	NA	NA
k__Bacteria|p__Bacteroidetes|c__Bacteroidia|o__Bacteroidales|f__Prevotellaceae|g__Prevotella|s__Prevotella_oris	NA	NA	NA	NA	NA	NA	NA	NA	NA	NA	NA	NA	NA	NA	NA	NA	NA	NA	NA	NA	NA	NA	NA	NA	NA	NA	NA	NA	NA	NA	NA	NA	NA	NA	NA	NA	NA	NA	NA	NA	NA	NA	NA	NA	NA	NA	NA	NA	NA
k__Bacteria|p__Bacteroidetes|c__Bacteroidia|o__Bacteroidales|f__Prevotellaceae|g__Prevotella|s__Prevotella_oulorum	0	0	0	0	0	0	0	0	0	0	0	0	0	0	0	0	0	0	0	0	0	0	0	0	0	0	0	0	0	0	0	0	0	0	0	0	0	0	0	0	0	0	0	0	0	0	0	0	0
k__Bacteria|p__Bacteroidetes|c__Bacteroidia|o__Bacteroidales|f__Prevotellaceae|g__Prevotella|s__Prevotella_salivae	0	0	0	0	0	0	0	0	0	0	0	0	0	0	0	0	0	0	0	0	0	0	0	0	0	0	0	0	0	0	0	0	0	0	0	0	0	0	0	0	0	0	0	0	0	0	0	0	0
k__Bacteria|p__Bacteroidetes|c__Bacteroidia|o__Bacteroidales|f__Prevotellaceae|g__Prevotella|s__Prevotella_stercorea	NA	NA	NA	NA	NA	NA	NA	NA	NA	NA	NA	NA	NA	NA	NA	NA	NA	NA	NA	NA	NA	NA	NA	NA	NA	NA	NA	NA	NA	NA	NA	NA	NA	NA	NA	NA	NA	NA	NA	NA	NA	NA	NA	NA	NA	NA	NA	NA	NA
k__Bacteria|p__Bacteroidetes|c__Bacteroidia|o__Bacteroidales|f__Prevotellaceae|g__Prevotella|s__Prevotella_timonensis	0	0	0	0	0	0	0	0	0	0	0	0	0	0	0	0	0	0	0	0	0	0	0	0	0	0	0	0	0	0	0	0	0	0	0	0	0	0	0	0	0	0	0	0	0	0	0	0	0
k__Bacteria|p__Bacteroidetes|c__Bacteroidia|o__Bacteroidales|f__Rikenellaceae|g__Alistipes|s__Alistipes_finegoldii	0	0	0	0	0	0	0	0	0	0	0	0	0	0	0	0	0	0	0	0	0	0	0	0	0	0	0	0	0	0	0	0	0	0	0	0	0	3628	0	0	0	0	0	0	0	0	0	0	0
k__Bacteria|p__Bacteroidetes|c__Bacteroidia|o__Bacteroidales|f__Rikenellaceae|g__Alistipes|s__Alistipes_indistinctus	NA	NA	NA	NA	NA	NA	NA	NA	NA	NA	NA	NA	NA	NA	NA	NA	NA	NA	NA	NA	NA	NA	NA	NA	NA	NA	NA	NA	NA	NA	NA	NA	NA	NA	NA	NA	NA	NA	NA	NA	NA	NA	NA	NA	NA	NA	NA	NA	NA
k__Bacteria|p__Bacteroidetes|c__Bacteroidia|o__Bacteroidales|f__Rikenellaceae|g__Alistipes|s__Alistipes_inops	NA	NA	NA	NA	NA	NA	NA	NA	NA	NA	NA	NA	NA	NA	NA	NA	NA	NA	NA	NA	NA	NA	NA	NA	NA	NA	NA	NA	NA	NA	NA	NA	NA	NA	NA	NA	NA	NA	NA	NA	NA	NA	NA	NA	NA	NA	NA	NA	NA
k__Bacteria|p__Bacteroidetes|c__Bacteroidia|o__Bacteroidales|f__Rikenellaceae|g__Alistipes|s__Alistipes_onderdonkii	NA	NA	NA	NA	NA	NA	NA	NA	NA	NA	NA	NA	NA	NA	NA	NA	NA	NA	NA	NA	NA	NA	NA	NA	NA	NA	NA	NA	NA	NA	NA	NA	NA	NA	NA	NA	NA	NA	NA	NA	NA	NA	NA	NA	NA	NA	NA	NA	NA
k__Bacteria|p__Bacteroidetes|c__Bacteroidia|o__Bacteroidales|f__Rikenellaceae|g__Alistipes|s__Alistipes_putredinis	0	0	0	0	0	0	0	0	0	0	0	0	0	0	0	0	0	0	0	0	0	0	0	0	0	0	0	0	0	0	0	0	0	0	0	43816	0	0	0	0	0	0	0	0	0	0	0	0	0
k__Bacteria|p__Bacteroidetes|c__Bacteroidia|o__Bacteroidales|f__Rikenellaceae|g__Alistipes|s__Alistipes_shahii	0	0	0	0	0	0	0	0	0	0	0	0	0	0	0	0	0	0	0	0	3554	0	0	0	0	0	0	0	0	0	0	0	0	0	0	0	0	1024	0	0	0	0	0	0	0	0	0	0	0
k__Bacteria|p__Bacteroidetes|c__Bacteroidia|o__Bacteroidales|f__Rikenellaceae|g__Alistipes|s__Alistipes_timonensis	NA	NA	NA	NA	NA	NA	NA	NA	NA	NA	NA	NA	NA	NA	NA	NA	NA	NA	NA	NA	NA	NA	NA	NA	NA	NA	NA	NA	NA	NA	NA	NA	NA	NA	NA	NA	NA	NA	NA	NA	NA	NA	NA	NA	NA	NA	NA	NA	NA
k__Bacteria|p__Bacteroidetes|c__Bacteroidia|o__Bacteroidales|f__Tannerellaceae|g__Parabacteroides|s__Parabacteroides_distasonis	0	0	0	0	318477	0	0	0	0	0	0	56	0	0	176340	66006	0	0	0	0	0	0	0	3022	57253	0	1220	0	0	51327	0	132867	0	0	0	141371	1841	29757	159706	27225	0	3226	0	0	31256	0	0	0	0
k__Bacteria|p__Bacteroidetes|c__Bacteroidia|o__Bacteroidales|f__Tannerellaceae|g__Parabacteroides|s__Parabacteroides_goldsteinii	0	0	0	0	0	0	0	0	0	0	0	0	0	0	0	0	0	0	0	0	0	0	0	0	0	0	0	0	0	1745370	0	0	0	0	0	0	0	0	0	0	0	0	0	0	0	0	0	0	0
k__Bacteria|p__Bacteroidetes|c__Bacteroidia|o__Bacteroidales|f__Tannerellaceae|g__Parabacteroides|s__Parabacteroides_gordonii	NA	NA	NA	NA	NA	NA	NA	NA	NA	NA	NA	NA	NA	NA	NA	NA	NA	NA	NA	NA	NA	NA	NA	NA	NA	NA	NA	NA	NA	NA	NA	NA	NA	NA	NA	NA	NA	NA	NA	NA	NA	NA	NA	NA	NA	NA	NA	NA	NA
k__Bacteria|p__Bacteroidetes|c__Bacteroidia|o__Bacteroidales|f__Tannerellaceae|g__Parabacteroides|s__Parabacteroides_johnsonii	NA	NA	NA	NA	NA	NA	NA	NA	NA	NA	NA	NA	NA	NA	NA	NA	NA	NA	NA	NA	NA	NA	NA	NA	NA	NA	NA	NA	NA	NA	NA	NA	NA	NA	NA	NA	NA	NA	NA	NA	NA	NA	NA	NA	NA	NA	NA	NA	NA
k__Bacteria|p__Bacteroidetes|c__Bacteroidia|o__Bacteroidales|f__Tannerellaceae|g__Parabacteroides|s__Parabacteroides_merdae	34799	36788	791997	0	0	191446	0	15424	0	0	0	0	0	0	0	0	0	0	77073	0	345056	221	0	0	0	0	984	0	0	36694	0	0	13368	0	0	208723	0	5231	0	0	0	0	0	0	0	0	1375008	39819	0
k__Bacteria|p__Bacteroidetes|c__Bacteroidia|o__Bacteroidales|f__Tannerellaceae|g__Tannerella|s__Tannerella_forsythia	NA	NA	NA	NA	NA	NA	NA	NA	NA	NA	NA	NA	NA	NA	NA	NA	NA	NA	NA	NA	NA	NA	NA	NA	NA	NA	NA	NA	NA	NA	NA	NA	NA	NA	NA	NA	NA	NA	NA	NA	NA	NA	NA	NA	NA	NA	NA	NA	NA
k__Bacteria|p__Bacteroidetes|c__Flavobacteriia|o__Flavobacteriales|f__Flavobacteriaceae|g__Chryseobacterium|s__Chryseobacterium_indologenes	0	0	0	0	0	0	0	0	0	0	0	0	0	0	0	0	0	0	0	0	0	0	0	0	0	0	0	0	0	0	0	0	0	0	0	0	0	0	0	0	0	0	0	0	0	0	0	0	0
k__Bacteria|p__Bacteroidetes|c__Sphingobacteriia|o__Sphingobacteriales|f__Sphingobacteriaceae|g__Sphingobacterium|s__Sphingobacterium_multivorum	NA	NA	NA	NA	NA	NA	NA	NA	NA	NA	NA	NA	NA	NA	NA	NA	NA	NA	NA	NA	NA	NA	NA	NA	NA	NA	NA	NA	NA	NA	NA	NA	NA	NA	NA	NA	NA	NA	NA	NA	NA	NA	NA	NA	NA	NA	NA	NA	NA
k__Bacteria|p__Candidatus_Melainabacteria|c__Candidatus_Melainabacteria_unclassified|o__Candidatus_Gastranaerophilales|f__Candidatus_Gastranaerophilales_unclassified|g__Candidatus_Gastranaerophilales_unclassified|s__Candidatus_Gastranaerophilales_bacterium	NA	NA	NA	NA	NA	NA	NA	NA	NA	NA	NA	NA	NA	NA	NA	NA	NA	NA	NA	NA	NA	NA	NA	NA	NA	NA	NA	NA	NA	NA	NA	NA	NA	NA	NA	NA	NA	NA	NA	NA	NA	NA	NA	NA	NA	NA	NA	NA	NA
k__Bacteria|p__Chlamydiae|c__Chlamydiia|o__Chlamydiales|f__Chlamydiaceae|g__Chlamydia|s__Chlamydia_ibidis	NA	NA	NA	NA	NA	NA	NA	NA	NA	NA	NA	NA	NA	NA	NA	NA	NA	NA	NA	NA	NA	NA	NA	NA	NA	NA	NA	NA	NA	NA	NA	NA	NA	NA	NA	NA	NA	NA	NA	NA	NA	NA	NA	NA	NA	NA	NA	NA	NA
k__Bacteria|p__Deinococcus_Thermus|c__Deinococci|o__Thermales|f__Thermaceae|g__Meiothermus|s__Meiothermus_silvanus	0	0	0	0	0	0	0	0	0	0	0	0	0	0	0	0	0	0	0	0	0	0	0	0	0	0	0	0	0	0	0	0	0	0	0	0	0	0	0	0	0	629	0	0	0	0	0	0	0
k__Bacteria|p__Firmicutes|c__Bacilli|o__Bacillales|f__Bacillaceae|g__Bacillus|s__Bacillus_aerius	0	0	0	0	0	0	0	0	0	0	0	0	0	0	0	0	0	0	0	0	0	0	0	0	0	0	0	0	0	0	0	0	0	0	0	0	0	0	0	0	0	0	0	0	0	0	0	0	0
k__Bacteria|p__Firmicutes|c__Bacilli|o__Bacillales|f__Bacillaceae|g__Bacillus|s__Bacillus_cereus_group	NA	NA	NA	NA	NA	NA	NA	NA	NA	NA	NA	NA	NA	NA	NA	NA	NA	NA	NA	NA	NA	NA	NA	NA	NA	NA	NA	NA	NA	NA	NA	NA	NA	NA	NA	NA	NA	NA	NA	NA	NA	NA	NA	NA	NA	NA	NA	NA	NA
k__Bacteria|p__Firmicutes|c__Bacilli|o__Bacillales|f__Bacillaceae|g__Bacillus|s__Bacillus_intestinalis	0	0	0	0	0	0	0	0	0	0	0	0	0	0	0	0	0	0	0	0	0	0	0	0	0	0	0	0	0	0	0	0	0	0	0	0	0	0	0	0	0	0	0	0	0	0	0	0	0
k__Bacteria|p__Firmicutes|c__Bacilli|o__Bacillales|f__Bacillaceae|g__Lysinibacillus|s__Lysinibacillus_fusiformis	NA	NA	NA	NA	NA	NA	NA	NA	NA	NA	NA	NA	NA	NA	NA	NA	NA	NA	NA	NA	NA	NA	NA	NA	NA	NA	NA	NA	NA	NA	NA	NA	NA	NA	NA	NA	NA	NA	NA	NA	NA	NA	NA	NA	NA	NA	NA	NA	NA
k__Bacteria|p__Firmicutes|c__Bacilli|o__Bacillales|f__Bacillaceae|g__Lysinibacillus|s__Lysinibacillus_sphaericus	NA	NA	NA	NA	NA	NA	NA	NA	NA	NA	NA	NA	NA	NA	NA	NA	NA	NA	NA	NA	NA	NA	NA	NA	NA	NA	NA	NA	NA	NA	NA	NA	NA	NA	NA	NA	NA	NA	NA	NA	NA	NA	NA	NA	NA	NA	NA	NA	NA
k__Bacteria|p__Firmicutes|c__Bacilli|o__Bacillales|f__Bacillales_unclassified|g__Gemella|s__Gemella_asaccharolytica	0	0	0	0	0	0	0	0	0	0	0	0	0	245	0	313	0	0	0	0	0	0	0	0	0	0	0	0	0	0	0	0	0	5932	0	447	0	0	0	0	0	0	0	0	0	0	0	0	0
k__Bacteria|p__Firmicutes|c__Bacilli|o__Bacillales|f__Bacillales_unclassified|g__Gemella|s__Gemella_haemolysans	0	665	0	0	0	214	1687	1235	1942	1183	0	0	0	0	0	0	5663	0	0	0	0	203	3994	0	0	1696	1002	1221	0	131	646	1156	164	0	145	0	1157	188	0	734	0	193	0	0	0	189	0	493	0
k__Bacteria|p__Firmicutes|c__Bacilli|o__Bacillales|f__Bacillales_unclassified|g__Gemella|s__Gemella_morbillorum	0	0	0	0	0	0	0	0	0	0	0	0	0	0	0	0	380	0	0	0	0	89	0	0	0	0	0	0	0	0	0	0	0	0	0	0	0	0	0	0	0	0	0	0	0	0	0	0	0
k__Bacteria|p__Firmicutes|c__Bacilli|o__Bacillales|f__Bacillales_unclassified|g__Gemella|s__Gemella_sanguinis	0	0	0	0	0	1445	396	5146	0	1508	0	910	519	0	0	0	6719	1649	414	0	0	540	0	252	0	312	1920	6959	576	2819	568	1609	344	0	0	0	332	523	0	420	0	197	0	0	0	1051	1007	621	0
k__Bacteria|p__Firmicutes|c__Bacilli|o__Bacillales|f__Listeriaceae|g__Listeria|s__Listeria_monocytogenes	0	0	0	0	0	0	0	0	0	0	0	0	0	0	0	0	0	0	0	0	0	0	0	0	0	0	0	0	0	0	0	0	0	0	0	0	0	0	0	0	0	0	0	0	0	0	0	0	0
k__Bacteria|p__Firmicutes|c__Bacilli|o__Bacillales|f__Paenibacillaceae|g__Paenibacillus|s__Paenibacillus_macerans	NA	NA	NA	NA	NA	NA	NA	NA	NA	NA	NA	NA	NA	NA	NA	NA	NA	NA	NA	NA	NA	NA	NA	NA	NA	NA	NA	NA	NA	NA	NA	NA	NA	NA	NA	NA	NA	NA	NA	NA	NA	NA	NA	NA	NA	NA	NA	NA	NA
k__Bacteria|p__Firmicutes|c__Bacilli|o__Bacillales|f__Staphylococcaceae|g__Macrococcus|s__Macrococcus_caseolyticus	0	0	0	0	0	0	0	0	0	0	0	0	0	0	0	0	0	0	0	0	11185	0	0	0	0	0	0	0	0	0	0	0	0	0	0	0	0	0	0	0	0	0	0	0	0	0	0	0	0
k__Bacteria|p__Firmicutes|c__Bacilli|o__Bacillales|f__Staphylococcaceae|g__Staphylococcus|s__Staphylococcus_argenteus	0	0	0	0	0	3172	0	0	0	0	0	0	0	0	0	0	0	0	1814	0	0	0	0	0	0	0	0	4048	0	0	0	0	0	0	0	0	0	0	0	0	0	0	0	0	0	0	0	0	0
k__Bacteria|p__Firmicutes|c__Bacilli|o__Bacillales|f__Staphylococcaceae|g__Staphylococcus|s__Staphylococcus_aureus	0	828	0	1252	0	8561	0	7258	0	0	0	0	0	894	0	5143	0	0	3129	2020	0	0	0	877	0	1697	0	542419	0	0	0	0	1413	0	0	0	0	0	15739	0	123723	85	0	0	0	1726	0	394	0
k__Bacteria|p__Firmicutes|c__Bacilli|o__Bacillales|f__Staphylococcaceae|g__Staphylococcus|s__Staphylococcus_epidermidis	0	589	16330	0	0	0	0	0	5047	0	1350	0	0	0	0	11416	0	0	0	0	0	0	0	0	0	0	0	0	0	0	0	0	0	504	0	0	0	0	0	0	0	0	0	0	0	0	0	0	0
k__Bacteria|p__Firmicutes|c__Bacilli|o__Bacillales|f__Staphylococcaceae|g__Staphylococcus|s__Staphylococcus_haemolyticus	0	0	12638	0	0	0	0	0	0	0	0	146	0	0	0	0	0	0	0	0	0	0	0	0	0	0	0	0	0	0	0	0	0	0	0	0	0	0	0	0	0	0	0	0	0	0	0	0	0
k__Bacteria|p__Firmicutes|c__Bacilli|o__Bacillales|f__Staphylococcaceae|g__Staphylococcus|s__Staphylococcus_hominis	0	0	472	0	0	0	0	0	0	0	863	0	0	0	0	0	0	0	0	0	0	0	0	0	0	0	0	0	0	0	0	0	0	0	0	0	0	0	0	0	0	0	0	0	0	0	0	0	0
k__Bacteria|p__Firmicutes|c__Bacilli|o__Bacillales|f__Staphylococcaceae|g__Staphylococcus|s__Staphylococcus_lugdunensis	0	0	0	0	0	0	0	0	0	0	0	0	0	0	0	0	0	0	0	0	0	0	0	0	0	0	0	0	0	0	0	0	0	0	0	0	0	0	0	0	0	0	0	0	0	0	0	0	0
k__Bacteria|p__Firmicutes|c__Bacilli|o__Bacillales|f__Staphylococcaceae|g__Staphylococcus|s__Staphylococcus_pasteuri	0	0	0	0	0	640	0	0	0	0	0	0	0	0	0	0	0	0	0	0	0	0	0	0	0	0	0	0	0	0	0	0	0	0	0	0	0	0	0	0	0	0	0	0	0	0	0	0	0
k__Bacteria|p__Firmicutes|c__Bacilli|o__Bacillales|f__Staphylococcaceae|g__Staphylococcus|s__Staphylococcus_saprophyticus	NA	NA	NA	NA	NA	NA	NA	NA	NA	NA	NA	NA	NA	NA	NA	NA	NA	NA	NA	NA	NA	NA	NA	NA	NA	NA	NA	NA	NA	NA	NA	NA	NA	NA	NA	NA	NA	NA	NA	NA	NA	NA	NA	NA	NA	NA	NA	NA	NA
k__Bacteria|p__Firmicutes|c__Bacilli|o__Bacillales|f__Staphylococcaceae|g__Staphylococcus|s__Staphylococcus_simulans	NA	NA	NA	NA	NA	NA	NA	NA	NA	NA	NA	NA	NA	NA	NA	NA	NA	NA	NA	NA	NA	NA	NA	NA	NA	NA	NA	NA	NA	NA	NA	NA	NA	NA	NA	NA	NA	NA	NA	NA	NA	NA	NA	NA	NA	NA	NA	NA	NA
k__Bacteria|p__Firmicutes|c__Bacilli|o__Lactobacillales|f__Aerococcaceae|g__Abiotrophia|s__Abiotrophia_defectiva	NA	NA	NA	NA	NA	NA	NA	NA	NA	NA	NA	NA	NA	NA	NA	NA	NA	NA	NA	NA	NA	NA	NA	NA	NA	NA	NA	NA	NA	NA	NA	NA	NA	NA	NA	NA	NA	NA	NA	NA	NA	NA	NA	NA	NA	NA	NA	NA	NA
k__Bacteria|p__Firmicutes|c__Bacilli|o__Lactobacillales|f__Carnobacteriaceae|g__Agitococcus|s__Agitococcus_lubricus	NA	NA	NA	NA	NA	NA	NA	NA	NA	NA	NA	NA	NA	NA	NA	NA	NA	NA	NA	NA	NA	NA	NA	NA	NA	NA	NA	NA	NA	NA	NA	NA	NA	NA	NA	NA	NA	NA	NA	NA	NA	NA	NA	NA	NA	NA	NA	NA	NA
k__Bacteria|p__Firmicutes|c__Bacilli|o__Lactobacillales|f__Carnobacteriaceae|g__Carnobacterium|s__Carnobacterium_divergens	NA	NA	NA	NA	NA	NA	NA	NA	NA	NA	NA	NA	NA	NA	NA	NA	NA	NA	NA	NA	NA	NA	NA	NA	NA	NA	NA	NA	NA	NA	NA	NA	NA	NA	NA	NA	NA	NA	NA	NA	NA	NA	NA	NA	NA	NA	NA	NA	NA
k__Bacteria|p__Firmicutes|c__Bacilli|o__Lactobacillales|f__Carnobacteriaceae|g__Carnobacterium|s__Carnobacterium_maltaromaticum	NA	NA	NA	NA	NA	NA	NA	NA	NA	NA	NA	NA	NA	NA	NA	NA	NA	NA	NA	NA	NA	NA	NA	NA	NA	NA	NA	NA	NA	NA	NA	NA	NA	NA	NA	NA	NA	NA	NA	NA	NA	NA	NA	NA	NA	NA	NA	NA	NA
k__Bacteria|p__Firmicutes|c__Bacilli|o__Lactobacillales|f__Carnobacteriaceae|g__Dolosigranulum|s__Dolosigranulum_pigrum	0	0	0	0	0	0	0	0	0	0	0	0	0	0	0	0	0	0	0	0	0	0	0	0	0	0	0	405	0	0	0	0	0	0	0	0	0	0	0	0	0	0	0	0	0	0	0	0	0
k__Bacteria|p__Firmicutes|c__Bacilli|o__Lactobacillales|f__Carnobacteriaceae|g__Granulicatella|s__Granulicatella_adiacens	NA	NA	NA	NA	NA	NA	NA	NA	NA	NA	NA	NA	NA	NA	NA	NA	NA	NA	NA	NA	NA	NA	NA	NA	NA	NA	NA	NA	NA	NA	NA	NA	NA	NA	NA	NA	NA	NA	NA	NA	NA	NA	NA	NA	NA	NA	NA	NA	NA
k__Bacteria|p__Firmicutes|c__Bacilli|o__Lactobacillales|f__Carnobacteriaceae|g__Granulicatella|s__Granulicatella_elegans	0	0	0	0	0	0	364	3125	0	621	0	0	0	0	0	0	2375	0	0	0	0	0	7124	0	0	0	0	0	0	0	311	754	0	0	0	0	0	0	0	0	0	209	0	187	0	341	0	0	0
k__Bacteria|p__Firmicutes|c__Bacilli|o__Lactobacillales|f__Enterococcaceae|g__Bavariicoccus|s__Bavariicoccus_seileri	0	0	0	0	0	0	0	0	0	0	0	0	0	0	0	0	0	0	0	0	0	0	0	0	0	0	0	0	0	0	0	0	0	0	0	0	0	0	0	0	0	0	0	0	0	0	0	0	0
k__Bacteria|p__Firmicutes|c__Bacilli|o__Lactobacillales|f__Enterococcaceae|g__Enterococcus|s__Enterococcus_asini	NA	NA	NA	NA	NA	NA	NA	NA	NA	NA	NA	NA	NA	NA	NA	NA	NA	NA	NA	NA	NA	NA	NA	NA	NA	NA	NA	NA	NA	NA	NA	NA	NA	NA	NA	NA	NA	NA	NA	NA	NA	NA	NA	NA	NA	NA	NA	NA	NA
k__Bacteria|p__Firmicutes|c__Bacilli|o__Lactobacillales|f__Enterococcaceae|g__Enterococcus|s__Enterococcus_avium	0	0	0	4275	0	0	0	0	0	0	0	10096	0	0	0	0	0	1253	1696	207497	0	0	0	0	0	0	0	6316	0	0	1848	0	0	0	0	3051	5195	4527	9611	0	0	0	0	0	0	0	0	465608	0
k__Bacteria|p__Firmicutes|c__Bacilli|o__Lactobacillales|f__Enterococcaceae|g__Enterococcus|s__Enterococcus_canintestini	0	0	0	0	0	0	0	0	0	0	0	0	0	0	0	0	0	0	0	0	0	0	0	0	0	0	0	0	0	0	0	0	0	0	0	455	0	0	0	0	0	0	0	0	0	0	0	0	0
k__Bacteria|p__Firmicutes|c__Bacilli|o__Lactobacillales|f__Enterococcaceae|g__Enterococcus|s__Enterococcus_canis	NA	NA	NA	NA	NA	NA	NA	NA	NA	NA	NA	NA	NA	NA	NA	NA	NA	NA	NA	NA	NA	NA	NA	NA	NA	NA	NA	NA	NA	NA	NA	NA	NA	NA	NA	NA	NA	NA	NA	NA	NA	NA	NA	NA	NA	NA	NA	NA	NA
k__Bacteria|p__Firmicutes|c__Bacilli|o__Lactobacillales|f__Enterococcaceae|g__Enterococcus|s__Enterococcus_casseliflavus	0	0	0	0	0	300705	0	0	0	0	0	0	0	0	0	0	0	0	0	0	0	0	0	0	0	0	0	0	0	0	0	2643	0	0	0	0	0	0	0	0	0	0	0	0	0	0	170137	0	0
k__Bacteria|p__Firmicutes|c__Bacilli|o__Lactobacillales|f__Enterococcaceae|g__Enterococcus|s__Enterococcus_cecorum	0	0	0	0	0	0	0	0	0	0	0	0	0	0	0	0	0	0	0	0	0	0	0	0	0	0	0	0	0	0	0	0	0	0	0	0	0	0	0	0	0	0	0	0	0	0	0	0	0
k__Bacteria|p__Firmicutes|c__Bacilli|o__Lactobacillales|f__Enterococcaceae|g__Enterococcus|s__Enterococcus_devriesei	NA	NA	NA	NA	NA	NA	NA	NA	NA	NA	NA	NA	NA	NA	NA	NA	NA	NA	NA	NA	NA	NA	NA	NA	NA	NA	NA	NA	NA	NA	NA	NA	NA	NA	NA	NA	NA	NA	NA	NA	NA	NA	NA	NA	NA	NA	NA	NA	NA
k__Bacteria|p__Firmicutes|c__Bacilli|o__Lactobacillales|f__Enterococcaceae|g__Enterococcus|s__Enterococcus_dispar	NA	NA	NA	NA	NA	NA	NA	NA	NA	NA	NA	NA	NA	NA	NA	NA	NA	NA	NA	NA	NA	NA	NA	NA	NA	NA	NA	NA	NA	NA	NA	NA	NA	NA	NA	NA	NA	NA	NA	NA	NA	NA	NA	NA	NA	NA	NA	NA	NA
k__Bacteria|p__Firmicutes|c__Bacilli|o__Lactobacillales|f__Enterococcaceae|g__Enterococcus|s__Enterococcus_durans	0	0	0	0	0	0	0	0	0	0	0	0	0	0	0	0	0	0	0	0	2147	0	0	0	0	0	0	0	0	0	0	0	0	0	0	0	0	0	0	0	0	0	0	0	0	0	0	0	0
k__Bacteria|p__Firmicutes|c__Bacilli|o__Lactobacillales|f__Enterococcaceae|g__Enterococcus|s__Enterococcus_faecalis	0	64297	605335	2743	174472	87	0	28107	0	125086	0	4298	0	760853	0	352161	99068	612	0	1210694	425614	0	1703	0	40896	72150	75382	0	90918	29858	2411	0	52713	25630	5760549	2148	0	0	0	349431	1330	121601	0	0	913	0	3288925	378074	52156
k__Bacteria|p__Firmicutes|c__Bacilli|o__Lactobacillales|f__Enterococcaceae|g__Enterococcus|s__Enterococcus_faecium	124508	0	0	0	485821	0	17214	0	0	13572	0	11964	0	0	0	0	0	111930	0	0	0	0	0	0	0	0	0	0	0	0	102767	0	0	0	207158	2872	0	38467	0	0	37128	0	27263	1844	0	0	60125	249543	0
k__Bacteria|p__Firmicutes|c__Bacilli|o__Lactobacillales|f__Enterococcaceae|g__Enterococcus|s__Enterococcus_gallinarum	44176	0	0	0	0	0	0	0	0	0	0	0	0	0	0	0	0	0	0	0	0	0	0	0	0	0	0	0	0	0	0	276798	0	0	20394	0	0	0	0	0	0	0	0	0	18620	0	0	47369	0
k__Bacteria|p__Firmicutes|c__Bacilli|o__Lactobacillales|f__Enterococcaceae|g__Enterococcus|s__Enterococcus_gilvus	0	0	0	0	0	0	0	0	0	0	0	0	0	0	0	0	0	0	0	0	0	0	0	0	0	0	0	0	0	0	0	0	0	0	0	0	0	0	0	0	0	0	0	0	0	0	0	0	0
k__Bacteria|p__Firmicutes|c__Bacilli|o__Lactobacillales|f__Enterococcaceae|g__Enterococcus|s__Enterococcus_hirae	0	0	0	0	0	0	0	0	0	6817	0	0	0	0	0	0	0	0	0	0	0	0	0	0	0	0	0	0	0	0	1838	0	0	0	224102	0	0	1266	0	0	0	0	0	0	0	0	0	0	0
k__Bacteria|p__Firmicutes|c__Bacilli|o__Lactobacillales|f__Enterococcaceae|g__Enterococcus|s__Enterococcus_italicus	0	0	0	0	0	0	0	0	0	0	0	0	0	0	0	0	0	0	0	0	0	0	0	0	0	0	0	0	0	0	0	0	0	0	0	0	0	0	0	0	0	0	0	0	0	0	0	0	0
k__Bacteria|p__Firmicutes|c__Bacilli|o__Lactobacillales|f__Enterococcaceae|g__Enterococcus|s__Enterococcus_malodoratus	NA	NA	NA	NA	NA	NA	NA	NA	NA	NA	NA	NA	NA	NA	NA	NA	NA	NA	NA	NA	NA	NA	NA	NA	NA	NA	NA	NA	NA	NA	NA	NA	NA	NA	NA	NA	NA	NA	NA	NA	NA	NA	NA	NA	NA	NA	NA	NA	NA
k__Bacteria|p__Firmicutes|c__Bacilli|o__Lactobacillales|f__Enterococcaceae|g__Enterococcus|s__Enterococcus_mundtii	NA	NA	NA	NA	NA	NA	NA	NA	NA	NA	NA	NA	NA	NA	NA	NA	NA	NA	NA	NA	NA	NA	NA	NA	NA	NA	NA	NA	NA	NA	NA	NA	NA	NA	NA	NA	NA	NA	NA	NA	NA	NA	NA	NA	NA	NA	NA	NA	NA
k__Bacteria|p__Firmicutes|c__Bacilli|o__Lactobacillales|f__Enterococcaceae|g__Enterococcus|s__Enterococcus_raffinosus	0	0	0	0	0	0	0	0	0	0	0	0	0	0	0	0	0	0	0	0	0	0	0	0	0	0	0	0	0	0	0	0	0	0	0	0	0	0	0	0	0	0	0	0	0	0	0	0	0
k__Bacteria|p__Firmicutes|c__Bacilli|o__Lactobacillales|f__Enterococcaceae|g__Enterococcus|s__Enterococcus_sp_RIT_PI_f	NA	NA	NA	NA	NA	NA	NA	NA	NA	NA	NA	NA	NA	NA	NA	NA	NA	NA	NA	NA	NA	NA	NA	NA	NA	NA	NA	NA	NA	NA	NA	NA	NA	NA	NA	NA	NA	NA	NA	NA	NA	NA	NA	NA	NA	NA	NA	NA	NA
k__Bacteria|p__Firmicutes|c__Bacilli|o__Lactobacillales|f__Enterococcaceae|g__Enterococcus|s__Enterococcus_thailandicus	NA	NA	NA	NA	NA	NA	NA	NA	NA	NA	NA	NA	NA	NA	NA	NA	NA	NA	NA	NA	NA	NA	NA	NA	NA	NA	NA	NA	NA	NA	NA	NA	NA	NA	NA	NA	NA	NA	NA	NA	NA	NA	NA	NA	NA	NA	NA	NA	NA
k__Bacteria|p__Firmicutes|c__Bacilli|o__Lactobacillales|f__Enterococcaceae|g__Tetragenococcus|s__Tetragenococcus_halophilus	NA	NA	NA	NA	NA	NA	NA	NA	NA	NA	NA	NA	NA	NA	NA	NA	NA	NA	NA	NA	NA	NA	NA	NA	NA	NA	NA	NA	NA	NA	NA	NA	NA	NA	NA	NA	NA	NA	NA	NA	NA	NA	NA	NA	NA	NA	NA	NA	NA
k__Bacteria|p__Firmicutes|c__Bacilli|o__Lactobacillales|f__Lactobacillaceae|g__Lactobacillus|s__Lactobacillus_acidophilus	0	0	0	0	0	0	0	0	0	0	0	0	0	0	0	0	0	23366	0	0	0	0	0	234	0	0	0	0	0	0	0	0	0	0	0	0	98234	0	0	0	0	0	0	0	0	1332	0	0	0
k__Bacteria|p__Firmicutes|c__Bacilli|o__Lactobacillales|f__Lactobacillaceae|g__Lactobacillus|s__Lactobacillus_agilis	0	0	0	0	0	0	0	0	0	0	0	0	0	0	0	0	0	0	0	0	0	0	0	0	0	0	0	0	0	0	0	0	0	0	0	0	0	0	0	0	0	0	0	0	0	0	0	0	0
k__Bacteria|p__Firmicutes|c__Bacilli|o__Lactobacillales|f__Lactobacillaceae|g__Lactobacillus|s__Lactobacillus_algidus	0	0	0	0	0	0	0	0	0	0	0	0	0	0	0	0	0	0	0	0	0	0	156	0	0	0	0	0	0	0	0	0	0	0	0	0	0	0	0	0	0	0	0	0	0	0	0	0	0
k__Bacteria|p__Firmicutes|c__Bacilli|o__Lactobacillales|f__Lactobacillaceae|g__Lactobacillus|s__Lactobacillus_animalis	0	0	0	0	0	0	0	0	0	0	0	0	0	0	0	0	0	0	0	0	0	0	0	0	0	0	0	0	0	0	0	0	0	0	0	0	0	0	0	0	0	0	0	0	0	0	0	0	0
k__Bacteria|p__Firmicutes|c__Bacilli|o__Lactobacillales|f__Lactobacillaceae|g__Lactobacillus|s__Lactobacillus_brevis	0	0	0	0	0	0	0	0	0	0	0	0	0	0	0	0	0	0	0	0	0	0	0	0	0	0	0	0	0	0	0	0	0	0	0	0	0	0	0	0	0	0	0	0	0	0	0	0	0
k__Bacteria|p__Firmicutes|c__Bacilli|o__Lactobacillales|f__Lactobacillaceae|g__Lactobacillus|s__Lactobacillus_buchneri	NA	NA	NA	NA	NA	NA	NA	NA	NA	NA	NA	NA	NA	NA	NA	NA	NA	NA	NA	NA	NA	NA	NA	NA	NA	NA	NA	NA	NA	NA	NA	NA	NA	NA	NA	NA	NA	NA	NA	NA	NA	NA	NA	NA	NA	NA	NA	NA	NA
k__Bacteria|p__Firmicutes|c__Bacilli|o__Lactobacillales|f__Lactobacillaceae|g__Lactobacillus|s__Lactobacillus_coryniformis	NA	NA	NA	NA	NA	NA	NA	NA	NA	NA	NA	NA	NA	NA	NA	NA	NA	NA	NA	NA	NA	NA	NA	NA	NA	NA	NA	NA	NA	NA	NA	NA	NA	NA	NA	NA	NA	NA	NA	NA	NA	NA	NA	NA	NA	NA	NA	NA	NA
k__Bacteria|p__Firmicutes|c__Bacilli|o__Lactobacillales|f__Lactobacillaceae|g__Lactobacillus|s__Lactobacillus_crispatus	0	0	0	0	0	0	0	0	1560	0	0	0	0	0	0	0	0	0	0	0	0	0	0	0	0	0	0	0	0	0	0	0	0	0	0	0	0	0	0	0	0	0	0	0	0	0	0	0	0
k__Bacteria|p__Firmicutes|c__Bacilli|o__Lactobacillales|f__Lactobacillaceae|g__Lactobacillus|s__Lactobacillus_curvatus	0	0	0	0	0	0	0	0	0	0	0	0	0	0	0	0	0	0	0	0	0	0	0	0	0	0	0	0	0	0	0	0	0	0	0	0	0	0	0	0	0	0	0	0	0	0	0	0	3197
k__Bacteria|p__Firmicutes|c__Bacilli|o__Lactobacillales|f__Lactobacillaceae|g__Lactobacillus|s__Lactobacillus_delbrueckii	0	0	0	0	0	0	0	0	0	0	0	0	0	0	0	0	0	0	0	0	0	0	0	0	0	0	154	12789	0	0	0	0	0	0	0	0	0	0	0	0	0	0	0	0	0	0	0	0	0
k__Bacteria|p__Firmicutes|c__Bacilli|o__Lactobacillales|f__Lactobacillaceae|g__Lactobacillus|s__Lactobacillus_diolivorans	NA	NA	NA	NA	NA	NA	NA	NA	NA	NA	NA	NA	NA	NA	NA	NA	NA	NA	NA	NA	NA	NA	NA	NA	NA	NA	NA	NA	NA	NA	NA	NA	NA	NA	NA	NA	NA	NA	NA	NA	NA	NA	NA	NA	NA	NA	NA	NA	NA
k__Bacteria|p__Firmicutes|c__Bacilli|o__Lactobacillales|f__Lactobacillaceae|g__Lactobacillus|s__Lactobacillus_fermentum	5435	0	963	0	0	0	0	928	0	769448	0	0	0	0	0	0	0	0	0	0	0	0	0	392	0	3484	3454	0	0	0	0	0	0	27735	0	0	0	0	0	0	0	0	0	0	0	0	0	0	0
k__Bacteria|p__Firmicutes|c__Bacilli|o__Lactobacillales|f__Lactobacillaceae|g__Lactobacillus|s__Lactobacillus_gallinarum	NA	NA	NA	NA	NA	NA	NA	NA	NA	NA	NA	NA	NA	NA	NA	NA	NA	NA	NA	NA	NA	NA	NA	NA	NA	NA	NA	NA	NA	NA	NA	NA	NA	NA	NA	NA	NA	NA	NA	NA	NA	NA	NA	NA	NA	NA	NA	NA	NA
k__Bacteria|p__Firmicutes|c__Bacilli|o__Lactobacillales|f__Lactobacillaceae|g__Lactobacillus|s__Lactobacillus_gasseri	0	182490	948985	0	0	0	0	0	0	0	0	0	0	0	381	0	0	0	0	0	81642	0	0	0	0	0	0	0	0	0	1248	0	0	0	0	0	0	0	0	0	0	0	0	0	0	0	0	0	0
k__Bacteria|p__Firmicutes|c__Bacilli|o__Lactobacillales|f__Lactobacillaceae|g__Lactobacillus|s__Lactobacillus_helveticus	0	0	0	0	0	0	0	0	0	0	0	0	0	0	0	0	0	0	0	0	0	0	0	77	0	0	0	0	0	0	0	0	0	0	0	0	0	0	0	0	0	0	0	0	0	0	0	0	0
k__Bacteria|p__Firmicutes|c__Bacilli|o__Lactobacillales|f__Lactobacillaceae|g__Lactobacillus|s__Lactobacillus_hilgardii	NA	NA	NA	NA	NA	NA	NA	NA	NA	NA	NA	NA	NA	NA	NA	NA	NA	NA	NA	NA	NA	NA	NA	NA	NA	NA	NA	NA	NA	NA	NA	NA	NA	NA	NA	NA	NA	NA	NA	NA	NA	NA	NA	NA	NA	NA	NA	NA	NA
k__Bacteria|p__Firmicutes|c__Bacilli|o__Lactobacillales|f__Lactobacillaceae|g__Lactobacillus|s__Lactobacillus_johnsonii	0	0	0	0	0	0	2071	0	0	0	0	0	0	0	0	0	0	0	0	0	0	0	0	0	0	0	0	0	0	0	12566	0	0	0	0	0	0	0	0	0	0	0	0	0	0	0	0	0	0
k__Bacteria|p__Firmicutes|c__Bacilli|o__Lactobacillales|f__Lactobacillaceae|g__Lactobacillus|s__Lactobacillus_kalixensis	0	0	0	0	0	0	0	0	0	0	0	0	0	0	0	0	0	0	0	0	0	0	0	0	0	0	0	0	0	0	0	0	0	0	0	0	0	0	0	0	0	0	0	0	0	0	0	0	0
k__Bacteria|p__Firmicutes|c__Bacilli|o__Lactobacillales|f__Lactobacillaceae|g__Lactobacillus|s__Lactobacillus_kefiranofaciens	NA	NA	NA	NA	NA	NA	NA	NA	NA	NA	NA	NA	NA	NA	NA	NA	NA	NA	NA	NA	NA	NA	NA	NA	NA	NA	NA	NA	NA	NA	NA	NA	NA	NA	NA	NA	NA	NA	NA	NA	NA	NA	NA	NA	NA	NA	NA	NA	NA
k__Bacteria|p__Firmicutes|c__Bacilli|o__Lactobacillales|f__Lactobacillaceae|g__Lactobacillus|s__Lactobacillus_kefiri	NA	NA	NA	NA	NA	NA	NA	NA	NA	NA	NA	NA	NA	NA	NA	NA	NA	NA	NA	NA	NA	NA	NA	NA	NA	NA	NA	NA	NA	NA	NA	NA	NA	NA	NA	NA	NA	NA	NA	NA	NA	NA	NA	NA	NA	NA	NA	NA	NA
k__Bacteria|p__Firmicutes|c__Bacilli|o__Lactobacillales|f__Lactobacillaceae|g__Lactobacillus|s__Lactobacillus_kimbladii	NA	NA	NA	NA	NA	NA	NA	NA	NA	NA	NA	NA	NA	NA	NA	NA	NA	NA	NA	NA	NA	NA	NA	NA	NA	NA	NA	NA	NA	NA	NA	NA	NA	NA	NA	NA	NA	NA	NA	NA	NA	NA	NA	NA	NA	NA	NA	NA	NA
k__Bacteria|p__Firmicutes|c__Bacilli|o__Lactobacillales|f__Lactobacillaceae|g__Lactobacillus|s__Lactobacillus_kullabergensis	NA	NA	NA	NA	NA	NA	NA	NA	NA	NA	NA	NA	NA	NA	NA	NA	NA	NA	NA	NA	NA	NA	NA	NA	NA	NA	NA	NA	NA	NA	NA	NA	NA	NA	NA	NA	NA	NA	NA	NA	NA	NA	NA	NA	NA	NA	NA	NA	NA
k__Bacteria|p__Firmicutes|c__Bacilli|o__Lactobacillales|f__Lactobacillaceae|g__Lactobacillus|s__Lactobacillus_mindensis	NA	NA	NA	NA	NA	NA	NA	NA	NA	NA	NA	NA	NA	NA	NA	NA	NA	NA	NA	NA	NA	NA	NA	NA	NA	NA	NA	NA	NA	NA	NA	NA	NA	NA	NA	NA	NA	NA	NA	NA	NA	NA	NA	NA	NA	NA	NA	NA	NA
k__Bacteria|p__Firmicutes|c__Bacilli|o__Lactobacillales|f__Lactobacillaceae|g__Lactobacillus|s__Lactobacillus_mucosae	NA	NA	NA	NA	NA	NA	NA	NA	NA	NA	NA	NA	NA	NA	NA	NA	NA	NA	NA	NA	NA	NA	NA	NA	NA	NA	NA	NA	NA	NA	NA	NA	NA	NA	NA	NA	NA	NA	NA	NA	NA	NA	NA	NA	NA	NA	NA	NA	NA
k__Bacteria|p__Firmicutes|c__Bacilli|o__Lactobacillales|f__Lactobacillaceae|g__Lactobacillus|s__Lactobacillus_oris	0	0	0	0	0	0	0	0	0	0	0	0	0	0	0	0	0	0	0	0	0	0	0	0	0	0	0	0	0	0	0	0	0	0	0	0	0	0	0	0	0	0	0	0	0	0	0	0	0
k__Bacteria|p__Firmicutes|c__Bacilli|o__Lactobacillales|f__Lactobacillaceae|g__Lactobacillus|s__Lactobacillus_otakiensis	NA	NA	NA	NA	NA	NA	NA	NA	NA	NA	NA	NA	NA	NA	NA	NA	NA	NA	NA	NA	NA	NA	NA	NA	NA	NA	NA	NA	NA	NA	NA	NA	NA	NA	NA	NA	NA	NA	NA	NA	NA	NA	NA	NA	NA	NA	NA	NA	NA
k__Bacteria|p__Firmicutes|c__Bacilli|o__Lactobacillales|f__Lactobacillaceae|g__Lactobacillus|s__Lactobacillus_parabuchneri	NA	NA	NA	NA	NA	NA	NA	NA	NA	NA	NA	NA	NA	NA	NA	NA	NA	NA	NA	NA	NA	NA	NA	NA	NA	NA	NA	NA	NA	NA	NA	NA	NA	NA	NA	NA	NA	NA	NA	NA	NA	NA	NA	NA	NA	NA	NA	NA	NA
k__Bacteria|p__Firmicutes|c__Bacilli|o__Lactobacillales|f__Lactobacillaceae|g__Lactobacillus|s__Lactobacillus_parafarraginis	NA	NA	NA	NA	NA	NA	NA	NA	NA	NA	NA	NA	NA	NA	NA	NA	NA	NA	NA	NA	NA	NA	NA	NA	NA	NA	NA	NA	NA	NA	NA	NA	NA	NA	NA	NA	NA	NA	NA	NA	NA	NA	NA	NA	NA	NA	NA	NA	NA
k__Bacteria|p__Firmicutes|c__Bacilli|o__Lactobacillales|f__Lactobacillaceae|g__Lactobacillus|s__Lactobacillus_paragasseri	0	585889	2583766	0	0	0	0	0	0	398858	0	0	0	0	458	0	0	0	0	0	2344	0	0	0	0	102	0	0	0	0	57580	0	0	13994	0	0	0	0	0	0	0	0	0	0	0	0	0	0	0
k__Bacteria|p__Firmicutes|c__Bacilli|o__Lactobacillales|f__Lactobacillaceae|g__Lactobacillus|s__Lactobacillus_paraplantarum	NA	NA	NA	NA	NA	NA	NA	NA	NA	NA	NA	NA	NA	NA	NA	NA	NA	NA	NA	NA	NA	NA	NA	NA	NA	NA	NA	NA	NA	NA	NA	NA	NA	NA	NA	NA	NA	NA	NA	NA	NA	NA	NA	NA	NA	NA	NA	NA	NA
k__Bacteria|p__Firmicutes|c__Bacilli|o__Lactobacillales|f__Lactobacillaceae|g__Lactobacillus|s__Lactobacillus_pentosus	0	0	0	0	0	0	0	0	0	0	0	0	0	0	0	0	0	0	0	0	0	0	0	0	0	0	0	0	0	0	0	0	0	0	0	0	0	0	0	0	0	0	0	0	0	0	0	0	0
k__Bacteria|p__Firmicutes|c__Bacilli|o__Lactobacillales|f__Lactobacillaceae|g__Lactobacillus|s__Lactobacillus_plantarum	0	0	0	0	0	0	672	0	0	0	0	201	0	0	0	0	0	0	0	0	0	0	0	0	0	0	0	0	0	0	0	0	0	0	67748	0	0	0	0	0	0	7087753	0	0	0	0	0	0	0
k__Bacteria|p__Firmicutes|c__Bacilli|o__Lactobacillales|f__Lactobacillaceae|g__Lactobacillus|s__Lactobacillus_reuteri	0	0	0	0	0	0	0	0	0	0	0	0	0	0	0	0	0	0	0	0	0	0	0	3143	0	0	12060	0	0	0	0	0	0	0	0	0	0	0	0	0	0	0	0	0	0	0	0	0	0
k__Bacteria|p__Firmicutes|c__Bacilli|o__Lactobacillales|f__Lactobacillaceae|g__Lactobacillus|s__Lactobacillus_rhamnosus	161041	331769	210711	4226	460087	0	0	0	0	0	0	0	187261	0	0	0	0	2219575	0	0	820895	4929	17178	6048	0	7025	0	0	0	0	34892	0	0	0	4003	0	201418	0	0	240329	0	861	0	0	0	95519	3285	0	0
k__Bacteria|p__Firmicutes|c__Bacilli|o__Lactobacillales|f__Lactobacillaceae|g__Lactobacillus|s__Lactobacillus_rogosae	0	0	0	0	0	0	0	0	0	0	0	0	495	0	0	0	0	0	0	0	0	0	0	0	0	0	0	0	0	0	0	0	0	0	0	0	0	416	0	0	0	0	0	0	0	0	0	0	0
k__Bacteria|p__Firmicutes|c__Bacilli|o__Lactobacillales|f__Lactobacillaceae|g__Lactobacillus|s__Lactobacillus_ruminis	NA	NA	NA	NA	NA	NA	NA	NA	NA	NA	NA	NA	NA	NA	NA	NA	NA	NA	NA	NA	NA	NA	NA	NA	NA	NA	NA	NA	NA	NA	NA	NA	NA	NA	NA	NA	NA	NA	NA	NA	NA	NA	NA	NA	NA	NA	NA	NA	NA
k__Bacteria|p__Firmicutes|c__Bacilli|o__Lactobacillales|f__Lactobacillaceae|g__Lactobacillus|s__Lactobacillus_saerimneri	0	0	0	0	0	0	0	0	0	0	0	0	0	0	0	0	0	0	0	0	0	0	0	0	0	0	0	0	0	0	0	0	0	0	0	0	0	0	0	0	0	0	0	0	0	0	0	0	0
k__Bacteria|p__Firmicutes|c__Bacilli|o__Lactobacillales|f__Lactobacillaceae|g__Lactobacillus|s__Lactobacillus_sakei	NA	NA	NA	NA	NA	NA	NA	NA	NA	NA	NA	NA	NA	NA	NA	NA	NA	NA	NA	NA	NA	NA	NA	NA	NA	NA	NA	NA	NA	NA	NA	NA	NA	NA	NA	NA	NA	NA	NA	NA	NA	NA	NA	NA	NA	NA	NA	NA	NA
k__Bacteria|p__Firmicutes|c__Bacilli|o__Lactobacillales|f__Lactobacillaceae|g__Lactobacillus|s__Lactobacillus_salivarius	0	0	0	0	0	0	0	0	0	132786	0	0	0	0	30859	0	0	0	0	0	0	0	0	0	0	0	0	0	0	0	236731	0	0	0	0	0	0	0	0	0	0	0	0	0	0	0	0	0	0
k__Bacteria|p__Firmicutes|c__Bacilli|o__Lactobacillales|f__Lactobacillaceae|g__Lactobacillus|s__Lactobacillus_sanfranciscensis	NA	NA	NA	NA	NA	NA	NA	NA	NA	NA	NA	NA	NA	NA	NA	NA	NA	NA	NA	NA	NA	NA	NA	NA	NA	NA	NA	NA	NA	NA	NA	NA	NA	NA	NA	NA	NA	NA	NA	NA	NA	NA	NA	NA	NA	NA	NA	NA	NA
k__Bacteria|p__Firmicutes|c__Bacilli|o__Lactobacillales|f__Lactobacillaceae|g__Lactobacillus|s__Lactobacillus_sunkii	NA	NA	NA	NA	NA	NA	NA	NA	NA	NA	NA	NA	NA	NA	NA	NA	NA	NA	NA	NA	NA	NA	NA	NA	NA	NA	NA	NA	NA	NA	NA	NA	NA	NA	NA	NA	NA	NA	NA	NA	NA	NA	NA	NA	NA	NA	NA	NA	NA
k__Bacteria|p__Firmicutes|c__Bacilli|o__Lactobacillales|f__Lactobacillaceae|g__Lactobacillus|s__Lactobacillus_ultunensis	0	0	0	0	0	0	0	0	0	0	0	0	0	0	0	0	0	0	0	0	0	0	0	0	0	0	0	0	0	0	0	0	0	0	0	0	0	0	0	0	0	0	0	0	0	0	0	0	0
k__Bacteria|p__Firmicutes|c__Bacilli|o__Lactobacillales|f__Lactobacillaceae|g__Lactobacillus|s__Lactobacillus_vaccinostercus	NA	NA	NA	NA	NA	NA	NA	NA	NA	NA	NA	NA	NA	NA	NA	NA	NA	NA	NA	NA	NA	NA	NA	NA	NA	NA	NA	NA	NA	NA	NA	NA	NA	NA	NA	NA	NA	NA	NA	NA	NA	NA	NA	NA	NA	NA	NA	NA	NA
k__Bacteria|p__Firmicutes|c__Bacilli|o__Lactobacillales|f__Lactobacillaceae|g__Lactobacillus|s__Lactobacillus_vaginalis	NA	NA	NA	NA	NA	NA	NA	NA	NA	NA	NA	NA	NA	NA	NA	NA	NA	NA	NA	NA	NA	NA	NA	NA	NA	NA	NA	NA	NA	NA	NA	NA	NA	NA	NA	NA	NA	NA	NA	NA	NA	NA	NA	NA	NA	NA	NA	NA	NA
k__Bacteria|p__Firmicutes|c__Bacilli|o__Lactobacillales|f__Lactobacillaceae|g__Lactobacillus|s__Lactobacillus_versmoldensis	NA	NA	NA	NA	NA	NA	NA	NA	NA	NA	NA	NA	NA	NA	NA	NA	NA	NA	NA	NA	NA	NA	NA	NA	NA	NA	NA	NA	NA	NA	NA	NA	NA	NA	NA	NA	NA	NA	NA	NA	NA	NA	NA	NA	NA	NA	NA	NA	NA
k__Bacteria|p__Firmicutes|c__Bacilli|o__Lactobacillales|f__Lactobacillaceae|g__Pediococcus|s__Pediococcus_acidilactici	0	0	0	0	0	0	3966	0	0	0	0	0	0	0	0	0	0	0	0	0	0	0	0	0	0	0	0	0	0	0	15806	0	0	0	0	0	0	0	0	0	0	0	0	0	0	0	0	0	0
k__Bacteria|p__Firmicutes|c__Bacilli|o__Lactobacillales|f__Lactobacillaceae|g__Pediococcus|s__Pediococcus_pentosaceus	0	0	0	0	0	0	0	0	0	0	0	0	0	0	0	0	0	0	0	0	0	0	0	0	0	0	0	0	0	0	0	0	0	0	179128	0	0	0	0	0	0	0	0	0	0	0	0	0	0
k__Bacteria|p__Firmicutes|c__Bacilli|o__Lactobacillales|f__Lactobacillaceae|g__Sharpea|s__Sharpea_azabuensis	0	0	0	0	0	0	0	0	0	0	0	0	0	0	0	0	0	0	0	0	0	0	0	0	0	0	0	0	0	0	0	0	0	0	0	0	0	0	0	0	0	0	0	0	0	0	0	0	0
k__Bacteria|p__Firmicutes|c__Bacilli|o__Lactobacillales|f__Leuconostocaceae|g__Fructobacillus|s__Fructobacillus_fructosus	0	0	0	0	0	0	0	0	0	0	0	0	0	0	0	0	0	0	0	0	0	0	0	0	0	0	0	0	0	0	0	0	0	0	0	0	0	0	0	0	0	0	0	0	0	0	0	0	0
k__Bacteria|p__Firmicutes|c__Bacilli|o__Lactobacillales|f__Leuconostocaceae|g__Leuconostoc|s__Leuconostoc_carnosum	0	0	0	0	0	0	0	0	0	0	0	0	0	0	0	0	0	0	0	0	0	0	0	0	0	0	0	0	0	0	0	0	0	0	0	0	0	0	0	0	0	0	0	0	0	0	0	0	0
k__Bacteria|p__Firmicutes|c__Bacilli|o__Lactobacillales|f__Leuconostocaceae|g__Leuconostoc|s__Leuconostoc_citreum	0	0	0	0	0	0	0	0	0	0	0	0	0	0	0	0	0	0	0	0	0	0	0	0	0	0	0	0	0	0	0	0	0	0	0	0	0	0	0	0	0	0	0	0	0	0	0	0	0
k__Bacteria|p__Firmicutes|c__Bacilli|o__Lactobacillales|f__Leuconostocaceae|g__Leuconostoc|s__Leuconostoc_garlicum	0	0	0	0	0	0	0	0	0	0	0	0	0	0	0	0	0	0	0	0	0	0	0	0	0	0	0	0	0	0	0	0	0	0	0	0	0	0	0	0	0	0	0	0	0	0	0	0	0
k__Bacteria|p__Firmicutes|c__Bacilli|o__Lactobacillales|f__Leuconostocaceae|g__Leuconostoc|s__Leuconostoc_lactis	0	0	0	0	0	0	0	0	0	0	0	0	0	0	0	0	0	0	0	0	0	0	0	0	0	0	0	0	0	0	0	0	0	0	0	0	0	0	0	0	0	0	0	0	0	0	0	0	0
k__Bacteria|p__Firmicutes|c__Bacilli|o__Lactobacillales|f__Leuconostocaceae|g__Leuconostoc|s__Leuconostoc_mesenteroides	0	0	0	0	0	0	0	0	0	0	0	0	0	0	0	0	0	0	0	0	0	0	0	0	0	0	71	0	0	0	0	0	0	0	0	0	0	0	0	0	0	387	0	0	3661	0	0	0	0
k__Bacteria|p__Firmicutes|c__Bacilli|o__Lactobacillales|f__Leuconostocaceae|g__Leuconostoc|s__Leuconostoc_pseudomesenteroides	0	0	0	0	0	0	0	0	0	0	0	0	0	0	0	0	0	0	0	0	0	0	0	0	0	0	0	0	0	10194	0	0	0	0	0	0	0	0	0	0	0	0	0	0	1749	0	0	0	0
k__Bacteria|p__Firmicutes|c__Bacilli|o__Lactobacillales|f__Leuconostocaceae|g__Oenococcus|s__Oenococcus_alcoholitolerans	0	0	0	0	0	0	0	0	0	0	0	0	0	0	0	0	0	0	0	0	0	0	0	0	0	0	0	0	0	0	0	0	0	0	0	0	0	0	0	0	0	0	0	0	0	0	0	0	0
k__Bacteria|p__Firmicutes|c__Bacilli|o__Lactobacillales|f__Leuconostocaceae|g__Weissella|s__Weissella_cibaria	NA	NA	NA	NA	NA	NA	NA	NA	NA	NA	NA	NA	NA	NA	NA	NA	NA	NA	NA	NA	NA	NA	NA	NA	NA	NA	NA	NA	NA	NA	NA	NA	NA	NA	NA	NA	NA	NA	NA	NA	NA	NA	NA	NA	NA	NA	NA	NA	NA
k__Bacteria|p__Firmicutes|c__Bacilli|o__Lactobacillales|f__Leuconostocaceae|g__Weissella|s__Weissella_confusa	0	0	0	0	0	0	0	0	0	0	0	0	0	0	0	0	0	0	0	0	0	0	0	0	0	0	0	0	0	0	0	0	0	0	0	0	0	0	0	0	0	0	0	0	0	0	0	0	0
k__Bacteria|p__Firmicutes|c__Bacilli|o__Lactobacillales|f__Leuconostocaceae|g__Weissella|s__Weissella_jogaejeotgali	NA	NA	NA	NA	NA	NA	NA	NA	NA	NA	NA	NA	NA	NA	NA	NA	NA	NA	NA	NA	NA	NA	NA	NA	NA	NA	NA	NA	NA	NA	NA	NA	NA	NA	NA	NA	NA	NA	NA	NA	NA	NA	NA	NA	NA	NA	NA	NA	NA
k__Bacteria|p__Firmicutes|c__Bacilli|o__Lactobacillales|f__Leuconostocaceae|g__Weissella|s__Weissella_paramesenteroides	0	0	0	0	0	0	0	0	0	0	0	0	0	0	0	0	0	0	0	0	0	0	0	0	0	0	0	0	0	0	0	0	0	0	74540	0	0	0	0	0	0	0	0	0	0	0	0	0	0
k__Bacteria|p__Firmicutes|c__Bacilli|o__Lactobacillales|f__Leuconostocaceae|g__Weissella|s__Weissella_thailandensis	NA	NA	NA	NA	NA	NA	NA	NA	NA	NA	NA	NA	NA	NA	NA	NA	NA	NA	NA	NA	NA	NA	NA	NA	NA	NA	NA	NA	NA	NA	NA	NA	NA	NA	NA	NA	NA	NA	NA	NA	NA	NA	NA	NA	NA	NA	NA	NA	NA
k__Bacteria|p__Firmicutes|c__Bacilli|o__Lactobacillales|f__Leuconostocaceae|g__Weissella|s__Weissella_viridescens	NA	NA	NA	NA	NA	NA	NA	NA	NA	NA	NA	NA	NA	NA	NA	NA	NA	NA	NA	NA	NA	NA	NA	NA	NA	NA	NA	NA	NA	NA	NA	NA	NA	NA	NA	NA	NA	NA	NA	NA	NA	NA	NA	NA	NA	NA	NA	NA	NA
k__Bacteria|p__Firmicutes|c__Bacilli|o__Lactobacillales|f__Streptococcaceae|g__Lactococcus|s__Lactococcus_chungangensis	NA	NA	NA	NA	NA	NA	NA	NA	NA	NA	NA	NA	NA	NA	NA	NA	NA	NA	NA	NA	NA	NA	NA	NA	NA	NA	NA	NA	NA	NA	NA	NA	NA	NA	NA	NA	NA	NA	NA	NA	NA	NA	NA	NA	NA	NA	NA	NA	NA
k__Bacteria|p__Firmicutes|c__Bacilli|o__Lactobacillales|f__Streptococcaceae|g__Lactococcus|s__Lactococcus_garvieae	0	0	0	0	0	0	0	0	0	0	0	0	0	0	0	0	0	0	0	0	0	0	0	0	0	0	0	0	0	0	0	0	0	0	0	0	0	0	0	0	0	0	0	0	0	0	0	0	0
k__Bacteria|p__Firmicutes|c__Bacilli|o__Lactobacillales|f__Streptococcaceae|g__Lactococcus|s__Lactococcus_lactis	0	0	0	0	0	0	15571	1016	0	0	0	1784	0	0	0	0	435	0	0	0	841112	0	0	13460	0	25542	6081	880	0	71793	311	0	0	0	0	0	0	0	0	0	0	0	0	0	29701	0	0	417	0
k__Bacteria|p__Firmicutes|c__Bacilli|o__Lactobacillales|f__Streptococcaceae|g__Lactococcus|s__Lactococcus_petauri	0	0	0	0	0	0	0	0	0	0	0	0	0	0	0	0	0	0	0	0	0	0	0	0	0	0	0	0	0	0	0	0	0	0	0	0	0	0	0	0	0	0	0	0	0	0	0	0	0
k__Bacteria|p__Firmicutes|c__Bacilli|o__Lactobacillales|f__Streptococcaceae|g__Lactococcus|s__Lactococcus_piscium	0	0	0	0	0	0	0	0	0	0	0	0	0	0	0	0	0	0	0	0	0	0	177	0	0	0	0	0	0	0	0	0	0	0	0	0	0	0	0	0	0	0	0	0	0	0	0	0	0
k__Bacteria|p__Firmicutes|c__Bacilli|o__Lactobacillales|f__Streptococcaceae|g__Lactococcus|s__Lactococcus_raffinolactis	NA	NA	NA	NA	NA	NA	NA	NA	NA	NA	NA	NA	NA	NA	NA	NA	NA	NA	NA	NA	NA	NA	NA	NA	NA	NA	NA	NA	NA	NA	NA	NA	NA	NA	NA	NA	NA	NA	NA	NA	NA	NA	NA	NA	NA	NA	NA	NA	NA
k__Bacteria|p__Firmicutes|c__Bacilli|o__Lactobacillales|f__Streptococcaceae|g__Streptococcus|s__Streptococcus_agalactiae	0	0	0	0	0	0	0	0	0	0	0	0	0	0	0	0	0	1554	0	0	0	592	0	0	0	571159	0	0	0	0	0	0	0	0	0	0	0	0	0	0	0	0	0	0	0	0	0	0	0
k__Bacteria|p__Firmicutes|c__Bacilli|o__Lactobacillales|f__Streptococcaceae|g__Streptococcus|s__Streptococcus_anginosus_group	0	0	0	8081	1458	0	0	144	0	0	0	0	0	0	0	0	0	0	0	0	0	0	0	0	354	540	0	0	0	0	0	0	1046	0	0	0	0	0	0	578	0	52687	0	0	0	0	0	0	0
k__Bacteria|p__Firmicutes|c__Bacilli|o__Lactobacillales|f__Streptococcaceae|g__Streptococcus|s__Streptococcus_australis	131	0	0	0	0	1800	0	0	0	55	0	0	0	0	0	0	130	234	0	0	0	0	0	0	0	0	0	1490	0	0	0	3001	0	0	0	0	0	0	0	0	0	0	0	1066	0	383	0	525	275
k__Bacteria|p__Firmicutes|c__Bacilli|o__Lactobacillales|f__Streptococcaceae|g__Streptococcus|s__Streptococcus_cristatus	0	0	0	0	0	0	0	0	0	0	0	0	0	0	0	0	0	0	0	0	0	0	0	0	0	0	0	0	0	0	0	0	0	0	0	0	0	0	0	0	0	0	0	0	0	0	0	0	0
k__Bacteria|p__Firmicutes|c__Bacilli|o__Lactobacillales|f__Streptococcaceae|g__Streptococcus|s__Streptococcus_downei	NA	NA	NA	NA	NA	NA	NA	NA	NA	NA	NA	NA	NA	NA	NA	NA	NA	NA	NA	NA	NA	NA	NA	NA	NA	NA	NA	NA	NA	NA	NA	NA	NA	NA	NA	NA	NA	NA	NA	NA	NA	NA	NA	NA	NA	NA	NA	NA	NA
k__Bacteria|p__Firmicutes|c__Bacilli|o__Lactobacillales|f__Streptococcaceae|g__Streptococcus|s__Streptococcus_gallolyticus	NA	NA	NA	NA	NA	NA	NA	NA	NA	NA	NA	NA	NA	NA	NA	NA	NA	NA	NA	NA	NA	NA	NA	NA	NA	NA	NA	NA	NA	NA	NA	NA	NA	NA	NA	NA	NA	NA	NA	NA	NA	NA	NA	NA	NA	NA	NA	NA	NA
k__Bacteria|p__Firmicutes|c__Bacilli|o__Lactobacillales|f__Streptococcaceae|g__Streptococcus|s__Streptococcus_gordonii	0	0	0	0	0	0	0	103	0	0	0	0	0	0	0	0	0	0	0	0	0	0	0	0	0	4433	0	0	0	0	0	0	0	0	0	0	0	0	0	0	0	0	0	0	0	0	0	0	0
k__Bacteria|p__Firmicutes|c__Bacilli|o__Lactobacillales|f__Streptococcaceae|g__Streptococcus|s__Streptococcus_infantarius	0	0	0	0	0	0	0	0	0	0	0	0	0	0	0	0	0	0	0	0	0	0	0	0	0	0	0	0	0	0	0	0	0	0	0	0	0	0	0	0	0	0	0	0	0	0	0	0	0
k__Bacteria|p__Firmicutes|c__Bacilli|o__Lactobacillales|f__Streptococcaceae|g__Streptococcus|s__Streptococcus_infantis	0	0	0	0	0	0	0	818	0	377	0	0	0	0	0	0	1252	1138	0	0	0	0	363	0	0	0	0	358	0	0	0	0	0	0	0	0	4045	0	0	0	0	0	671	126	0	0	0	0	0
k__Bacteria|p__Firmicutes|c__Bacilli|o__Lactobacillales|f__Streptococcaceae|g__Streptococcus|s__Streptococcus_lutetiensis	343107	224399	0	4779329	0	0	12026	0	0	253083	129871	623764	0	0	0	0	0	0	0	0	0	0	0	0	0	0	0	43300	50724	0	195	0	0	0	0	0	0	255946	0	0	0	0	0	0	0	0	0	1861717	0
k__Bacteria|p__Firmicutes|c__Bacilli|o__Lactobacillales|f__Streptococcaceae|g__Streptococcus|s__Streptococcus_macedonicus	NA	NA	NA	NA	NA	NA	NA	NA	NA	NA	NA	NA	NA	NA	NA	NA	NA	NA	NA	NA	NA	NA	NA	NA	NA	NA	NA	NA	NA	NA	NA	NA	NA	NA	NA	NA	NA	NA	NA	NA	NA	NA	NA	NA	NA	NA	NA	NA	NA
k__Bacteria|p__Firmicutes|c__Bacilli|o__Lactobacillales|f__Streptococcaceae|g__Streptococcus|s__Streptococcus_milleri	NA	NA	NA	NA	NA	NA	NA	NA	NA	NA	NA	NA	NA	NA	NA	NA	NA	NA	NA	NA	NA	NA	NA	NA	NA	NA	NA	NA	NA	NA	NA	NA	NA	NA	NA	NA	NA	NA	NA	NA	NA	NA	NA	NA	NA	NA	NA	NA	NA
k__Bacteria|p__Firmicutes|c__Bacilli|o__Lactobacillales|f__Streptococcaceae|g__Streptococcus|s__Streptococcus_mitis	1410	2976	39409	590	1280	2159	9440	14103	0	8840	3483	0	745	1117	0	2062	30395	100	0	0	767	878	46993	0	0	5438	707	992	0	0	5257	5200	0	203	0	0	576	1245	0	1432	1469	1984	1507	2731	0	2882	1402	312	0
k__Bacteria|p__Firmicutes|c__Bacilli|o__Lactobacillales|f__Streptococcaceae|g__Streptococcus|s__Streptococcus_mutans	0	0	0	0	0	0	0	0	0	0	0	0	0	0	0	0	0	0	0	0	0	0	0	0	0	2460	0	0	0	2337	0	0	0	0	0	0	0	0	0	0	0	0	0	0	0	0	0	0	0
k__Bacteria|p__Firmicutes|c__Bacilli|o__Lactobacillales|f__Streptococcaceae|g__Streptococcus|s__Streptococcus_oralis	0	0	0	0	0	0	0	0	0	0	0	0	0	0	0	0	439	0	0	0	0	0	1909	0	0	1475	0	803	0	0	772	0	0	0	0	0	0	0	0	0	1171	0	0	0	0	0	0	0	0
k__Bacteria|p__Firmicutes|c__Bacilli|o__Lactobacillales|f__Streptococcaceae|g__Streptococcus|s__Streptococcus_parasanguinis	79	6467	2273	8428	9811	0	30594	49255	150748	791	26291	1118	5388	45821	8065	25484	19811	23001	2849	1554	3344	6470	49529	16510	4582	49839	4201	7485	83627	21764	114142	55642	9812	32952	3892	4006	3764	639	57421	16401	19610	36298	695	23058	3855	2347	5664	3092	3376
k__Bacteria|p__Firmicutes|c__Bacilli|o__Lactobacillales|f__Streptococcaceae|g__Streptococcus|s__Streptococcus_parauberis	NA	NA	NA	NA	NA	NA	NA	NA	NA	NA	NA	NA	NA	NA	NA	NA	NA	NA	NA	NA	NA	NA	NA	NA	NA	NA	NA	NA	NA	NA	NA	NA	NA	NA	NA	NA	NA	NA	NA	NA	NA	NA	NA	NA	NA	NA	NA	NA	NA
k__Bacteria|p__Firmicutes|c__Bacilli|o__Lactobacillales|f__Streptococcaceae|g__Streptococcus|s__Streptococcus_pasteurianus	68440	0	0	0	0	0	0	0	0	0	0	0	0	0	0	0	0	14785	0	0	0	0	0	0	0	0	0	0	33981	2313	0	0	0	0	0	0	0	0	0	0	0	0	0	892680	0	0	0	0	0
k__Bacteria|p__Firmicutes|c__Bacilli|o__Lactobacillales|f__Streptococcaceae|g__Streptococcus|s__Streptococcus_peroris	0	0	0	0	0	0	0	250	0	0	150	0	0	0	0	0	0	0	0	0	0	0	223	0	0	0	0	672	0	0	0	0	0	0	0	0	0	0	0	0	0	0	0	0	0	0	0	0	0
k__Bacteria|p__Firmicutes|c__Bacilli|o__Lactobacillales|f__Streptococcaceae|g__Streptococcus|s__Streptococcus_pneumoniae	0	0	0	0	0	0	0	0	0	0	0	0	0	0	0	0	0	0	0	0	0	0	0	0	0	0	0	0	0	0	0	0	0	0	0	0	0	0	0	0	0	0	0	0	0	0	0	0	0
k__Bacteria|p__Firmicutes|c__Bacilli|o__Lactobacillales|f__Streptococcaceae|g__Streptococcus|s__Streptococcus_pseudopneumoniae	0	0	0	0	0	0	0	0	0	0	0	0	0	0	0	0	0	0	0	0	0	0	0	0	0	0	0	0	0	0	0	0	0	0	0	0	0	0	0	0	0	0	0	0	0	0	0	0	0
k__Bacteria|p__Firmicutes|c__Bacilli|o__Lactobacillales|f__Streptococcaceae|g__Streptococcus|s__Streptococcus_pyogenes	0	0	0	0	0	0	0	0	0	0	0	0	0	0	0	0	0	0	0	0	0	0	0	0	0	0	0	0	0	0	0	0	0	0	0	0	0	0	0	0	0	0	0	0	0	0	0	0	0
k__Bacteria|p__Firmicutes|c__Bacilli|o__Lactobacillales|f__Streptococcaceae|g__Streptococcus|s__Streptococcus_salivarius	0	297358	126565	16338	9180	11528	107329	31914	421	0	13846	6676	19627	275814	0	282084	43880	139410	3262	38774	61304	9202	15807	11512	7977	29039	6303	215	43925	79008	114872	108170	6056	2174	2564	7562	9694	10730	40642	71780	205322	75736	998	13998	13204	30302	17147	16313	68930
k__Bacteria|p__Firmicutes|c__Bacilli|o__Lactobacillales|f__Streptococcaceae|g__Streptococcus|s__Streptococcus_sanguinis	0	0	0	0	0	0	475	10514	0	0	0	0	0	0	3785	0	2010	0	0	0	0	0	0	0	0	0	0	34420	0	0	9187	0	7213	0	0	0	0	0	0	0	2395	0	0	0	470	1205	0	0	0
k__Bacteria|p__Firmicutes|c__Bacilli|o__Lactobacillales|f__Streptococcaceae|g__Streptococcus|s__Streptococcus_sobrinus	0	0	0	0	0	0	0	0	0	0	0	0	0	0	0	0	0	0	0	0	0	0	0	0	0	4936	0	0	0	0	0	0	0	0	0	0	0	0	0	0	0	0	0	0	0	0	0	0	0
k__Bacteria|p__Firmicutes|c__Bacilli|o__Lactobacillales|f__Streptococcaceae|g__Streptococcus|s__Streptococcus_thermophilus	0	0	0	764294	0	0	15054	30249	0	0	0	2291	0	1472	4078	420	2554493	3953160	3341	11498	0	909	485673	839564	0	0	42006	12683	17947	981	0	0	105366	70284	0	1021	905899	0	40703	0	0	0	16917	2138472	24793	106751	0	0	260497
k__Bacteria|p__Firmicutes|c__Bacilli|o__Lactobacillales|f__Streptococcaceae|g__Streptococcus|s__Streptococcus_vestibularis	0	0	0	0	0	0	0	0	140966	0	0	0	0	9099	266	31168	0	2694	0	284	166762	0	581	0	0	4315	0	0	0	0	0	0	0	0	438	0	0	0	0	0	492	0	0	444	0	0	0	0	0
k__Bacteria|p__Firmicutes|c__Clostridia|o__Clostridiales|f__Catabacteriaceae|g__Catabacter|s__Catabacter_hongkongensis	0	0	0	0	0	0	0	0	0	0	0	0	0	0	0	2636	0	0	0	0	0	0	0	0	0	0	0	0	0	0	0	0	0	0	0	0	0	0	0	0	0	0	0	0	0	0	0	0	0
k__Bacteria|p__Firmicutes|c__Clostridia|o__Clostridiales|f__Christensenellaceae|g__Christensenella|s__Christensenella_minuta	NA	NA	NA	NA	NA	NA	NA	NA	NA	NA	NA	NA	NA	NA	NA	NA	NA	NA	NA	NA	NA	NA	NA	NA	NA	NA	NA	NA	NA	NA	NA	NA	NA	NA	NA	NA	NA	NA	NA	NA	NA	NA	NA	NA	NA	NA	NA	NA	NA
k__Bacteria|p__Firmicutes|c__Clostridia|o__Clostridiales|f__Clostridiaceae|g__Butyricicoccus|s__Butyricicoccus_pullicaecorum	0	0	0	0	0	0	0	0	0	0	0	256	0	0	0	0	0	1311	4194	0	0	0	58673	0	0	0	0	0	0	0	0	0	0	0	332	2955	0	101011	0	0	0	0	0	0	0	0	0	0	0
k__Bacteria|p__Firmicutes|c__Clostridia|o__Clostridiales|f__Clostridiaceae|g__Clostridium|s__Butyribacterium_methylotrophicum	NA	NA	NA	NA	NA	NA	NA	NA	NA	NA	NA	NA	NA	NA	NA	NA	NA	NA	NA	NA	NA	NA	NA	NA	NA	NA	NA	NA	NA	NA	NA	NA	NA	NA	NA	NA	NA	NA	NA	NA	NA	NA	NA	NA	NA	NA	NA	NA	NA
k__Bacteria|p__Firmicutes|c__Clostridia|o__Clostridiales|f__Clostridiaceae|g__Clostridium|s__Clostridium_baratii	0	0	0	0	0	0	8783	0	0	0	0	0	0	0	0	0	0	0	0	0	0	0	0	0	0	0	0	0	0	0	0	0	0	58511	0	0	0	0	0	0	0	0	0	0	0	0	0	0	0
k__Bacteria|p__Firmicutes|c__Clostridia|o__Clostridiales|f__Clostridiaceae|g__Clostridium|s__Clostridium_bornimense	NA	NA	NA	NA	NA	NA	NA	NA	NA	NA	NA	NA	NA	NA	NA	NA	NA	NA	NA	NA	NA	NA	NA	NA	NA	NA	NA	NA	NA	NA	NA	NA	NA	NA	NA	NA	NA	NA	NA	NA	NA	NA	NA	NA	NA	NA	NA	NA	NA
k__Bacteria|p__Firmicutes|c__Clostridia|o__Clostridiales|f__Clostridiaceae|g__Clostridium|s__Clostridium_botulinum	NA	NA	NA	NA	NA	NA	NA	NA	NA	NA	NA	NA	NA	NA	NA	NA	NA	NA	NA	NA	NA	NA	NA	NA	NA	NA	NA	NA	NA	NA	NA	NA	NA	NA	NA	NA	NA	NA	NA	NA	NA	NA	NA	NA	NA	NA	NA	NA	NA
k__Bacteria|p__Firmicutes|c__Clostridia|o__Clostridiales|f__Clostridiaceae|g__Clostridium|s__Clostridium_butyricum	0	0	0	0	0	0	0	0	0	76212	0	0	20707	0	155626	0	0	0	0	0	0	0	0	0	0	0	0	0	1297	0	0	0	0	0	0	2826	0	0	0	0	0	0	0	0	0	0	0	123522	0
k__Bacteria|p__Firmicutes|c__Clostridia|o__Clostridiales|f__Clostridiaceae|g__Clostridium|s__Clostridium_cadaveris	0	0	0	0	0	0	0	0	0	0	0	0	0	0	0	0	0	0	0	0	0	0	0	0	0	6480	0	0	0	0	0	0	0	0	0	0	0	0	0	0	0	0	0	0	0	0	0	0	15818
k__Bacteria|p__Firmicutes|c__Clostridia|o__Clostridiales|f__Clostridiaceae|g__Clostridium|s__Clostridium_celatum	0	0	0	10722	0	0	0	0	0	0	0	395	0	0	0	0	0	827	0	0	0	0	0	0	0	0	0	0	0	0	0	0	0	0	0	1171	0	0	0	0	8001	0	0	0	0	0	0	0	0
k__Bacteria|p__Firmicutes|c__Clostridia|o__Clostridiales|f__Clostridiaceae|g__Clostridium|s__Clostridium_disporicum	0	12460	0	339313	0	49678	427772	0	0	0	0	18862	0	0	734	0	0	193186	174	34493	0	0	690749	111	0	0	105690	45296	16685	30190	44045	0	8729	0	163099	28043	25532	8872	0	1376	311722	0	0	153805	7245	0	0	0	0
k__Bacteria|p__Firmicutes|c__Clostridia|o__Clostridiales|f__Clostridiaceae|g__Clostridium|s__Clostridium_neonatale	0	0	0	0	0	0	0	943	0	0	0	0	81531	0	70462	0	0	0	0	0	0	0	135666	0	0	0	0	0	0	0	386	0	0	10593	0	6892	0	0	1441	7151	0	0	0	0	985	0	57500	11635	2960
k__Bacteria|p__Firmicutes|c__Clostridia|o__Clostridiales|f__Clostridiaceae|g__Clostridium|s__Clostridium_paraputrificum	0	6409	0	0	0	2292	105	0	0	0	717	0	0	2316	0	292	2963	0	10875	0	0	0	41833	8369	1664	0	427	2144	0	0	0	0	0	40549	897	24534	104	0	0	0	9943	0	0	0	0	0	3892	0	24985
k__Bacteria|p__Firmicutes|c__Clostridia|o__Clostridiales|f__Clostridiaceae|g__Clostridium|s__Clostridium_perfringens	0	57256	0	18642	0	0	159711	0	0	15205	123643	3582	0	277971	101348	0	351905	10088	0	167	0	0	2674052	0	3061	841224	0	0	90851	0	8416	1042	64914	202022	0	78663	0	0	0	0	88838	0	0	22902	11888	0	3812	12562	49928
k__Bacteria|p__Firmicutes|c__Clostridia|o__Clostridiales|f__Clostridiaceae|g__Clostridium|s__Clostridium_sporogenes	NA	NA	NA	NA	NA	NA	NA	NA	NA	NA	NA	NA	NA	NA	NA	NA	NA	NA	NA	NA	NA	NA	NA	NA	NA	NA	NA	NA	NA	NA	NA	NA	NA	NA	NA	NA	NA	NA	NA	NA	NA	NA	NA	NA	NA	NA	NA	NA	NA
k__Bacteria|p__Firmicutes|c__Clostridia|o__Clostridiales|f__Clostridiaceae|g__Clostridium|s__Clostridium_tyrobutyricum	NA	NA	NA	NA	NA	NA	NA	NA	NA	NA	NA	NA	NA	NA	NA	NA	NA	NA	NA	NA	NA	NA	NA	NA	NA	NA	NA	NA	NA	NA	NA	NA	NA	NA	NA	NA	NA	NA	NA	NA	NA	NA	NA	NA	NA	NA	NA	NA	NA
k__Bacteria|p__Firmicutes|c__Clostridia|o__Clostridiales|f__Clostridiaceae|g__Clostridium|s__Clostridium_ventriculi	0	0	0	0	0	0	0	0	0	0	0	0	0	0	0	0	0	0	0	0	0	0	0	0	0	0	0	0	0	0	0	0	0	0	69773	0	0	0	0	0	207890	0	0	0	0	0	0	0	0
k__Bacteria|p__Firmicutes|c__Clostridia|o__Clostridiales|f__Clostridiaceae|g__Hungatella|s__Hungatella_effluvii	NA	NA	NA	NA	NA	NA	NA	NA	NA	NA	NA	NA	NA	NA	NA	NA	NA	NA	NA	NA	NA	NA	NA	NA	NA	NA	NA	NA	NA	NA	NA	NA	NA	NA	NA	NA	NA	NA	NA	NA	NA	NA	NA	NA	NA	NA	NA	NA	NA
k__Bacteria|p__Firmicutes|c__Clostridia|o__Clostridiales|f__Clostridiaceae|g__Hungatella|s__Hungatella_hathewayi	0	0	0	0	0	0	5592	69226	0	2983	1614	0	1365007	0	0	0	0	0	0	0	0	0	660	5177	0	1573	0	23923	0	34277	179719	70808	74442	0	0	0	0	0	26046	0	16829	0	0	0	304473	30659	0	0	0
k__Bacteria|p__Firmicutes|c__Clostridia|o__Clostridiales|f__Clostridiaceae|g__Lactonifactor|s__Lactonifactor_longoviformis	NA	NA	NA	NA	NA	NA	NA	NA	NA	NA	NA	NA	NA	NA	NA	NA	NA	NA	NA	NA	NA	NA	NA	NA	NA	NA	NA	NA	NA	NA	NA	NA	NA	NA	NA	NA	NA	NA	NA	NA	NA	NA	NA	NA	NA	NA	NA	NA	NA
k__Bacteria|p__Firmicutes|c__Clostridia|o__Clostridiales|f__Clostridiales_Family_XIII_Incertae_Sedis|g__Clostridiales_Family_XIII_Incertae_Sedis_unclassified|s__Eubacterium_brachy	0	0	0	0	0	0	0	0	0	0	0	0	0	0	0	0	0	0	0	0	0	0	0	0	0	0	0	0	0	0	0	0	0	0	0	0	0	0	0	0	0	0	0	0	0	0	0	0	0
k__Bacteria|p__Firmicutes|c__Clostridia|o__Clostridiales|f__Clostridiales_Family_XIII_Incertae_Sedis|g__Clostridiales_Family_XIII_Incertae_Sedis_unclassified|s__Eubacterium_infirmum	NA	NA	NA	NA	NA	NA	NA	NA	NA	NA	NA	NA	NA	NA	NA	NA	NA	NA	NA	NA	NA	NA	NA	NA	NA	NA	NA	NA	NA	NA	NA	NA	NA	NA	NA	NA	NA	NA	NA	NA	NA	NA	NA	NA	NA	NA	NA	NA	NA
k__Bacteria|p__Firmicutes|c__Clostridia|o__Clostridiales|f__Clostridiales_Family_XIII_Incertae_Sedis|g__Clostridiales_Family_XIII_Incertae_Sedis_unclassified|s__Eubacterium_sulci	0	0	0	0	0	0	0	1093	0	0	0	0	0	0	0	0	0	0	0	0	0	430	0	0	0	0	0	0	0	0	0	0	0	0	0	0	0	0	0	0	0	0	0	0	0	0	0	0	0
k__Bacteria|p__Firmicutes|c__Clostridia|o__Clostridiales|f__Clostridiales_Family_XIII_Incertae_Sedis|g__Mogibacterium|s__Mogibacterium_diversum	0	0	0	0	0	0	0	659	0	0	0	0	0	0	0	0	0	419	0	0	0	454	0	209	0	0	0	742	0	265	0	2254	791	0	0	0	0	0	0	0	0	0	0	0	0	0	0	0	721
k__Bacteria|p__Firmicutes|c__Clostridia|o__Clostridiales|f__Clostridiales_Family_XIII_Incertae_Sedis|g__Mogibacterium|s__Mogibacterium_pumilum	NA	NA	NA	NA	NA	NA	NA	NA	NA	NA	NA	NA	NA	NA	NA	NA	NA	NA	NA	NA	NA	NA	NA	NA	NA	NA	NA	NA	NA	NA	NA	NA	NA	NA	NA	NA	NA	NA	NA	NA	NA	NA	NA	NA	NA	NA	NA	NA	NA
k__Bacteria|p__Firmicutes|c__Clostridia|o__Clostridiales|f__Clostridiales_Family_XIII_Incertae_Sedis|g__Mogibacterium|s__Mogibacterium_timidum	NA	NA	NA	NA	NA	NA	NA	NA	NA	NA	NA	NA	NA	NA	NA	NA	NA	NA	NA	NA	NA	NA	NA	NA	NA	NA	NA	NA	NA	NA	NA	NA	NA	NA	NA	NA	NA	NA	NA	NA	NA	NA	NA	NA	NA	NA	NA	NA	NA
k__Bacteria|p__Firmicutes|c__Clostridia|o__Clostridiales|f__Clostridiales_unclassified|g__Clostridiales_unclassified|s__Bacteroides_pectinophilus	NA	NA	NA	NA	NA	NA	NA	NA	NA	NA	NA	NA	NA	NA	NA	NA	NA	NA	NA	NA	NA	NA	NA	NA	NA	NA	NA	NA	NA	NA	NA	NA	NA	NA	NA	NA	NA	NA	NA	NA	NA	NA	NA	NA	NA	NA	NA	NA	NA
k__Bacteria|p__Firmicutes|c__Clostridia|o__Clostridiales|f__Clostridiales_unclassified|g__Intestinimonas|s__Intestinimonas_butyriciproducens	0	0	0	0	0	0	0	0	0	0	0	0	0	0	0	0	0	0	0	0	0	0	0	0	0	0	0	0	0	0	0	0	0	0	0	0	0	0	0	0	0	0	0	0	0	0	0	0	0
k__Bacteria|p__Firmicutes|c__Clostridia|o__Clostridiales|f__Clostridiales_unclassified|g__Lawsonibacter|s__Lawsonibacter_asaccharolyticus	0	0	0	0	0	0	0	0	0	0	0	0	0	0	0	0	0	0	0	0	0	0	0	0	0	0	0	0	0	0	0	0	0	0	0	0	0	0	0	0	0	0	0	0	0	0	0	0	0
k__Bacteria|p__Firmicutes|c__Clostridia|o__Clostridiales|f__Clostridiales_unclassified|g__Monoglobus|s__Monoglobus_pectinilyticus	0	0	0	0	0	0	0	0	0	0	0	0	0	0	0	0	0	0	0	0	0	0	0	0	0	0	14621	0	0	0	0	0	0	0	0	0	0	0	0	0	0	0	0	0	0	0	0	0	0
k__Bacteria|p__Firmicutes|c__Clostridia|o__Clostridiales|f__Eubacteriaceae|g__Anaerofustis|s__Anaerofustis_stercorihominis	0	0	0	0	0	0	0	0	0	0	0	0	0	0	0	0	0	0	0	0	0	0	0	0	0	0	11510	0	0	0	0	0	0	0	0	0	0	0	0	0	0	0	0	0	1651	0	0	0	0
k__Bacteria|p__Firmicutes|c__Clostridia|o__Clostridiales|f__Eubacteriaceae|g__Eubacterium|s__Eubacterium_callanderi	0	0	0	0	0	0	0	0	0	0	0	47034	0	0	0	0	0	0	0	0	0	0	0	0	0	0	0	0	0	0	0	0	0	0	0	0	17889	0	0	0	0	0	0	0	0	127735	0	0	0
k__Bacteria|p__Firmicutes|c__Clostridia|o__Clostridiales|f__Eubacteriaceae|g__Eubacterium|s__Eubacterium_coprostanoligenes	NA	NA	NA	NA	NA	NA	NA	NA	NA	NA	NA	NA	NA	NA	NA	NA	NA	NA	NA	NA	NA	NA	NA	NA	NA	NA	NA	NA	NA	NA	NA	NA	NA	NA	NA	NA	NA	NA	NA	NA	NA	NA	NA	NA	NA	NA	NA	NA	NA
k__Bacteria|p__Firmicutes|c__Clostridia|o__Clostridiales|f__Eubacteriaceae|g__Eubacterium|s__Eubacterium_eligens	0	0	0	0	0	0	104733	8226	0	0	0	0	0	0	0	0	0	78	0	0	0	0	0	0	0	0	0	0	0	0	0	0	7271	0	0	0	109	0	0	0	0	0	0	3667	0	0	0	0	0
k__Bacteria|p__Firmicutes|c__Clostridia|o__Clostridiales|f__Eubacteriaceae|g__Eubacterium|s__Eubacterium_hallii	0	0	0	0	0	0	265799	291571	0	0	0	0	0	0	0	0	0	74024	0	0	0	0	0	40847	0	0	1114582	0	0	0	0	0	210774	0	668361	0	0	356379	0	0	0	0	0	404849	0	0	0	0	0
k__Bacteria|p__Firmicutes|c__Clostridia|o__Clostridiales|f__Eubacteriaceae|g__Eubacterium|s__Eubacterium_limosum	NA	NA	NA	NA	NA	NA	NA	NA	NA	NA	NA	NA	NA	NA	NA	NA	NA	NA	NA	NA	NA	NA	NA	NA	NA	NA	NA	NA	NA	NA	NA	NA	NA	NA	NA	NA	NA	NA	NA	NA	NA	NA	NA	NA	NA	NA	NA	NA	NA
k__Bacteria|p__Firmicutes|c__Clostridia|o__Clostridiales|f__Eubacteriaceae|g__Eubacterium|s__Eubacterium_ramulus	0	0	0	0	0	0	0	0	0	0	0	0	0	0	0	0	0	0	0	0	0	0	0	0	0	0	0	0	0	0	0	0	0	0	0	5105	0	0	0	0	0	0	0	0	0	0	0	0	0
k__Bacteria|p__Firmicutes|c__Clostridia|o__Clostridiales|f__Eubacteriaceae|g__Eubacterium|s__Eubacterium_ventriosum	0	0	0	0	0	0	0	0	0	0	0	0	0	0	0	0	0	0	0	0	0	0	0	0	0	0	0	0	0	0	0	0	0	0	0	0	0	0	0	0	0	0	0	0	0	0	0	0	0
k__Bacteria|p__Firmicutes|c__Clostridia|o__Clostridiales|f__Eubacteriaceae|g__Pseudoramibacter|s__Pseudoramibacter_alactolyticus	NA	NA	NA	NA	NA	NA	NA	NA	NA	NA	NA	NA	NA	NA	NA	NA	NA	NA	NA	NA	NA	NA	NA	NA	NA	NA	NA	NA	NA	NA	NA	NA	NA	NA	NA	NA	NA	NA	NA	NA	NA	NA	NA	NA	NA	NA	NA	NA	NA
k__Bacteria|p__Firmicutes|c__Clostridia|o__Clostridiales|f__Lachnospiraceae|g__Anaerocolumna|s__Anaerocolumna_aminovalerica	NA	NA	NA	NA	NA	NA	NA	NA	NA	NA	NA	NA	NA	NA	NA	NA	NA	NA	NA	NA	NA	NA	NA	NA	NA	NA	NA	NA	NA	NA	NA	NA	NA	NA	NA	NA	NA	NA	NA	NA	NA	NA	NA	NA	NA	NA	NA	NA	NA
k__Bacteria|p__Firmicutes|c__Clostridia|o__Clostridiales|f__Lachnospiraceae|g__Anaerosporobacter|s__Anaerosporobacter_mobilis	NA	NA	NA	NA	NA	NA	NA	NA	NA	NA	NA	NA	NA	NA	NA	NA	NA	NA	NA	NA	NA	NA	NA	NA	NA	NA	NA	NA	NA	NA	NA	NA	NA	NA	NA	NA	NA	NA	NA	NA	NA	NA	NA	NA	NA	NA	NA	NA	NA
k__Bacteria|p__Firmicutes|c__Clostridia|o__Clostridiales|f__Lachnospiraceae|g__Anaerostipes|s__Anaerostipes_caccae	154	0	0	0	0	136164	0	0	0	0	1065	85029	454154	0	86823	0	0	0	24376	0	0	0	0	60379	0	0	0	1944	2761	222	0	0	0	0	919	28552	29714	0	35422	0	77573	0	0	0	73221	60594	0	0	230852
k__Bacteria|p__Firmicutes|c__Clostridia|o__Clostridiales|f__Lachnospiraceae|g__Anaerostipes|s__Anaerostipes_hadrus	0	0	0	0	0	0	2808143	1240575	0	0	0	0	0	0	0	0	1676814	8520	0	0	0	100223	194754	0	0	2456692	389062	0	0	0	1836353	0	603997	0	0	0	4572064	1837682	131790	0	0	0	0	258855	0	0	0	0	0
k__Bacteria|p__Firmicutes|c__Clostridia|o__Clostridiales|f__Lachnospiraceae|g__Anaerotignum|s__Anaerotignum_lactatifermentans	0	0	0	0	0	0	0	0	0	0	0	0	0	0	0	0	0	0	0	0	0	0	0	0	0	0	0	0	0	0	0	2303	0	0	0	0	0	1227	0	0	0	0	0	0	7483	0	0	0	0
k__Bacteria|p__Firmicutes|c__Clostridia|o__Clostridiales|f__Lachnospiraceae|g__Blautia|s__Blautia_coccoides	0	0	0	0	0	0	0	0	0	0	0	0	62289	0	0	0	0	0	0	0	0	0	0	0	0	0	0	5640	0	0	0	0	0	0	0	2745	0	0	0	0	0	0	0	0	6208	0	0	0	0
k__Bacteria|p__Firmicutes|c__Clostridia|o__Clostridiales|f__Lachnospiraceae|g__Blautia|s__Blautia_hansenii	0	0	0	0	0	0	135490	191772	0	0	0	0	333570	0	33488	0	0	1111	3193	0	0	58756	78897	97982	0	0	0	0	0	122750	0	0	77033	0	6108	0	0	0	0	0	0	0	0	0	0	1960	0	0	600221
k__Bacteria|p__Firmicutes|c__Clostridia|o__Clostridiales|f__Lachnospiraceae|g__Blautia|s__Blautia_hydrogenotrophica	0	0	0	0	0	0	0	0	0	0	0	0	0	0	0	0	0	0	0	0	0	0	0	0	0	0	0	0	0	0	0	0	0	0	0	0	0	0	0	0	0	0	0	0	12372	0	0	0	0
k__Bacteria|p__Firmicutes|c__Clostridia|o__Clostridiales|f__Lachnospiraceae|g__Blautia|s__Blautia_obeum	0	0	0	0	0	0	0	0	0	0	0	131186	0	0	0	0	0	0	0	0	0	0	0	4339	0	0	0	0	0	0	0	0	0	0	0	0	0	25059	0	0	0	0	0	2107	0	0	0	0	0
k__Bacteria|p__Firmicutes|c__Clostridia|o__Clostridiales|f__Lachnospiraceae|g__Blautia|s__Blautia_producta	0	0	0	0	0	0	0	0	0	0	0	0	0	0	0	0	0	0	0	0	0	0	0	0	0	0	0	173713	0	0	1851	0	0	0	0	70659	0	0	0	0	3059	0	0	0	334393	2371	0	0	0
k__Bacteria|p__Firmicutes|c__Clostridia|o__Clostridiales|f__Lachnospiraceae|g__Blautia|s__Blautia_wexlerae	75865	0	0	11372	0	0	4018434	4577285	0	0	0	549926	663288	0	221569	0	706542	49475	0	0	0	12990	87188	12783	0	177802	150788	103446	0	2041986	1230378	0	1085055	0	416643	0	300072	386051	1073558	0	216062	0	0	277809	2516535	970584	0	0	1478482
k__Bacteria|p__Firmicutes|c__Clostridia|o__Clostridiales|f__Lachnospiraceae|g__Blautia|s__Ruminococcus_gnavus	26567	1267771	426196	31348	0	177220	471840	33712	0	73116	3985	424783	321248	110985	193037	677766	1453596	7194	1342519	0	0	63500	573365	847471	0	1527648	20261	385129	62019	76642	246733	0	164090	2694917	2815	464834	408596	139154	138964	0	3218309	0	0	19501	68472	198734	198539	107043	593300
k__Bacteria|p__Firmicutes|c__Clostridia|o__Clostridiales|f__Lachnospiraceae|g__Blautia|s__Ruminococcus_torques	0	0	0	0	4194014	0	0	0	0	0	0	0	0	0	0	0	0	79238	0	0	0	0	131412	0	0	0	27315	652894	0	7028	0	0	0	0	0	0	0	1141508	0	1573592	0	234740	0	146357	0	248189	0	0	0
k__Bacteria|p__Firmicutes|c__Clostridia|o__Clostridiales|f__Lachnospiraceae|g__Butyrivibrio|s__Butyrivibrio_crossotus	NA	NA	NA	NA	NA	NA	NA	NA	NA	NA	NA	NA	NA	NA	NA	NA	NA	NA	NA	NA	NA	NA	NA	NA	NA	NA	NA	NA	NA	NA	NA	NA	NA	NA	NA	NA	NA	NA	NA	NA	NA	NA	NA	NA	NA	NA	NA	NA	NA
k__Bacteria|p__Firmicutes|c__Clostridia|o__Clostridiales|f__Lachnospiraceae|g__Cellulosilyticum|s__Cellulosilyticum_lentocellum	NA	NA	NA	NA	NA	NA	NA	NA	NA	NA	NA	NA	NA	NA	NA	NA	NA	NA	NA	NA	NA	NA	NA	NA	NA	NA	NA	NA	NA	NA	NA	NA	NA	NA	NA	NA	NA	NA	NA	NA	NA	NA	NA	NA	NA	NA	NA	NA	NA
k__Bacteria|p__Firmicutes|c__Clostridia|o__Clostridiales|f__Lachnospiraceae|g__Coprococcus|s__Coprococcus_catus	0	0	0	0	0	0	0	0	0	0	0	0	0	0	0	0	0	0	0	0	0	0	0	0	0	146660	0	0	0	0	0	0	0	0	0	0	0	0	0	0	0	0	0	0	0	0	0	0	0
k__Bacteria|p__Firmicutes|c__Clostridia|o__Clostridiales|f__Lachnospiraceae|g__Coprococcus|s__Coprococcus_comes	0	0	25731	0	0	0	0	0	0	0	0	0	0	0	0	0	0	0	0	0	0	0	0	0	0	0	0	0	0	97155	0	0	0	0	0	0	0	0	0	0	0	0	0	0	0	0	0	0	0
k__Bacteria|p__Firmicutes|c__Clostridia|o__Clostridiales|f__Lachnospiraceae|g__Coprococcus|s__Coprococcus_eutactus	NA	NA	NA	NA	NA	NA	NA	NA	NA	NA	NA	NA	NA	NA	NA	NA	NA	NA	NA	NA	NA	NA	NA	NA	NA	NA	NA	NA	NA	NA	NA	NA	NA	NA	NA	NA	NA	NA	NA	NA	NA	NA	NA	NA	NA	NA	NA	NA	NA
k__Bacteria|p__Firmicutes|c__Clostridia|o__Clostridiales|f__Lachnospiraceae|g__Dorea|s__Dorea_formicigenerans	0	0	0	0	0	0	46919	0	0	0	0	113755	0	0	0	0	0	0	0	0	0	0	0	0	0	0	218415	0	0	38261	48673	0	25249	0	0	0	10552	155339	0	0	0	0	0	0	0	0	0	0	0
k__Bacteria|p__Firmicutes|c__Clostridia|o__Clostridiales|f__Lachnospiraceae|g__Dorea|s__Dorea_longicatena	0	0	0	0	0	0	688524	631745	0	0	0	2581	0	0	0	0	0	0	0	0	0	0	97708	0	0	1652761	1081396	0	0	0	2465	0	2216160	0	0	0	117170	0	0	0	0	0	0	285673	0	44295	0	885328	0
k__Bacteria|p__Firmicutes|c__Clostridia|o__Clostridiales|f__Lachnospiraceae|g__Eisenbergiella|s__Eisenbergiella_massiliensis	0	0	0	0	0	0	0	0	0	0	0	0	0	0	0	0	0	0	1213	0	0	0	0	0	0	0	0	0	0	0	0	0	0	0	0	0	0	0	0	0	0	0	0	0	0	0	0	0	0
k__Bacteria|p__Firmicutes|c__Clostridia|o__Clostridiales|f__Lachnospiraceae|g__Eisenbergiella|s__Eisenbergiella_tayi	0	0	0	0	0	0	0	0	0	0	0	0	0	0	0	0	0	0	0	0	0	0	0	0	0	0	0	0	0	0	0	644	0	0	0	0	0	0	0	0	0	0	0	0	1661042	63689	0	0	0
k__Bacteria|p__Firmicutes|c__Clostridia|o__Clostridiales|f__Lachnospiraceae|g__Faecalicatena|s__Faecalicatena_contorta	NA	NA	NA	NA	NA	NA	NA	NA	NA	NA	NA	NA	NA	NA	NA	NA	NA	NA	NA	NA	NA	NA	NA	NA	NA	NA	NA	NA	NA	NA	NA	NA	NA	NA	NA	NA	NA	NA	NA	NA	NA	NA	NA	NA	NA	NA	NA	NA	NA
k__Bacteria|p__Firmicutes|c__Clostridia|o__Clostridiales|f__Lachnospiraceae|g__Faecalicatena|s__Faecalicatena_orotica	NA	NA	NA	NA	NA	NA	NA	NA	NA	NA	NA	NA	NA	NA	NA	NA	NA	NA	NA	NA	NA	NA	NA	NA	NA	NA	NA	NA	NA	NA	NA	NA	NA	NA	NA	NA	NA	NA	NA	NA	NA	NA	NA	NA	NA	NA	NA	NA	NA
k__Bacteria|p__Firmicutes|c__Clostridia|o__Clostridiales|f__Lachnospiraceae|g__Fusicatenibacter|s__Fusicatenibacter_saccharivorans	0	0	0	248897	0	0	0	1039727	0	0	0	0	0	0	0	0	0	950	219293	0	0	0	1482115	23433	0	434187	157482	0	0	4370	0	0	584865	0	0	0	288259	912018	749344	0	0	0	0	347739	0	0	0	0	0
k__Bacteria|p__Firmicutes|c__Clostridia|o__Clostridiales|f__Lachnospiraceae|g__Lachnoanaerobaculum|s__Lachnoanaerobaculum_saburreum	0	0	0	0	0	0	0	0	0	0	0	0	0	184	0	0	0	0	0	0	0	0	0	0	0	0	0	0	0	0	0	0	0	0	0	0	0	0	0	0	0	0	0	0	0	0	0	0	0
k__Bacteria|p__Firmicutes|c__Clostridia|o__Clostridiales|f__Lachnospiraceae|g__Lachnoclostridium|s__Clostridium_aldenense	0	0	0	0	0	0	0	0	0	0	0	0	0	0	173647	0	0	0	0	0	0	0	0	0	0	167	0	0	0	315	0	474	30466	0	0	4129	0	0	0	0	0	0	0	0	786	9091	0	0	0
k__Bacteria|p__Firmicutes|c__Clostridia|o__Clostridiales|f__Lachnospiraceae|g__Lachnoclostridium|s__Clostridium_asparagiforme	0	0	0	0	0	0	0	0	0	0	0	0	0	0	0	0	0	0	0	0	0	0	0	0	0	0	0	6926	0	0	0	153976	0	0	0	0	0	0	0	0	0	0	0	0	24677	0	0	0	0
k__Bacteria|p__Firmicutes|c__Clostridia|o__Clostridiales|f__Lachnospiraceae|g__Lachnoclostridium|s__Clostridium_bolteae	106	0	0	0	1498	0	12845	0	0	0	0	0	466796	0	0	0	12091	0	0	0	0	0	0	0	0	0	0	16404	0	0	1035378	0	0	0	2045	0	0	0	0	0	0	0	0	0	0	9994	0	0	0
k__Bacteria|p__Firmicutes|c__Clostridia|o__Clostridiales|f__Lachnospiraceae|g__Lachnoclostridium|s__Clostridium_celerecrescens	NA	NA	NA	NA	NA	NA	NA	NA	NA	NA	NA	NA	NA	NA	NA	NA	NA	NA	NA	NA	NA	NA	NA	NA	NA	NA	NA	NA	NA	NA	NA	NA	NA	NA	NA	NA	NA	NA	NA	NA	NA	NA	NA	NA	NA	NA	NA	NA	NA
k__Bacteria|p__Firmicutes|c__Clostridia|o__Clostridiales|f__Lachnospiraceae|g__Lachnoclostridium|s__Clostridium_citroniae	0	0	0	0	0	0	0	0	0	0	0	0	0	0	0	0	0	0	593	0	0	0	0	0	0	0	0	150	0	0	0	26154	0	0	0	5627	0	0	31690	0	0	0	0	0	29351	0	0	0	0
k__Bacteria|p__Firmicutes|c__Clostridia|o__Clostridiales|f__Lachnospiraceae|g__Lachnoclostridium|s__Clostridium_clostridioforme	0	0	0	0	0	0	12187	266690	0	0	0	0	0	0	0	0	0	0	0	0	0	0	0	0	0	0	0	138342	0	0	0	0	232944	0	0	769	0	0	53540	0	0	0	0	0	241206	0	0	0	150795
k__Bacteria|p__Firmicutes|c__Clostridia|o__Clostridiales|f__Lachnospiraceae|g__Lachnoclostridium|s__Clostridium_hylemonae	NA	NA	NA	NA	NA	NA	NA	NA	NA	NA	NA	NA	NA	NA	NA	NA	NA	NA	NA	NA	NA	NA	NA	NA	NA	NA	NA	NA	NA	NA	NA	NA	NA	NA	NA	NA	NA	NA	NA	NA	NA	NA	NA	NA	NA	NA	NA	NA	NA
k__Bacteria|p__Firmicutes|c__Clostridia|o__Clostridiales|f__Lachnospiraceae|g__Lachnoclostridium|s__Clostridium_lavalense	0	0	0	0	0	26414	0	0	0	0	0	0	0	0	0	0	310	0	0	0	0	0	0	0	0	0	0	0	0	0	0	0	0	0	0	0	0	0	8514	0	0	0	0	0	0	32055	0	0	0
k__Bacteria|p__Firmicutes|c__Clostridia|o__Clostridiales|f__Lachnospiraceae|g__Lachnoclostridium|s__Clostridium_saccharolyticum	NA	NA	NA	NA	NA	NA	NA	NA	NA	NA	NA	NA	NA	NA	NA	NA	NA	NA	NA	NA	NA	NA	NA	NA	NA	NA	NA	NA	NA	NA	NA	NA	NA	NA	NA	NA	NA	NA	NA	NA	NA	NA	NA	NA	NA	NA	NA	NA	NA
k__Bacteria|p__Firmicutes|c__Clostridia|o__Clostridiales|f__Lachnospiraceae|g__Lachnoclostridium|s__Clostridium_scindens	0	0	0	0	0	0	937	0	0	0	0	0	0	0	7066	0	0	0	0	0	0	2415	0	0	0	0	15095	0	0	0	0	0	0	0	0	0	0	0	0	0	0	0	0	0	0	7665	0	0	0
k__Bacteria|p__Firmicutes|c__Clostridia|o__Clostridiales|f__Lachnospiraceae|g__Lachnoclostridium|s__Clostridium_symbiosum	0	0	0	0	0	0	49123	13873	0	0	0	0	43248	0	0	0	0	0	0	0	0	0	0	1370	0	120850	0	143167	0	0	474389	28041	80786	0	1815	324358	0	0	156048	0	0	0	0	0	67802	22635	0	0	0
k__Bacteria|p__Firmicutes|c__Clostridia|o__Clostridiales|f__Lachnospiraceae|g__Lachnoclostridium|s__Lachnoclostridium_phytofermentans	NA	NA	NA	NA	NA	NA	NA	NA	NA	NA	NA	NA	NA	NA	NA	NA	NA	NA	NA	NA	NA	NA	NA	NA	NA	NA	NA	NA	NA	NA	NA	NA	NA	NA	NA	NA	NA	NA	NA	NA	NA	NA	NA	NA	NA	NA	NA	NA	NA
k__Bacteria|p__Firmicutes|c__Clostridia|o__Clostridiales|f__Lachnospiraceae|g__Lachnospira|s__Lachnospira_pectinoschiza	0	0	0	0	0	0	0	3346	0	0	0	0	69889	0	20996	0	0	0	0	0	0	0	0	0	0	27773	0	0	0	0	0	0	0	0	0	0	0	43726	1122	0	0	0	0	1782	0	28602	0	0	0
k__Bacteria|p__Firmicutes|c__Clostridia|o__Clostridiales|f__Lachnospiraceae|g__Lachnospiraceae_unclassified|s__Eubacterium_rectale	3892	0	0	0	0	0	538072	0	0	0	0	491575	0	0	0	0	649298	1345	0	0	0	0	0	0	0	1735070	12959	94939	0	0	0	0	0	0	0	86676	12894	0	0	0	0	0	0	52764	0	2095570	0	0	0
k__Bacteria|p__Firmicutes|c__Clostridia|o__Clostridiales|f__Lachnospiraceae|g__Murimonas|s__Murimonas_intestini	NA	NA	NA	NA	NA	NA	NA	NA	NA	NA	NA	NA	NA	NA	NA	NA	NA	NA	NA	NA	NA	NA	NA	NA	NA	NA	NA	NA	NA	NA	NA	NA	NA	NA	NA	NA	NA	NA	NA	NA	NA	NA	NA	NA	NA	NA	NA	NA	NA
k__Bacteria|p__Firmicutes|c__Clostridia|o__Clostridiales|f__Lachnospiraceae|g__Oribacterium|s__Oribacterium_asaccharolyticum	0	0	0	0	0	0	0	0	0	0	0	0	0	0	0	0	0	0	0	0	0	0	0	0	0	0	0	0	0	0	0	0	0	0	0	0	0	0	0	0	0	0	0	0	0	0	0	0	0
k__Bacteria|p__Firmicutes|c__Clostridia|o__Clostridiales|f__Lachnospiraceae|g__Oribacterium|s__Oribacterium_sinus	0	0	0	0	0	0	0	0	0	0	0	0	0	0	0	0	1054	0	0	0	0	0	0	0	0	0	0	0	0	0	0	0	0	0	0	0	0	0	0	0	0	0	0	0	0	0	0	0	0
k__Bacteria|p__Firmicutes|c__Clostridia|o__Clostridiales|f__Lachnospiraceae|g__Robinsoniella|s__Robinsoniella_sp_RHS	NA	NA	NA	NA	NA	NA	NA	NA	NA	NA	NA	NA	NA	NA	NA	NA	NA	NA	NA	NA	NA	NA	NA	NA	NA	NA	NA	NA	NA	NA	NA	NA	NA	NA	NA	NA	NA	NA	NA	NA	NA	NA	NA	NA	NA	NA	NA	NA	NA
k__Bacteria|p__Firmicutes|c__Clostridia|o__Clostridiales|f__Lachnospiraceae|g__Roseburia|s__Roseburia_faecis	0	0	0	0	0	0	0	2601	0	0	0	269	0	0	0	0	0	0	0	0	0	0	119903	0	0	0	1817	0	0	0	196052	0	446161	0	0	0	2549	0	0	0	0	0	0	950	0	0	0	0	528569
k__Bacteria|p__Firmicutes|c__Clostridia|o__Clostridiales|f__Lachnospiraceae|g__Roseburia|s__Roseburia_hominis	0	0	0	0	0	0	0	80094	0	0	0	0	0	0	0	0	0	0	0	0	0	0	0	0	0	68183	0	0	0	0	0	0	65424	0	0	0	0	0	0	0	0	0	0	0	0	0	0	0	0
k__Bacteria|p__Firmicutes|c__Clostridia|o__Clostridiales|f__Lachnospiraceae|g__Roseburia|s__Roseburia_intestinalis	0	0	0	0	0	0	7534	108425	0	0	0	0	33207	0	0	0	0	0	22509	0	0	0	0	0	0	0	209	0	0	0	0	0	194430	0	0	0	2846	0	0	0	0	0	0	0	0	641134	0	0	0
k__Bacteria|p__Firmicutes|c__Clostridia|o__Clostridiales|f__Lachnospiraceae|g__Roseburia|s__Roseburia_inulinivorans	0	0	0	0	0	0	39604	272325	0	0	0	0	0	0	4993653	0	6892	0	0	0	0	0	0	0	0	0	2923	0	0	0	0	0	42689	0	2842	0	6180	6440	0	0	0	0	0	450	0	210819	0	0	0
k__Bacteria|p__Firmicutes|c__Clostridia|o__Clostridiales|f__Lachnospiraceae|g__Sellimonas|s__Sellimonas_intestinalis	0	0	0	0	0	0	0	126338	0	0	0	4937	0	0	0	0	0	0	62876	0	0	5934	0	0	0	0	147086	427518	0	0	0	0	31277	0	0	0	0	74515	0	0	0	0	0	47053	0	30181	0	0	0
k__Bacteria|p__Firmicutes|c__Clostridia|o__Clostridiales|f__Lachnospiraceae|g__Stomatobaculum|s__Stomatobaculum_longum	0	0	0	0	0	0	0	0	0	0	0	0	0	0	0	0	0	0	0	0	0	0	0	0	0	0	0	0	3933	0	0	0	0	0	0	0	0	0	0	0	0	0	0	0	0	0	0	0	0
k__Bacteria|p__Firmicutes|c__Clostridia|o__Clostridiales|f__Lachnospiraceae|g__Tyzzerella|s__Tyzzerella_nexilis	0	0	0	0	0	87	167	569	0	0	0	351530	0	0	0	0	3118	1686	4976	0	0	0	0	7734	0	154	0	41369	0	182	1028	62355	0	0	0	7861	16916	273	0	0	9848	0	0	0	0	81	0	245	244
k__Bacteria|p__Firmicutes|c__Clostridia|o__Clostridiales|f__Peptococcaceae|g__Peptococcus|s__Peptococcus_niger	0	0	0	0	0	0	0	19710	0	0	432	0	0	998	0	0	0	0	0	0	0	0	0	0	0	0	0	0	0	0	0	0	0	983	0	0	0	0	0	0	0	0	0	0	0	0	0	0	0
k__Bacteria|p__Firmicutes|c__Clostridia|o__Clostridiales|f__Peptostreptococcaceae|g__Clostridioides|s__Clostridioides_difficile	0	0	965	0	0	1139	0	0	0	7068	0	0	0	0	46380	0	50459	0	2893	0	0	0	71199	6419	0	5212	0	462639	0	0	35799	15059	0	0	0	5613	0	0	39045	0	2566	0	0	0	0	0	10720	29013	143156
k__Bacteria|p__Firmicutes|c__Clostridia|o__Clostridiales|f__Peptostreptococcaceae|g__Intestinibacter|s__Intestinibacter_bartlettii	0	19410	0	0	0	0	95411	4261	0	191173	0	2976	185326	0	698	0	5581	0	12804	0	33363	0	85995	0	0	465	112150	9163	8893	0	221869	262	197450	0	32600	54008	1224	8080	2973	6104	0	0	0	97409	0	31748	0	2594	73208
k__Bacteria|p__Firmicutes|c__Clostridia|o__Clostridiales|f__Peptostreptococcaceae|g__Paeniclostridium|s__Paeniclostridium_sordellii	0	0	0	0	0	0	0	0	0	0	0	0	0	19050	0	0	0	0	0	0	0	0	0	0	0	0	0	0	0	0	0	0	0	0	0	0	0	0	0	0	0	0	0	0	0	0	0	0	0
k__Bacteria|p__Firmicutes|c__Clostridia|o__Clostridiales|f__Peptostreptococcaceae|g__Paraclostridium|s__Paraclostridium_bifermentans	NA	NA	NA	NA	NA	NA	NA	NA	NA	NA	NA	NA	NA	NA	NA	NA	NA	NA	NA	NA	NA	NA	NA	NA	NA	NA	NA	NA	NA	NA	NA	NA	NA	NA	NA	NA	NA	NA	NA	NA	NA	NA	NA	NA	NA	NA	NA	NA	NA
k__Bacteria|p__Firmicutes|c__Clostridia|o__Clostridiales|f__Peptostreptococcaceae|g__Peptostreptococcaceae_unclassified|s__Clostridium_hiranonis	0	0	0	0	0	0	0	0	0	0	0	0	0	0	0	0	0	0	0	0	0	0	0	0	0	0	2130	0	0	0	0	0	0	0	7975	0	12924	0	0	0	0	0	0	0	0	0	0	0	0
k__Bacteria|p__Firmicutes|c__Clostridia|o__Clostridiales|f__Peptostreptococcaceae|g__Peptostreptococcus|s__Peptostreptococcus_anaerobius	0	0	0	0	0	0	0	0	0	0	2603	0	0	122771	0	23	0	0	0	0	0	0	0	0	0	0	23	0	0	0	0	0	0	340923	0	1301	0	0	0	0	0	0	0	0	0	0	0	0	0
k__Bacteria|p__Firmicutes|c__Clostridia|o__Clostridiales|f__Peptostreptococcaceae|g__Peptostreptococcus|s__Peptostreptococcus_stomatis	0	0	0	0	0	0	0	0	0	0	0	0	0	0	0	0	0	0	0	0	0	0	0	0	0	0	0	0	0	0	0	0	518	0	0	0	0	0	0	0	0	0	0	0	0	0	0	0	0
k__Bacteria|p__Firmicutes|c__Clostridia|o__Clostridiales|f__Peptostreptococcaceae|g__Romboutsia|s__Romboutsia_hominis	0	0	0	0	0	0	0	0	0	0	0	0	0	0	0	0	0	0	0	0	0	0	0	0	0	0	0	0	0	0	0	0	0	0	0	0	0	0	0	0	0	0	0	0	0	0	0	0	0
k__Bacteria|p__Firmicutes|c__Clostridia|o__Clostridiales|f__Peptostreptococcaceae|g__Romboutsia|s__Romboutsia_ilealis	0	0	0	197	0	0	0	0	0	0	0	66	0	0	0	0	0	4445	0	0	0	63	67	0	0	0	0	0	254	0	131	0	0	0	0	0	0	0	0	0	4776	0	0	16107	0	0	0	0	0
k__Bacteria|p__Firmicutes|c__Clostridia|o__Clostridiales|f__Peptostreptococcaceae|g__Terrisporobacter|s__Terrisporobacter_glycolicus	0	0	0	0	0	0	0	0	0	0	0	0	0	0	0	0	0	0	0	0	0	0	0	0	0	0	0	0	0	0	0	0	0	0	0	0	0	0	0	0	0	0	0	0	0	0	0	0	0
k__Bacteria|p__Firmicutes|c__Clostridia|o__Clostridiales|f__Peptostreptococcaceae|g__Terrisporobacter|s__Terrisporobacter_othiniensis	0	0	0	0	0	0	0	0	0	0	0	0	0	0	0	0	0	0	0	0	15619	0	0	1399	0	0	0	0	0	0	0	0	0	0	0	3002	0	0	0	0	0	0	0	0	348	0	0	0	0
k__Bacteria|p__Firmicutes|c__Clostridia|o__Clostridiales|f__Ruminococcaceae|g__Agathobaculum|s__Agathobaculum_butyriciproducens	0	0	0	0	0	0	38837	105376	0	1826	0	0	0	0	0	0	0	0	0	0	0	0	0	0	0	0	0	0	0	0	42588	0	445100	0	0	0	5446	186432	0	0	0	0	0	1743	0	103104	0	0	0
k__Bacteria|p__Firmicutes|c__Clostridia|o__Clostridiales|f__Ruminococcaceae|g__Anaerotruncus|s__Anaerotruncus_colihominis	0	0	0	0	0	0	0	0	0	0	0	0	0	0	0	0	0	0	1409	0	0	0	0	0	0	0	0	0	0	11376	0	4235	0	0	0	0	0	0	0	0	0	0	0	0	14290	2188	0	0	0
k__Bacteria|p__Firmicutes|c__Clostridia|o__Clostridiales|f__Ruminococcaceae|g__Faecalibacterium|s__Faecalibacterium_prausnitzii	0	0	0	0	0	0	509033	127620	0	0	0	0	0	0	0	0	0	0	0	0	0	0	0	0	0	0	59656	0	0	0	567107	0	138371	0	0	0	1233	893124	444665	0	0	0	0	925043	0	1264396	0	0	0
k__Bacteria|p__Firmicutes|c__Clostridia|o__Clostridiales|f__Ruminococcaceae|g__Flavonifractor|s__Flavonifractor_plautii	0	0	46871	0	0	71238	988	12218	0	0	0	0	393560	0	0	156169	10272	0	32429	0	0	1824	0	1692	0	4317	5391	134137	0	12908	553	69484	43480	0	0	208238	4020	6610	24138	0	130404	0	0	0	4994	188460	57331	58629	428192
k__Bacteria|p__Firmicutes|c__Clostridia|o__Clostridiales|f__Ruminococcaceae|g__Gemmiger|s__Gemmiger_formicilis	0	0	0	0	0	0	0	0	0	0	0	0	0	0	0	0	0	0	0	0	0	0	0	0	0	0	702	0	0	0	0	0	0	0	0	0	0	0	0	0	0	0	0	16773	0	0	0	0	0
k__Bacteria|p__Firmicutes|c__Clostridia|o__Clostridiales|f__Ruminococcaceae|g__Harryflintia|s__Harryflintia_acetispora	0	0	0	0	0	0	0	0	0	0	0	0	0	0	0	0	0	0	0	0	0	0	0	0	0	0	0	0	0	0	0	0	0	0	0	0	0	0	0	0	0	0	0	0	2764	0	0	0	0
k__Bacteria|p__Firmicutes|c__Clostridia|o__Clostridiales|f__Ruminococcaceae|g__Pseudoflavonifractor|s__Pseudoflavonifractor_capillosus	NA	NA	NA	NA	NA	NA	NA	NA	NA	NA	NA	NA	NA	NA	NA	NA	NA	NA	NA	NA	NA	NA	NA	NA	NA	NA	NA	NA	NA	NA	NA	NA	NA	NA	NA	NA	NA	NA	NA	NA	NA	NA	NA	NA	NA	NA	NA	NA	NA
k__Bacteria|p__Firmicutes|c__Clostridia|o__Clostridiales|f__Ruminococcaceae|g__Ruminococcaceae_unclassified|s__Clostridium_leptum	0	0	0	0	0	0	0	0	0	0	0	0	0	0	0	0	0	0	0	0	0	0	0	0	0	0	42012	1650	0	0	0	0	0	0	0	0	0	0	0	0	0	0	0	0	41788	423492	0	0	0
k__Bacteria|p__Firmicutes|c__Clostridia|o__Clostridiales|f__Ruminococcaceae|g__Ruminococcaceae_unclassified|s__Clostridium_methylpentosum	0	0	0	0	0	0	0	0	0	0	0	0	0	0	0	0	0	0	0	0	0	0	0	0	0	0	0	0	0	0	0	3348	0	0	0	0	0	0	0	0	0	0	0	0	0	0	0	0	0
k__Bacteria|p__Firmicutes|c__Clostridia|o__Clostridiales|f__Ruminococcaceae|g__Ruminococcaceae_unclassified|s__Eubacterium_siraeum	0	0	0	0	0	0	0	0	0	0	0	0	0	0	0	0	0	0	0	0	0	0	0	0	0	0	0	0	0	0	0	0	0	0	0	0	0	0	0	0	0	0	0	0	0	104172	0	0	0
k__Bacteria|p__Firmicutes|c__Clostridia|o__Clostridiales|f__Ruminococcaceae|g__Ruminococcus|s__Ruminococcus_bicirculans	0	0	0	0	0	0	0	0	0	0	0	0	0	0	0	0	0	0	0	0	0	0	0	0	0	0	0	0	0	0	0	0	0	0	0	0	0	0	0	0	0	0	0	0	0	0	0	0	0
k__Bacteria|p__Firmicutes|c__Clostridia|o__Clostridiales|f__Ruminococcaceae|g__Ruminococcus|s__Ruminococcus_bromii	0	0	0	0	0	0	0	0	0	0	0	0	0	0	0	0	0	0	0	0	0	0	0	0	0	0	0	0	0	0	0	0	142476	0	0	0	0	0	0	0	0	0	0	0	0	0	0	0	0
k__Bacteria|p__Firmicutes|c__Clostridia|o__Clostridiales|f__Ruminococcaceae|g__Ruminococcus|s__Ruminococcus_callidus	NA	NA	NA	NA	NA	NA	NA	NA	NA	NA	NA	NA	NA	NA	NA	NA	NA	NA	NA	NA	NA	NA	NA	NA	NA	NA	NA	NA	NA	NA	NA	NA	NA	NA	NA	NA	NA	NA	NA	NA	NA	NA	NA	NA	NA	NA	NA	NA	NA
k__Bacteria|p__Firmicutes|c__Clostridia|o__Clostridiales|f__Ruminococcaceae|g__Ruminococcus|s__Ruminococcus_champanellensis	NA	NA	NA	NA	NA	NA	NA	NA	NA	NA	NA	NA	NA	NA	NA	NA	NA	NA	NA	NA	NA	NA	NA	NA	NA	NA	NA	NA	NA	NA	NA	NA	NA	NA	NA	NA	NA	NA	NA	NA	NA	NA	NA	NA	NA	NA	NA	NA	NA
k__Bacteria|p__Firmicutes|c__Clostridia|o__Clostridiales|f__Ruminococcaceae|g__Ruminococcus|s__Ruminococcus_lactaris	0	0	0	0	0	0	0	96619	0	0	0	0	0	0	0	0	0	0	0	0	0	0	0	0	0	73084	0	0	0	0	0	0	35965	0	0	0	0	0	0	0	0	0	0	0	0	0	0	0	0
k__Bacteria|p__Firmicutes|c__Clostridia|o__Clostridiales|f__Ruminococcaceae|g__Ruthenibacterium|s__Ruthenibacterium_lactatiformans	0	0	0	0	0	184801	0	0	0	0	0	0	0	0	0	0	0	0	153740	0	33054	722	0	10622	0	0	17245	0	0	13118	0	4871265	0	0	0	0	0	0	8245	0	0	0	0	0	551592	65181	366226	0	0
k__Bacteria|p__Firmicutes|c__Erysipelotrichia|o__Erysipelotrichales|f__Erysipelotrichaceae|g__Absiella|s__Absiella_dolichum	0	0	0	0	0	0	0	0	0	0	0	0	1533	0	0	0	0	0	0	0	0	0	99503	0	0	0	0	0	0	0	0	0	0	0	0	0	0	0	0	0	0	0	0	0	0	36782	0	0	0
k__Bacteria|p__Firmicutes|c__Erysipelotrichia|o__Erysipelotrichales|f__Erysipelotrichaceae|g__Bulleidia|s__Bulleidia_extructa	NA	NA	NA	NA	NA	NA	NA	NA	NA	NA	NA	NA	NA	NA	NA	NA	NA	NA	NA	NA	NA	NA	NA	NA	NA	NA	NA	NA	NA	NA	NA	NA	NA	NA	NA	NA	NA	NA	NA	NA	NA	NA	NA	NA	NA	NA	NA	NA	NA
k__Bacteria|p__Firmicutes|c__Erysipelotrichia|o__Erysipelotrichales|f__Erysipelotrichaceae|g__Catenibacterium|s__Catenibacterium_mitsuokai	0	0	0	89372	0	0	0	0	0	0	0	0	0	0	0	0	0	0	0	0	0	0	0	0	0	0	128528	0	0	0	0	0	0	0	0	0	279354	0	0	0	0	0	0	0	0	0	0	0	0
k__Bacteria|p__Firmicutes|c__Erysipelotrichia|o__Erysipelotrichales|f__Erysipelotrichaceae|g__Coprobacillus|s__Coprobacillus_cateniformis	0	0	0	0	0	0	0	18533	0	0	0	154	0	0	0	0	0	0	0	0	0	0	0	0	0	0	1988	110715	0	0	0	0	25044	0	0	5676	1797	0	0	0	0	0	0	0	0	4548	0	0	0
k__Bacteria|p__Firmicutes|c__Erysipelotrichia|o__Erysipelotrichales|f__Erysipelotrichaceae|g__Dielma|s__Dielma_fastidiosa	0	0	0	0	0	0	0	0	0	0	0	0	0	0	0	0	0	0	0	0	0	0	0	0	0	0	0	0	0	0	0	162	0	0	0	0	0	0	0	0	0	0	0	0	0	0	0	0	0
k__Bacteria|p__Firmicutes|c__Erysipelotrichia|o__Erysipelotrichales|f__Erysipelotrichaceae|g__Erysipelatoclostridium|s__Clostridium_cocleatum	NA	NA	NA	NA	NA	NA	NA	NA	NA	NA	NA	NA	NA	NA	NA	NA	NA	NA	NA	NA	NA	NA	NA	NA	NA	NA	NA	NA	NA	NA	NA	NA	NA	NA	NA	NA	NA	NA	NA	NA	NA	NA	NA	NA	NA	NA	NA	NA	NA
k__Bacteria|p__Firmicutes|c__Erysipelotrichia|o__Erysipelotrichales|f__Erysipelotrichaceae|g__Erysipelatoclostridium|s__Clostridium_innocuum	20128	0	0	0	0	1356177	31592	43052	0	0	10872	228831	724755	154317	0	0	517383	0	661588	0	0	747010	117579	308240	0	20939	0	2185508	0	193662	11057	6424764	130515	0	0	885116	188378	4345	13817	0	97925	0	0	0	61419	25387	0	125743	1074808
k__Bacteria|p__Firmicutes|c__Erysipelotrichia|o__Erysipelotrichales|f__Erysipelotrichaceae|g__Erysipelatoclostridium|s__Clostridium_spiroforme	0	0	0	0	0	67273	0	5972	0	0	0	0	0	0	0	0	0	0	52768	0	0	7902	0	0	0	0	2083	0	0	0	0	0	13845	0	0	0	0	0	0	0	0	0	0	0	0	42891	4681	0	0
k__Bacteria|p__Firmicutes|c__Erysipelotrichia|o__Erysipelotrichales|f__Erysipelotrichaceae|g__Erysipelatoclostridium|s__Erysipelatoclostridium_ramosum	84503	0	0	1806	22717	0	53810	11207	0	0	257429	287383	139435	0	62936	0	327260	0	3770213	0	91933	26078	1027237	54711	0	717	4302	273209	6034	531425	36161	0	10146	0	47602	170465	56690	1480	51	7978	538265	6186	0	966	11598	73252	0	99290	506432
k__Bacteria|p__Firmicutes|c__Erysipelotrichia|o__Erysipelotrichales|f__Erysipelotrichaceae|g__Erysipelothrix|s__Erysipelothrix_larvae	0	0	0	0	0	0	0	0	0	0	0	0	0	0	0	0	0	0	0	0	0	0	0	0	0	0	0	0	0	0	0	0	0	0	5971	0	0	0	0	0	0	0	0	0	0	0	0	0	0
k__Bacteria|p__Firmicutes|c__Erysipelotrichia|o__Erysipelotrichales|f__Erysipelotrichaceae|g__Faecalicoccus|s__Faecalicoccus_pleomorphus	0	0	0	0	0	0	0	0	0	0	0	0	0	0	0	0	0	0	0	0	0	0	0	0	0	0	3502	0	0	0	0	0	0	0	0	0	0	0	0	0	0	0	0	0	0	0	0	0	0
k__Bacteria|p__Firmicutes|c__Erysipelotrichia|o__Erysipelotrichales|f__Erysipelotrichaceae|g__Faecalitalea|s__Faecalitalea_cylindroides	NA	NA	NA	NA	NA	NA	NA	NA	NA	NA	NA	NA	NA	NA	NA	NA	NA	NA	NA	NA	NA	NA	NA	NA	NA	NA	NA	NA	NA	NA	NA	NA	NA	NA	NA	NA	NA	NA	NA	NA	NA	NA	NA	NA	NA	NA	NA	NA	NA
k__Bacteria|p__Firmicutes|c__Erysipelotrichia|o__Erysipelotrichales|f__Erysipelotrichaceae|g__Holdemanella|s__Holdemanella_biformis	0	0	0	0	0	0	0	0	0	0	0	0	0	0	0	0	0	0	0	0	0	0	0	0	0	0	4737	0	0	1164	0	0	0	0	0	0	13742	0	0	0	0	0	0	0	0	0	0	0	0
k__Bacteria|p__Firmicutes|c__Erysipelotrichia|o__Erysipelotrichales|f__Erysipelotrichaceae|g__Holdemania|s__Holdemania_filiformis	0	0	0	0	0	0	0	0	0	0	0	0	0	0	0	0	0	0	0	0	0	0	0	0	0	0	0	0	0	0	0	0	0	0	0	0	0	0	0	0	0	0	0	0	0	0	0	0	0
k__Bacteria|p__Firmicutes|c__Erysipelotrichia|o__Erysipelotrichales|f__Erysipelotrichaceae|g__Massiliomicrobiota|s__Massiliomicrobiota_timonensis	NA	NA	NA	NA	NA	NA	NA	NA	NA	NA	NA	NA	NA	NA	NA	NA	NA	NA	NA	NA	NA	NA	NA	NA	NA	NA	NA	NA	NA	NA	NA	NA	NA	NA	NA	NA	NA	NA	NA	NA	NA	NA	NA	NA	NA	NA	NA	NA	NA
k__Bacteria|p__Firmicutes|c__Erysipelotrichia|o__Erysipelotrichales|f__Erysipelotrichaceae|g__Solobacterium|s__Solobacterium_moorei	0	0	0	0	0	0	0	0	0	0	0	0	0	0	0	0	0	0	0	0	0	440	0	0	0	0	0	0	0	0	0	0	0	0	0	0	0	0	0	0	0	0	0	0	0	0	0	0	0
k__Bacteria|p__Firmicutes|c__Erysipelotrichia|o__Erysipelotrichales|f__Erysipelotrichaceae|g__Turicibacter|s__Turicibacter_sanguinis	0	0	0	32021	0	0	604	0	0	0	0	6991	0	0	0	0	0	85052	0	0	0	1288	0	0	0	0	0	0	0	0	4584	0	130	0	102	5318	0	2143	0	0	40908	0	0	0	0	0	0	0	0
k__Bacteria|p__Firmicutes|c__Negativicutes|o__Acidaminococcales|f__Acidaminococcaceae|g__Acidaminococcus|s__Acidaminococcus_fermentans	NA	NA	NA	NA	NA	NA	NA	NA	NA	NA	NA	NA	NA	NA	NA	NA	NA	NA	NA	NA	NA	NA	NA	NA	NA	NA	NA	NA	NA	NA	NA	NA	NA	NA	NA	NA	NA	NA	NA	NA	NA	NA	NA	NA	NA	NA	NA	NA	NA
k__Bacteria|p__Firmicutes|c__Negativicutes|o__Acidaminococcales|f__Acidaminococcaceae|g__Acidaminococcus|s__Acidaminococcus_intestini	0	0	0	0	0	0	0	0	0	0	383	94	0	0	0	0	0	0	0	0	0	0	0	0	0	0	1139	0	0	0	0	0	0	0	0	0	6385	0	0	0	0	0	0	0	0	0	0	0	0
k__Bacteria|p__Firmicutes|c__Negativicutes|o__Acidaminococcales|f__Acidaminococcaceae|g__Phascolarctobacterium|s__Phascolarctobacterium_faecium	0	0	0	0	0	0	0	0	0	0	0	0	0	0	0	0	0	0	0	0	0	0	0	0	0	0	0	0	0	0	0	12953	0	0	0	0	0	0	0	0	0	0	0	0	45	0	0	0	0
k__Bacteria|p__Firmicutes|c__Negativicutes|o__Acidaminococcales|f__Acidaminococcaceae|g__Phascolarctobacterium|s__Phascolarctobacterium_succinatutens	NA	NA	NA	NA	NA	NA	NA	NA	NA	NA	NA	NA	NA	NA	NA	NA	NA	NA	NA	NA	NA	NA	NA	NA	NA	NA	NA	NA	NA	NA	NA	NA	NA	NA	NA	NA	NA	NA	NA	NA	NA	NA	NA	NA	NA	NA	NA	NA	NA
k__Bacteria|p__Firmicutes|c__Negativicutes|o__Selenomonadales|f__Selenomonadaceae|g__Megamonas|s__Megamonas_funiformis	0	0	0	0	0	0	0	0	0	0	0	0	0	0	0	0	0	0	0	0	0	0	0	0	0	0	389	0	0	1970	0	1036	0	0	0	0	0	409370	0	0	0	0	0	0	289	0	0	0	0
k__Bacteria|p__Firmicutes|c__Negativicutes|o__Selenomonadales|f__Selenomonadaceae|g__Megamonas|s__Megamonas_hypermegale	0	0	0	0	0	0	0	0	0	0	0	0	0	0	0	0	0	0	0	0	0	0	0	0	0	0	449	0	0	0	0	0	0	0	0	0	0	232409	0	0	0	0	0	0	209	0	0	0	0
k__Bacteria|p__Firmicutes|c__Negativicutes|o__Selenomonadales|f__Selenomonadaceae|g__Megamonas|s__Megamonas_rupellensis	NA	NA	NA	NA	NA	NA	NA	NA	NA	NA	NA	NA	NA	NA	NA	NA	NA	NA	NA	NA	NA	NA	NA	NA	NA	NA	NA	NA	NA	NA	NA	NA	NA	NA	NA	NA	NA	NA	NA	NA	NA	NA	NA	NA	NA	NA	NA	NA	NA
k__Bacteria|p__Firmicutes|c__Negativicutes|o__Selenomonadales|f__Selenomonadaceae|g__Mitsuokella|s__Mitsuokella_jalaludinii	NA	NA	NA	NA	NA	NA	NA	NA	NA	NA	NA	NA	NA	NA	NA	NA	NA	NA	NA	NA	NA	NA	NA	NA	NA	NA	NA	NA	NA	NA	NA	NA	NA	NA	NA	NA	NA	NA	NA	NA	NA	NA	NA	NA	NA	NA	NA	NA	NA
k__Bacteria|p__Firmicutes|c__Negativicutes|o__Selenomonadales|f__Selenomonadaceae|g__Selenomonas|s__Selenomonas_artemidis	0	0	0	0	0	0	0	0	0	0	0	0	0	0	0	0	0	0	0	0	0	0	0	0	0	0	0	0	0	0	0	0	0	0	0	0	0	0	0	0	0	0	0	0	0	0	0	0	0
k__Bacteria|p__Firmicutes|c__Negativicutes|o__Selenomonadales|f__Selenomonadaceae|g__Selenomonas|s__Selenomonas_noxia	NA	NA	NA	NA	NA	NA	NA	NA	NA	NA	NA	NA	NA	NA	NA	NA	NA	NA	NA	NA	NA	NA	NA	NA	NA	NA	NA	NA	NA	NA	NA	NA	NA	NA	NA	NA	NA	NA	NA	NA	NA	NA	NA	NA	NA	NA	NA	NA	NA
k__Bacteria|p__Firmicutes|c__Negativicutes|o__Selenomonadales|f__Selenomonadaceae|g__Selenomonas|s__Selenomonas_sputigena	NA	NA	NA	NA	NA	NA	NA	NA	NA	NA	NA	NA	NA	NA	NA	NA	NA	NA	NA	NA	NA	NA	NA	NA	NA	NA	NA	NA	NA	NA	NA	NA	NA	NA	NA	NA	NA	NA	NA	NA	NA	NA	NA	NA	NA	NA	NA	NA	NA
k__Bacteria|p__Firmicutes|c__Negativicutes|o__Veillonellales|f__Veillonellaceae|g__Allisonella|s__Allisonella_histaminiformans	NA	NA	NA	NA	NA	NA	NA	NA	NA	NA	NA	NA	NA	NA	NA	NA	NA	NA	NA	NA	NA	NA	NA	NA	NA	NA	NA	NA	NA	NA	NA	NA	NA	NA	NA	NA	NA	NA	NA	NA	NA	NA	NA	NA	NA	NA	NA	NA	NA
k__Bacteria|p__Firmicutes|c__Negativicutes|o__Veillonellales|f__Veillonellaceae|g__Anaeroglobus|s__Anaeroglobus_geminatus	0	0	0	0	0	0	0	0	0	0	0	0	0	0	0	0	0	0	0	0	0	0	0	0	0	0	0	0	0	0	0	0	0	0	0	0	0	0	0	0	0	0	0	0	0	0	0	0	0
k__Bacteria|p__Firmicutes|c__Negativicutes|o__Veillonellales|f__Veillonellaceae|g__Dialister|s__Dialister_invisus	0	0	0	0	0	0	0	0	0	0	0	0	0	0	0	0	0	0	0	0	0	0	0	0	0	0	0	0	0	0	0	0	0	0	0	0	0	0	0	0	0	0	0	1536	0	0	0	0	0
k__Bacteria|p__Firmicutes|c__Negativicutes|o__Veillonellales|f__Veillonellaceae|g__Dialister|s__Dialister_micraerophilus	NA	NA	NA	NA	NA	NA	NA	NA	NA	NA	NA	NA	NA	NA	NA	NA	NA	NA	NA	NA	NA	NA	NA	NA	NA	NA	NA	NA	NA	NA	NA	NA	NA	NA	NA	NA	NA	NA	NA	NA	NA	NA	NA	NA	NA	NA	NA	NA	NA
k__Bacteria|p__Firmicutes|c__Negativicutes|o__Veillonellales|f__Veillonellaceae|g__Dialister|s__Dialister_pneumosintes	0	0	0	0	0	0	0	0	0	0	1306	0	0	0	111602	0	0	0	0	0	0	0	0	0	0	0	0	0	0	0	0	0	0	0	0	0	0	0	0	0	0	0	0	1357	0	0	0	0	0
k__Bacteria|p__Firmicutes|c__Negativicutes|o__Veillonellales|f__Veillonellaceae|g__Dialister|s__Dialister_succinatiphilus	NA	NA	NA	NA	NA	NA	NA	NA	NA	NA	NA	NA	NA	NA	NA	NA	NA	NA	NA	NA	NA	NA	NA	NA	NA	NA	NA	NA	NA	NA	NA	NA	NA	NA	NA	NA	NA	NA	NA	NA	NA	NA	NA	NA	NA	NA	NA	NA	NA
k__Bacteria|p__Firmicutes|c__Negativicutes|o__Veillonellales|f__Veillonellaceae|g__Megasphaera|s__Megasphaera_elsdenii	NA	NA	NA	NA	NA	NA	NA	NA	NA	NA	NA	NA	NA	NA	NA	NA	NA	NA	NA	NA	NA	NA	NA	NA	NA	NA	NA	NA	NA	NA	NA	NA	NA	NA	NA	NA	NA	NA	NA	NA	NA	NA	NA	NA	NA	NA	NA	NA	NA
k__Bacteria|p__Firmicutes|c__Negativicutes|o__Veillonellales|f__Veillonellaceae|g__Megasphaera|s__Megasphaera_micronuciformis	0	0	0	0	10355	0	2896	0	0	0	0	0	0	42630	0	0	0	0	0	0	0	0	12156	0	10059	0	0	153	20243	0	145470	0	0	0	0	0	1148	2184	0	149169	0	0	0	0	0	0	0	0	79091
k__Bacteria|p__Firmicutes|c__Negativicutes|o__Veillonellales|f__Veillonellaceae|g__Megasphaera|s__Megasphaera_stantonii	NA	NA	NA	NA	NA	NA	NA	NA	NA	NA	NA	NA	NA	NA	NA	NA	NA	NA	NA	NA	NA	NA	NA	NA	NA	NA	NA	NA	NA	NA	NA	NA	NA	NA	NA	NA	NA	NA	NA	NA	NA	NA	NA	NA	NA	NA	NA	NA	NA
k__Bacteria|p__Firmicutes|c__Negativicutes|o__Veillonellales|f__Veillonellaceae|g__Negativicoccus|s__Negativicoccus_succinicivorans	0	0	0	0	0	0	19851	2088	0	0	0	0	0	3884	0	4623	0	0	0	0	14538	0	4657	0	346	0	0	0	0	0	611	0	25329	0	0	100	0	0	4419	2764	0	0	0	92	0	0	0	0	0
k__Bacteria|p__Firmicutes|c__Negativicutes|o__Veillonellales|f__Veillonellaceae|g__Veillonella|s__Veillonella_atypica	331872	108777	4622	2207390	25054	0	261972	21031	1683	663710	1768	1102	41296	3089816	157338	3804	64780	253	0	305174	841	0	525808	56	124414	51818	0	0	232928	149	164394	0	1291	800831	0	27495	0	2531	141336	982283	1440	31865	0	58696	0	11201	118765	10217	61911
k__Bacteria|p__Firmicutes|c__Negativicutes|o__Veillonellales|f__Veillonellaceae|g__Veillonella|s__Veillonella_dispar	0	20994	0	1532	26304	0	115201	1396	173709	829083	2020	407	3563	114295	0	8654	414	6555	0	0	420	0	220878	0	0	892	0	757	555757	1540	118078	0	0	52208	13735	5317	3311	1961	87700	47074	845	11461	0	82410	0	1385	2104	799	13338
k__Bacteria|p__Firmicutes|c__Negativicutes|o__Veillonellales|f__Veillonellaceae|g__Veillonella|s__Veillonella_infantium	88	11737	0	6272	3762	0	33158	672	25580	266574	1381	300	1910	35494	0	2097	0	2157	0	0	0	0	59762	0	0	100	0	86	73176	0	31311	0	0	8940	5718	914	293	1693	28518	7865	1556	1957	0	65313	0	1727	499	368	7633
k__Bacteria|p__Firmicutes|c__Negativicutes|o__Veillonellales|f__Veillonellaceae|g__Veillonella|s__Veillonella_parvula	26553	67813	0	12738	528	21043	70086	2093	527	3722774	0	0	0	2007	3914	795958	0	267	314421	0	204	0	21134	0	2120	725326	0	9481	1887	304	284775	0	3001	1275	3272	46036	0	0	726	1780	2326	0	0	15718	0	235313	25166	0	1119
k__Bacteria|p__Firmicutes|c__Negativicutes|o__Veillonellales|f__Veillonellaceae|g__Veillonella|s__Veillonella_rodentium	0	0	0	0	0	0	0	0	0	0	0	0	0	0	0	0	0	0	0	0	0	0	0	0	0	0	0	0	0	0	0	0	0	0	0	0	0	0	0	0	0	0	0	0	0	0	0	0	0
k__Bacteria|p__Firmicutes|c__Negativicutes|o__Veillonellales|f__Veillonellaceae|g__Veillonella|s__Veillonella_rogosae	0	0	0	0	0	0	0	0	0	0	0	0	0	0	0	0	0	0	0	0	0	0	0	0	0	0	0	474	0	0	0	0	0	0	0	0	0	0	4156	0	0	0	0	1777	0	0	146	0	2209
k__Bacteria|p__Firmicutes|c__Negativicutes|o__Veillonellales|f__Veillonellaceae|g__Veillonella|s__Veillonella_seminalis	0	0	0	122506	0	0	0	0	0	0	0	0	0	0	0	0	0	0	0	0	0	0	0	0	0	0	0	0	0	0	0	0	0	0	0	0	0	0	0	0	0	0	0	0	0	0	0	0	0
k__Bacteria|p__Firmicutes|c__Negativicutes|o__Veillonellales|f__Veillonellaceae|g__Veillonella|s__Veillonella_tobetsuensis	0	0	0	0	0	0	37748	0	0	62185	0	0	0	178584	0	0	194	0	0	0	0	0	19688	0	0	0	0	0	0	0	16432	0	0	0	0	0	0	0	0	0	0	0	0	2100	0	0	0	0	0
k__Bacteria|p__Firmicutes|c__Tissierellia|o__Tissierellales|f__Peptoniphilaceae|g__Anaerococcus|s__Anaerococcus_hydrogenalis	0	0	0	0	0	0	0	0	0	0	0	0	0	0	0	0	0	0	0	0	0	0	0	0	0	0	0	0	0	0	0	0	0	0	0	0	0	0	0	0	0	0	0	0	0	0	0	0	0
k__Bacteria|p__Firmicutes|c__Tissierellia|o__Tissierellales|f__Peptoniphilaceae|g__Anaerococcus|s__Anaerococcus_lactolyticus	0	0	0	0	0	0	0	0	0	0	0	0	0	0	0	0	0	0	0	0	0	0	0	410	0	0	0	0	0	0	0	0	0	0	0	0	0	0	0	0	0	0	0	0	0	0	0	0	0
k__Bacteria|p__Firmicutes|c__Tissierellia|o__Tissierellales|f__Peptoniphilaceae|g__Anaerococcus|s__Anaerococcus_nagyae	0	0	0	0	0	0	0	0	0	0	0	0	0	0	0	0	0	0	0	0	0	0	0	0	0	0	0	0	0	0	0	0	0	0	0	0	0	0	0	0	0	0	0	0	0	0	0	0	0
k__Bacteria|p__Firmicutes|c__Tissierellia|o__Tissierellales|f__Peptoniphilaceae|g__Anaerococcus|s__Anaerococcus_octavius	0	0	0	0	0	0	0	0	0	0	0	0	67	0	0	0	0	0	0	0	0	0	0	0	0	0	0	0	0	0	0	0	0	0	0	0	0	0	0	0	0	0	0	0	0	0	0	0	0
k__Bacteria|p__Firmicutes|c__Tissierellia|o__Tissierellales|f__Peptoniphilaceae|g__Anaerococcus|s__Anaerococcus_prevotii	NA	NA	NA	NA	NA	NA	NA	NA	NA	NA	NA	NA	NA	NA	NA	NA	NA	NA	NA	NA	NA	NA	NA	NA	NA	NA	NA	NA	NA	NA	NA	NA	NA	NA	NA	NA	NA	NA	NA	NA	NA	NA	NA	NA	NA	NA	NA	NA	NA
k__Bacteria|p__Firmicutes|c__Tissierellia|o__Tissierellales|f__Peptoniphilaceae|g__Anaerococcus|s__Anaerococcus_vaginalis	0	0	0	0	0	0	915	1576	0	0	1805	0	517	1123	0	444	14786	367	0	0	0	0	0	0	0	1961	0	388	0	0	579	0	0	13343	0	14672	0	0	0	0	0	0	0	0	0	0	0	678	0
k__Bacteria|p__Firmicutes|c__Tissierellia|o__Tissierellales|f__Peptoniphilaceae|g__Finegoldia|s__Finegoldia_magna	0	0	0	0	0	0	1533	930	0	0	5261	0	1250	117	0	23	1152	365	0	0	0	0	0	0	0	33088	0	0	0	0	0	0	0	403	0	0	0	0	0	3316	0	0	0	0	0	0	0	2186	68
k__Bacteria|p__Firmicutes|c__Tissierellia|o__Tissierellales|f__Peptoniphilaceae|g__Parvimonas|s__Parvimonas_micra	0	0	0	0	0	0	0	0	0	0	0	0	0	0	0	0	0	0	0	0	0	0	0	0	0	0	0	0	0	0	0	0	131	0	0	0	0	0	0	0	0	0	0	0	0	0	0	0	0
k__Bacteria|p__Firmicutes|c__Tissierellia|o__Tissierellales|f__Peptoniphilaceae|g__Peptoniphilus|s__Peptoniphilus_coxii	0	0	0	0	0	0	0	0	0	0	0	0	0	0	0	0	0	0	0	0	0	0	0	0	0	0	0	0	0	0	0	0	0	0	0	0	0	0	0	0	0	0	0	0	0	0	0	0	0
k__Bacteria|p__Firmicutes|c__Tissierellia|o__Tissierellales|f__Peptoniphilaceae|g__Peptoniphilus|s__Peptoniphilus_harei	0	0	0	0	0	0	0	0	0	0	0	0	0	4324	0	0	0	0	0	0	1291	0	0	0	0	0	0	0	0	0	0	0	0	0	0	0	0	0	0	0	0	0	0	0	0	0	0	0	0
k__Bacteria|p__Firmicutes|c__Tissierellia|o__Tissierellales|f__Peptoniphilaceae|g__Peptoniphilus|s__Peptoniphilus_lacrimalis	0	0	0	0	0	0	0	0	0	0	0	0	0	0	0	0	0	0	0	0	0	0	0	0	0	0	0	0	0	0	0	0	0	0	0	0	0	0	0	0	0	0	0	0	0	0	0	0	0
k__Bacteria|p__Firmicutes|c__Tissierellia|o__Tissierellia_unclassified|f__Tissierellia_unclassified|g__Tissierellia_unclassified|s__Bacteroides_coagulans	NA	NA	NA	NA	NA	NA	NA	NA	NA	NA	NA	NA	NA	NA	NA	NA	NA	NA	NA	NA	NA	NA	NA	NA	NA	NA	NA	NA	NA	NA	NA	NA	NA	NA	NA	NA	NA	NA	NA	NA	NA	NA	NA	NA	NA	NA	NA	NA	NA
k__Bacteria|p__Fusobacteria|c__Fusobacteriia|o__Fusobacteriales|f__Fusobacteriaceae|g__Cetobacterium|s__Cetobacterium_somerae	NA	NA	NA	NA	NA	NA	NA	NA	NA	NA	NA	NA	NA	NA	NA	NA	NA	NA	NA	NA	NA	NA	NA	NA	NA	NA	NA	NA	NA	NA	NA	NA	NA	NA	NA	NA	NA	NA	NA	NA	NA	NA	NA	NA	NA	NA	NA	NA	NA
k__Bacteria|p__Fusobacteria|c__Fusobacteriia|o__Fusobacteriales|f__Fusobacteriaceae|g__Fusobacterium|s__Fusobacterium_hwasookii	0	0	0	0	0	0	0	0	0	0	0	0	0	0	0	0	0	0	0	0	0	0	0	0	0	0	0	0	0	0	0	0	0	0	0	0	0	0	0	0	0	0	0	0	0	0	0	0	0
k__Bacteria|p__Fusobacteria|c__Fusobacteriia|o__Fusobacteriales|f__Fusobacteriaceae|g__Fusobacterium|s__Fusobacterium_mortiferum	NA	NA	NA	NA	NA	NA	NA	NA	NA	NA	NA	NA	NA	NA	NA	NA	NA	NA	NA	NA	NA	NA	NA	NA	NA	NA	NA	NA	NA	NA	NA	NA	NA	NA	NA	NA	NA	NA	NA	NA	NA	NA	NA	NA	NA	NA	NA	NA	NA
k__Bacteria|p__Fusobacteria|c__Fusobacteriia|o__Fusobacteriales|f__Fusobacteriaceae|g__Fusobacterium|s__Fusobacterium_naviforme	0	0	0	0	0	0	0	0	0	0	0	0	0	0	0	0	0	0	0	0	0	0	0	0	0	0	0	0	0	0	0	0	0	0	0	0	0	0	0	0	0	0	0	0	0	0	0	0	0
k__Bacteria|p__Fusobacteria|c__Fusobacteriia|o__Fusobacteriales|f__Fusobacteriaceae|g__Fusobacterium|s__Fusobacterium_nucleatum	0	0	0	0	0	0	0	0	0	0	0	0	0	0	0	0	0	0	0	353	0	0	8006	0	0	0	0	0	0	0	0	0	0	0	28699	0	0	0	0	12246	0	0	0	0	0	0	0	0	0
k__Bacteria|p__Fusobacteria|c__Fusobacteriia|o__Fusobacteriales|f__Fusobacteriaceae|g__Fusobacterium|s__Fusobacterium_periodonticum	0	0	0	0	0	0	0	0	0	260	0	0	0	0	0	0	0	0	0	0	0	0	0	0	0	0	0	0	1037	0	0	0	0	0	0	0	0	0	0	0	0	0	0	0	0	0	0	0	0
k__Bacteria|p__Fusobacteria|c__Fusobacteriia|o__Fusobacteriales|f__Fusobacteriaceae|g__Fusobacterium|s__Fusobacterium_ulcerans	NA	NA	NA	NA	NA	NA	NA	NA	NA	NA	NA	NA	NA	NA	NA	NA	NA	NA	NA	NA	NA	NA	NA	NA	NA	NA	NA	NA	NA	NA	NA	NA	NA	NA	NA	NA	NA	NA	NA	NA	NA	NA	NA	NA	NA	NA	NA	NA	NA
k__Bacteria|p__Fusobacteria|c__Fusobacteriia|o__Fusobacteriales|f__Fusobacteriaceae|g__Fusobacterium|s__Fusobacterium_varium	NA	NA	NA	NA	NA	NA	NA	NA	NA	NA	NA	NA	NA	NA	NA	NA	NA	NA	NA	NA	NA	NA	NA	NA	NA	NA	NA	NA	NA	NA	NA	NA	NA	NA	NA	NA	NA	NA	NA	NA	NA	NA	NA	NA	NA	NA	NA	NA	NA
k__Bacteria|p__Lentisphaerae|c__Lentisphaeria|o__Victivallales|f__Victivallaceae|g__Victivallis|s__Victivallis_vadensis	NA	NA	NA	NA	NA	NA	NA	NA	NA	NA	NA	NA	NA	NA	NA	NA	NA	NA	NA	NA	NA	NA	NA	NA	NA	NA	NA	NA	NA	NA	NA	NA	NA	NA	NA	NA	NA	NA	NA	NA	NA	NA	NA	NA	NA	NA	NA	NA	NA
k__Bacteria|p__Proteobacteria|c__Alphaproteobacteria|o__Caulobacterales|f__Caulobacteraceae|g__Brevundimonas|s__Brevundimonas_diminuta	NA	NA	NA	NA	NA	NA	NA	NA	NA	NA	NA	NA	NA	NA	NA	NA	NA	NA	NA	NA	NA	NA	NA	NA	NA	NA	NA	NA	NA	NA	NA	NA	NA	NA	NA	NA	NA	NA	NA	NA	NA	NA	NA	NA	NA	NA	NA	NA	NA
k__Bacteria|p__Proteobacteria|c__Alphaproteobacteria|o__Caulobacterales|f__Caulobacteraceae|g__Brevundimonas|s__Brevundimonas_vesicularis	0	0	0	0	0	0	0	0	0	0	0	0	0	0	0	0	0	0	0	0	0	0	0	0	0	0	0	0	0	0	0	0	0	0	0	0	0	0	0	0	0	0	0	0	0	0	0	0	0
k__Bacteria|p__Proteobacteria|c__Alphaproteobacteria|o__Rhodobacterales|f__Rhodobacteraceae|g__Pannonibacter|s__Pannonibacter_phragmitetus	0	0	0	0	0	0	0	0	0	0	0	0	0	0	0	0	0	0	0	0	0	0	0	0	0	0	0	0	0	0	0	0	0	0	0	0	0	0	0	0	0	0	0	0	0	0	0	0	0
k__Bacteria|p__Proteobacteria|c__Alphaproteobacteria|o__Rhodobacterales|f__Rhodobacteraceae|g__Paracoccus|s__Paracoccus_yeei	NA	NA	NA	NA	NA	NA	NA	NA	NA	NA	NA	NA	NA	NA	NA	NA	NA	NA	NA	NA	NA	NA	NA	NA	NA	NA	NA	NA	NA	NA	NA	NA	NA	NA	NA	NA	NA	NA	NA	NA	NA	NA	NA	NA	NA	NA	NA	NA	NA
k__Bacteria|p__Proteobacteria|c__Alphaproteobacteria|o__Rhodospirillales|f__Acetobacteraceae|g__Gluconobacter|s__Gluconobacter_frateurii	NA	NA	NA	NA	NA	NA	NA	NA	NA	NA	NA	NA	NA	NA	NA	NA	NA	NA	NA	NA	NA	NA	NA	NA	NA	NA	NA	NA	NA	NA	NA	NA	NA	NA	NA	NA	NA	NA	NA	NA	NA	NA	NA	NA	NA	NA	NA	NA	NA
k__Bacteria|p__Proteobacteria|c__Alphaproteobacteria|o__Rhodospirillales|f__Acetobacteraceae|g__Gluconobacter|s__Gluconobacter_japonicus	NA	NA	NA	NA	NA	NA	NA	NA	NA	NA	NA	NA	NA	NA	NA	NA	NA	NA	NA	NA	NA	NA	NA	NA	NA	NA	NA	NA	NA	NA	NA	NA	NA	NA	NA	NA	NA	NA	NA	NA	NA	NA	NA	NA	NA	NA	NA	NA	NA
k__Bacteria|p__Proteobacteria|c__Alphaproteobacteria|o__Sphingomonadales|f__Sphingomonadaceae|g__Sphingobium|s__Sphingobium_yanoikuyae	NA	NA	NA	NA	NA	NA	NA	NA	NA	NA	NA	NA	NA	NA	NA	NA	NA	NA	NA	NA	NA	NA	NA	NA	NA	NA	NA	NA	NA	NA	NA	NA	NA	NA	NA	NA	NA	NA	NA	NA	NA	NA	NA	NA	NA	NA	NA	NA	NA
k__Bacteria|p__Proteobacteria|c__Betaproteobacteria|o__Burkholderiales|f__Alcaligenaceae|g__Bordetella|s__Bordetella_parapertussis	NA	NA	NA	NA	NA	NA	NA	NA	NA	NA	NA	NA	NA	NA	NA	NA	NA	NA	NA	NA	NA	NA	NA	NA	NA	NA	NA	NA	NA	NA	NA	NA	NA	NA	NA	NA	NA	NA	NA	NA	NA	NA	NA	NA	NA	NA	NA	NA	NA
k__Bacteria|p__Proteobacteria|c__Betaproteobacteria|o__Burkholderiales|f__Alcaligenaceae|g__Bordetella|s__Bordetella_pertussis	NA	NA	NA	NA	NA	NA	NA	NA	NA	NA	NA	NA	NA	NA	NA	NA	NA	NA	NA	NA	NA	NA	NA	NA	NA	NA	NA	NA	NA	NA	NA	NA	NA	NA	NA	NA	NA	NA	NA	NA	NA	NA	NA	NA	NA	NA	NA	NA	NA
k__Bacteria|p__Proteobacteria|c__Betaproteobacteria|o__Burkholderiales|f__Burkholderiaceae|g__Lautropia|s__Lautropia_mirabilis	NA	NA	NA	NA	NA	NA	NA	NA	NA	NA	NA	NA	NA	NA	NA	NA	NA	NA	NA	NA	NA	NA	NA	NA	NA	NA	NA	NA	NA	NA	NA	NA	NA	NA	NA	NA	NA	NA	NA	NA	NA	NA	NA	NA	NA	NA	NA	NA	NA
k__Bacteria|p__Proteobacteria|c__Betaproteobacteria|o__Burkholderiales|f__Burkholderiaceae|g__Ralstonia|s__Ralstonia_pickettii	NA	NA	NA	NA	NA	NA	NA	NA	NA	NA	NA	NA	NA	NA	NA	NA	NA	NA	NA	NA	NA	NA	NA	NA	NA	NA	NA	NA	NA	NA	NA	NA	NA	NA	NA	NA	NA	NA	NA	NA	NA	NA	NA	NA	NA	NA	NA	NA	NA
k__Bacteria|p__Proteobacteria|c__Betaproteobacteria|o__Burkholderiales|f__Burkholderiales_unclassified|g__Aquabacterium|s__Aquabacterium_olei	0	0	0	0	0	0	0	0	0	0	0	0	0	0	0	0	0	0	0	0	0	0	0	0	0	0	0	0	0	0	0	0	0	0	0	0	0	0	0	0	0	0	0	0	0	0	0	0	0
k__Bacteria|p__Proteobacteria|c__Betaproteobacteria|o__Burkholderiales|f__Comamonadaceae|g__Comamonas|s__Comamonas_sp_JNW	0	0	0	0	0	0	0	0	0	0	0	0	0	0	0	0	0	0	0	0	0	0	0	0	0	0	0	0	0	0	0	0	0	0	0	0	0	0	0	0	0	0	0	0	0	0	0	0	0
k__Bacteria|p__Proteobacteria|c__Betaproteobacteria|o__Burkholderiales|f__Sutterellaceae|g__Parasutterella|s__Parasutterella_excrementihominis	0	0	0	10806	0	0	0	0	0	0	0	0	0	0	0	0	0	0	0	0	0	0	0	0	0	0	0	5353	0	0	0	0	0	0	0	0	0	46852	0	0	0	0	0	0	195556	12151	0	0	0
k__Bacteria|p__Proteobacteria|c__Betaproteobacteria|o__Burkholderiales|f__Sutterellaceae|g__Sutterella|s__Sutterella_parvirubra	0	0	0	0	0	0	0	0	0	0	0	0	0	0	0	0	0	0	0	0	0	0	57631	0	0	0	0	0	0	438	0	0	0	0	0	0	0	0	0	0	0	0	0	0	0	0	0	0	0
k__Bacteria|p__Proteobacteria|c__Betaproteobacteria|o__Burkholderiales|f__Sutterellaceae|g__Turicimonas|s__Turicimonas_muris	0	0	0	0	0	0	0	0	0	0	0	0	0	0	0	0	0	0	0	0	0	0	0	0	0	0	0	6948	0	0	0	0	0	0	0	0	0	0	0	0	0	0	0	0	2307	11899	0	0	0
k__Bacteria|p__Proteobacteria|c__Betaproteobacteria|o__Neisseriales|f__Neisseriaceae|g__Eikenella|s__Eikenella_corrodens	0	0	0	0	0	0	0	0	0	0	0	0	0	0	0	0	0	0	0	0	0	0	418	0	0	0	0	0	0	0	250	0	0	4068	0	0	0	0	0	0	0	0	0	0	0	0	0	0	0
k__Bacteria|p__Proteobacteria|c__Betaproteobacteria|o__Neisseriales|f__Neisseriaceae|g__Neisseria|s__Neisseria_elongata	NA	NA	NA	NA	NA	NA	NA	NA	NA	NA	NA	NA	NA	NA	NA	NA	NA	NA	NA	NA	NA	NA	NA	NA	NA	NA	NA	NA	NA	NA	NA	NA	NA	NA	NA	NA	NA	NA	NA	NA	NA	NA	NA	NA	NA	NA	NA	NA	NA
k__Bacteria|p__Proteobacteria|c__Betaproteobacteria|o__Neisseriales|f__Neisseriaceae|g__Neisseria|s__Neisseria_flavescens	0	0	0	0	0	0	0	0	0	3206	0	0	0	0	0	0	0	0	0	0	0	0	0	0	0	0	0	0	0	0	360	0	0	0	0	0	0	0	0	955	0	11895	0	0	0	0	0	0	0
k__Bacteria|p__Proteobacteria|c__Betaproteobacteria|o__Neisseriales|f__Neisseriaceae|g__Neisseria|s__Neisseria_lactamica	NA	NA	NA	NA	NA	NA	NA	NA	NA	NA	NA	NA	NA	NA	NA	NA	NA	NA	NA	NA	NA	NA	NA	NA	NA	NA	NA	NA	NA	NA	NA	NA	NA	NA	NA	NA	NA	NA	NA	NA	NA	NA	NA	NA	NA	NA	NA	NA	NA
k__Bacteria|p__Proteobacteria|c__Betaproteobacteria|o__Neisseriales|f__Neisseriaceae|g__Neisseria|s__Neisseria_perflava	0	0	0	0	0	0	0	0	0	0	0	0	0	0	0	0	0	0	0	0	0	0	0	0	0	0	0	0	0	0	0	0	0	0	0	0	0	0	0	0	0	0	0	0	0	0	0	0	0
k__Bacteria|p__Proteobacteria|c__Betaproteobacteria|o__Neisseriales|f__Neisseriaceae|g__Neisseria|s__Neisseria_sicca	0	0	0	0	0	0	0	0	0	0	0	0	0	0	0	0	0	0	0	0	0	0	0	0	0	0	0	0	0	0	0	0	0	0	0	0	0	0	0	0	0	0	0	0	0	0	0	0	0
k__Bacteria|p__Proteobacteria|c__Betaproteobacteria|o__Neisseriales|f__Neisseriaceae|g__Neisseria|s__Neisseria_subflava	0	0	0	0	0	0	0	0	0	0	0	0	0	0	0	0	0	0	0	0	0	0	0	0	0	0	0	0	0	0	0	0	0	0	0	0	0	0	0	0	0	2865	0	0	0	0	0	0	0
k__Bacteria|p__Proteobacteria|c__Deltaproteobacteria|o__Desulfovibrionales|f__Desulfovibrionaceae|g__Bilophila|s__Bilophila_wadsworthia	0	0	0	0	0	0	0	0	0	0	0	0	32612	0	25855	0	0	0	0	0	0	0	0	0	0	0	0	0	0	16100	0	2041	0	0	0	0	0	0	1011	0	0	0	0	0	56734	0	0	0	0
k__Bacteria|p__Proteobacteria|c__Deltaproteobacteria|o__Desulfovibrionales|f__Desulfovibrionaceae|g__Desulfovibrio|s__Desulfovibrio_fairfieldensis	NA	NA	NA	NA	NA	NA	NA	NA	NA	NA	NA	NA	NA	NA	NA	NA	NA	NA	NA	NA	NA	NA	NA	NA	NA	NA	NA	NA	NA	NA	NA	NA	NA	NA	NA	NA	NA	NA	NA	NA	NA	NA	NA	NA	NA	NA	NA	NA	NA
k__Bacteria|p__Proteobacteria|c__Deltaproteobacteria|o__Desulfovibrionales|f__Desulfovibrionaceae|g__Desulfovibrio|s__Desulfovibrio_piger	NA	NA	NA	NA	NA	NA	NA	NA	NA	NA	NA	NA	NA	NA	NA	NA	NA	NA	NA	NA	NA	NA	NA	NA	NA	NA	NA	NA	NA	NA	NA	NA	NA	NA	NA	NA	NA	NA	NA	NA	NA	NA	NA	NA	NA	NA	NA	NA	NA
k__Bacteria|p__Proteobacteria|c__Deltaproteobacteria|o__Desulfovibrionales|f__Desulfovibrionaceae|g__Desulfovibrionaceae_unclassified|s__Desulfovibrionaceae_bacterium	NA	NA	NA	NA	NA	NA	NA	NA	NA	NA	NA	NA	NA	NA	NA	NA	NA	NA	NA	NA	NA	NA	NA	NA	NA	NA	NA	NA	NA	NA	NA	NA	NA	NA	NA	NA	NA	NA	NA	NA	NA	NA	NA	NA	NA	NA	NA	NA	NA
k__Bacteria|p__Proteobacteria|c__Epsilonproteobacteria|o__Campylobacterales|f__Campylobacteraceae|g__Campylobacter|s__Campylobacter_concisus	0	0	0	0	0	0	0	0	0	0	0	0	0	0	0	0	0	0	0	0	0	0	0	0	0	0	0	0	0	0	10833	0	0	0	0	0	0	0	0	0	0	0	0	0	0	0	0	0	0
k__Bacteria|p__Proteobacteria|c__Epsilonproteobacteria|o__Campylobacterales|f__Campylobacteraceae|g__Campylobacter|s__Campylobacter_curvus	NA	NA	NA	NA	NA	NA	NA	NA	NA	NA	NA	NA	NA	NA	NA	NA	NA	NA	NA	NA	NA	NA	NA	NA	NA	NA	NA	NA	NA	NA	NA	NA	NA	NA	NA	NA	NA	NA	NA	NA	NA	NA	NA	NA	NA	NA	NA	NA	NA
k__Bacteria|p__Proteobacteria|c__Epsilonproteobacteria|o__Campylobacterales|f__Campylobacteraceae|g__Campylobacter|s__Campylobacter_gracilis	0	0	0	0	1322	0	0	0	0	0	0	0	0	0	0	0	0	0	0	0	0	0	0	0	0	0	0	0	0	0	0	0	0	0	0	0	0	0	0	0	0	0	0	0	0	0	0	0	0
k__Bacteria|p__Proteobacteria|c__Epsilonproteobacteria|o__Campylobacterales|f__Campylobacteraceae|g__Campylobacter|s__Campylobacter_hominis	NA	NA	NA	NA	NA	NA	NA	NA	NA	NA	NA	NA	NA	NA	NA	NA	NA	NA	NA	NA	NA	NA	NA	NA	NA	NA	NA	NA	NA	NA	NA	NA	NA	NA	NA	NA	NA	NA	NA	NA	NA	NA	NA	NA	NA	NA	NA	NA	NA
k__Bacteria|p__Proteobacteria|c__Epsilonproteobacteria|o__Campylobacterales|f__Campylobacteraceae|g__Campylobacter|s__Campylobacter_jejuni	0	0	0	0	0	0	0	0	0	0	0	0	0	0	0	0	0	0	0	0	0	0	0	0	0	0	0	0	0	0	0	0	0	0	0	0	0	0	0	0	0	0	0	0	0	0	0	0	0
k__Bacteria|p__Proteobacteria|c__Epsilonproteobacteria|o__Campylobacterales|f__Campylobacteraceae|g__Campylobacter|s__Campylobacter_showae	NA	NA	NA	NA	NA	NA	NA	NA	NA	NA	NA	NA	NA	NA	NA	NA	NA	NA	NA	NA	NA	NA	NA	NA	NA	NA	NA	NA	NA	NA	NA	NA	NA	NA	NA	NA	NA	NA	NA	NA	NA	NA	NA	NA	NA	NA	NA	NA	NA
k__Bacteria|p__Proteobacteria|c__Epsilonproteobacteria|o__Campylobacterales|f__Campylobacteraceae|g__Campylobacter|s__Campylobacter_upsaliensis	NA	NA	NA	NA	NA	NA	NA	NA	NA	NA	NA	NA	NA	NA	NA	NA	NA	NA	NA	NA	NA	NA	NA	NA	NA	NA	NA	NA	NA	NA	NA	NA	NA	NA	NA	NA	NA	NA	NA	NA	NA	NA	NA	NA	NA	NA	NA	NA	NA
k__Bacteria|p__Proteobacteria|c__Epsilonproteobacteria|o__Campylobacterales|f__Campylobacteraceae|g__Campylobacter|s__Campylobacter_ureolyticus	0	0	0	0	0	0	232	0	0	0	0	0	0	0	1803	0	0	0	0	0	0	0	0	0	0	21524	0	0	0	0	320	0	0	0	0	0	0	0	0	0	0	0	0	0	0	0	0	0	0
k__Bacteria|p__Proteobacteria|c__Epsilonproteobacteria|o__Campylobacterales|f__Helicobacteraceae|g__Helicobacter|s__Helicobacter_canis	NA	NA	NA	NA	NA	NA	NA	NA	NA	NA	NA	NA	NA	NA	NA	NA	NA	NA	NA	NA	NA	NA	NA	NA	NA	NA	NA	NA	NA	NA	NA	NA	NA	NA	NA	NA	NA	NA	NA	NA	NA	NA	NA	NA	NA	NA	NA	NA	NA
k__Bacteria|p__Proteobacteria|c__Gammaproteobacteria|o__Aeromonadales|f__Aeromonadaceae|g__Aeromonas|s__Aeromonas_caviae	NA	NA	NA	NA	NA	NA	NA	NA	NA	NA	NA	NA	NA	NA	NA	NA	NA	NA	NA	NA	NA	NA	NA	NA	NA	NA	NA	NA	NA	NA	NA	NA	NA	NA	NA	NA	NA	NA	NA	NA	NA	NA	NA	NA	NA	NA	NA	NA	NA
k__Bacteria|p__Proteobacteria|c__Gammaproteobacteria|o__Aeromonadales|f__Aeromonadaceae|g__Aeromonas|s__Aeromonas_media	NA	NA	NA	NA	NA	NA	NA	NA	NA	NA	NA	NA	NA	NA	NA	NA	NA	NA	NA	NA	NA	NA	NA	NA	NA	NA	NA	NA	NA	NA	NA	NA	NA	NA	NA	NA	NA	NA	NA	NA	NA	NA	NA	NA	NA	NA	NA	NA	NA
k__Bacteria|p__Proteobacteria|c__Gammaproteobacteria|o__Alteromonadales|f__Shewanellaceae|g__Shewanella|s__Shewanella_xiamenensis	NA	NA	NA	NA	NA	NA	NA	NA	NA	NA	NA	NA	NA	NA	NA	NA	NA	NA	NA	NA	NA	NA	NA	NA	NA	NA	NA	NA	NA	NA	NA	NA	NA	NA	NA	NA	NA	NA	NA	NA	NA	NA	NA	NA	NA	NA	NA	NA	NA
k__Bacteria|p__Proteobacteria|c__Gammaproteobacteria|o__Enterobacterales|f__Enterobacterales_unclassified|g__Phytobacter|s__Phytobacter_ursingii	NA	NA	NA	NA	NA	NA	NA	NA	NA	NA	NA	NA	NA	NA	NA	NA	NA	NA	NA	NA	NA	NA	NA	NA	NA	NA	NA	NA	NA	NA	NA	NA	NA	NA	NA	NA	NA	NA	NA	NA	NA	NA	NA	NA	NA	NA	NA	NA	NA
k__Bacteria|p__Proteobacteria|c__Gammaproteobacteria|o__Enterobacterales|f__Enterobacteriaceae|g__Atlantibacter|s__Atlantibacter_hermannii	0	0	0	0	0	0	0	0	0	0	0	0	0	0	0	0	0	0	0	0	0	0	0	0	0	0	0	0	0	0	0	0	0	0	334	0	0	0	0	0	0	0	0	0	0	0	0	648	0
k__Bacteria|p__Proteobacteria|c__Gammaproteobacteria|o__Enterobacterales|f__Enterobacteriaceae|g__Buttiauxella|s__Buttiauxella_agrestis	NA	NA	NA	NA	NA	NA	NA	NA	NA	NA	NA	NA	NA	NA	NA	NA	NA	NA	NA	NA	NA	NA	NA	NA	NA	NA	NA	NA	NA	NA	NA	NA	NA	NA	NA	NA	NA	NA	NA	NA	NA	NA	NA	NA	NA	NA	NA	NA	NA
k__Bacteria|p__Proteobacteria|c__Gammaproteobacteria|o__Enterobacterales|f__Enterobacteriaceae|g__Citrobacter|s__Citrobacter_amalonaticus	0	0	0	0	0	0	0	0	0	0	0	0	0	0	0	0	0	0	0	0	0	0	0	0	0	0	0	0	0	45995	0	0	0	0	0	0	0	0	0	0	0	0	0	0	0	0	0	0	0
k__Bacteria|p__Proteobacteria|c__Gammaproteobacteria|o__Enterobacterales|f__Enterobacteriaceae|g__Citrobacter|s__Citrobacter_braakii	0	0	0	0	0	0	0	0	0	0	0	0	0	0	0	0	0	0	0	0	0	0	0	0	0	0	0	0	0	8026	0	0	0	0	651520	0	0	0	0	0	0	0	0	0	0	0	0	0	0
k__Bacteria|p__Proteobacteria|c__Gammaproteobacteria|o__Enterobacterales|f__Enterobacteriaceae|g__Citrobacter|s__Citrobacter_europaeus	NA	NA	NA	NA	NA	NA	NA	NA	NA	NA	NA	NA	NA	NA	NA	NA	NA	NA	NA	NA	NA	NA	NA	NA	NA	NA	NA	NA	NA	NA	NA	NA	NA	NA	NA	NA	NA	NA	NA	NA	NA	NA	NA	NA	NA	NA	NA	NA	NA
k__Bacteria|p__Proteobacteria|c__Gammaproteobacteria|o__Enterobacterales|f__Enterobacteriaceae|g__Citrobacter|s__Citrobacter_farmeri	0	0	0	0	0	0	0	0	0	0	0	0	0	0	0	0	0	0	0	0	0	0	0	0	0	0	0	0	0	0	0	0	0	0	0	0	0	0	0	0	0	0	0	0	0	0	0	0	0
k__Bacteria|p__Proteobacteria|c__Gammaproteobacteria|o__Enterobacterales|f__Enterobacteriaceae|g__Citrobacter|s__Citrobacter_freundii	0	0	0	0	0	0	0	0	0	0	0	0	0	0	0	363676	0	0	0	0	0	0	0	0	0	0	0	0	0	0	0	0	0	0	19338	0	0	0	0	0	16183	0	0	0	81463	0	0	0	0
k__Bacteria|p__Proteobacteria|c__Gammaproteobacteria|o__Enterobacterales|f__Enterobacteriaceae|g__Citrobacter|s__Citrobacter_koseri	NA	NA	NA	NA	NA	NA	NA	NA	NA	NA	NA	NA	NA	NA	NA	NA	NA	NA	NA	NA	NA	NA	NA	NA	NA	NA	NA	NA	NA	NA	NA	NA	NA	NA	NA	NA	NA	NA	NA	NA	NA	NA	NA	NA	NA	NA	NA	NA	NA
k__Bacteria|p__Proteobacteria|c__Gammaproteobacteria|o__Enterobacterales|f__Enterobacteriaceae|g__Citrobacter|s__Citrobacter_pasteurii	0	0	0	0	0	1302	0	0	0	0	0	0	0	0	0	0	0	0	0	0	0	0	0	0	0	0	0	0	0	1289	0	0	0	0	0	0	0	0	0	0	0	0	0	0	3662	0	0	0	0
k__Bacteria|p__Proteobacteria|c__Gammaproteobacteria|o__Enterobacterales|f__Enterobacteriaceae|g__Citrobacter|s__Citrobacter_portucalensis	0	0	0	0	0	0	0	0	0	0	0	0	0	0	0	0	0	0	0	0	0	0	0	0	0	0	0	0	0	0	0	0	0	0	0	0	0	0	0	0	0	0	0	0	1071	0	0	0	0
k__Bacteria|p__Proteobacteria|c__Gammaproteobacteria|o__Enterobacterales|f__Enterobacteriaceae|g__Citrobacter|s__Citrobacter_werkmanii	0	0	0	0	0	0	0	0	0	0	0	0	0	0	0	0	0	0	0	0	0	0	0	0	0	0	0	0	0	0	0	0	0	0	0	0	0	0	0	0	0	0	0	0	0	0	0	0	0
k__Bacteria|p__Proteobacteria|c__Gammaproteobacteria|o__Enterobacterales|f__Enterobacteriaceae|g__Citrobacter|s__Citrobacter_youngae	0	0	0	0	0	1888	0	0	0	0	0	0	0	0	0	88580	0	0	0	0	0	0	0	0	0	0	0	0	0	0	0	0	0	0	18975	0	0	0	0	0	5097	0	0	0	18465	0	0	0	0
k__Bacteria|p__Proteobacteria|c__Gammaproteobacteria|o__Enterobacterales|f__Enterobacteriaceae|g__Cronobacter|s__Cronobacter_malonaticus	NA	NA	NA	NA	NA	NA	NA	NA	NA	NA	NA	NA	NA	NA	NA	NA	NA	NA	NA	NA	NA	NA	NA	NA	NA	NA	NA	NA	NA	NA	NA	NA	NA	NA	NA	NA	NA	NA	NA	NA	NA	NA	NA	NA	NA	NA	NA	NA	NA
k__Bacteria|p__Proteobacteria|c__Gammaproteobacteria|o__Enterobacterales|f__Enterobacteriaceae|g__Cronobacter|s__Cronobacter_sakazakii	0	0	0	0	0	0	0	0	0	0	0	0	0	0	0	0	0	0	0	0	0	0	0	0	0	0	0	0	0	0	0	0	0	0	0	0	0	0	0	0	0	0	0	0	0	0	20583	0	0
k__Bacteria|p__Proteobacteria|c__Gammaproteobacteria|o__Enterobacterales|f__Enterobacteriaceae|g__Enterobacter|s__Enterobacter_bugandensis	NA	NA	NA	NA	NA	NA	NA	NA	NA	NA	NA	NA	NA	NA	NA	NA	NA	NA	NA	NA	NA	NA	NA	NA	NA	NA	NA	NA	NA	NA	NA	NA	NA	NA	NA	NA	NA	NA	NA	NA	NA	NA	NA	NA	NA	NA	NA	NA	NA
k__Bacteria|p__Proteobacteria|c__Gammaproteobacteria|o__Enterobacterales|f__Enterobacteriaceae|g__Enterobacter|s__Enterobacter_cloacae_complex	0	0	0	8345	0	0	0	0	0	0	0	0	0	0	0	0	0	4873	0	0	2109349	0	55632	0	0	12957	0	0	0	9541	0	0	0	0	382564	0	0	0	0	0	0	0	0	0	8421	1935	0	0	0
k__Bacteria|p__Proteobacteria|c__Gammaproteobacteria|o__Enterobacterales|f__Enterobacteriaceae|g__Enterobacter|s__Enterobacter_mori	0	0	0	0	0	0	0	0	0	0	0	0	0	0	0	0	0	0	0	0	0	0	0	0	0	0	0	0	0	0	0	0	0	0	0	0	0	0	0	0	0	0	0	0	0	0	0	0	0
k__Bacteria|p__Proteobacteria|c__Gammaproteobacteria|o__Enterobacterales|f__Enterobacteriaceae|g__Escherichia|s__Escherichia_albertii	0	0	0	0	0	0	0	0	0	0	0	0	0	0	0	0	0	0	0	0	0	0	0	0	0	0	0	0	0	710	0	0	0	0	0	0	0	0	0	0	0	0	0	0	0	0	0	0	0
k__Bacteria|p__Proteobacteria|c__Gammaproteobacteria|o__Enterobacterales|f__Enterobacteriaceae|g__Escherichia|s__Escherichia_coli	1433135	0	1459	206140	0	2769550	2070319	430064	0	689185	8185659	1124574	20866	2099079	1226507	6367217	730387	2135318	596071	12881482	1448738	45580	3357030	5945953	0	157659	227978	2059912	1730977	42135	2423284	1352361	20753	15147689	1033288	2392435	46482	2693	408285	1288874	9117718	455681	2908	1083271	1322420	8108	960557	2744508	2304580
k__Bacteria|p__Proteobacteria|c__Gammaproteobacteria|o__Enterobacterales|f__Enterobacteriaceae|g__Escherichia|s__Escherichia_fergusonii	0	0	0	0	0	0	0	0	0	0	0	0	0	0	0	0	0	0	0	0	0	0	0	0	0	0	0	0	0	0	0	0	0	0	0	0	0	0	0	0	0	0	0	0	0	0	0	0	0
k__Bacteria|p__Proteobacteria|c__Gammaproteobacteria|o__Enterobacterales|f__Enterobacteriaceae|g__Escherichia|s__Escherichia_marmotae	0	0	0	0	0	0	0	0	0	0	0	0	0	0	0	0	0	0	0	0	0	0	0	0	0	0	0	0	0	0	0	0	0	0	0	0	0	0	0	0	0	0	0	0	0	0	0	0	0
k__Bacteria|p__Proteobacteria|c__Gammaproteobacteria|o__Enterobacterales|f__Enterobacteriaceae|g__Franconibacter|s__Franconibacter_helveticus	NA	NA	NA	NA	NA	NA	NA	NA	NA	NA	NA	NA	NA	NA	NA	NA	NA	NA	NA	NA	NA	NA	NA	NA	NA	NA	NA	NA	NA	NA	NA	NA	NA	NA	NA	NA	NA	NA	NA	NA	NA	NA	NA	NA	NA	NA	NA	NA	NA
k__Bacteria|p__Proteobacteria|c__Gammaproteobacteria|o__Enterobacterales|f__Enterobacteriaceae|g__Klebsiella|s__Klebsiella_aerogenes	0	0	0	0	0	0	0	0	0	0	0	0	0	0	0	0	0	0	0	0	0	0	0	0	0	0	0	0	0	0	0	0	0	0	0	0	0	0	0	0	0	0	15844532	0	0	0	0	0	0
k__Bacteria|p__Proteobacteria|c__Gammaproteobacteria|o__Enterobacterales|f__Enterobacteriaceae|g__Klebsiella|s__Klebsiella_grimontii	NA	NA	NA	NA	NA	NA	NA	NA	NA	NA	NA	NA	NA	NA	NA	NA	NA	NA	NA	NA	NA	NA	NA	NA	NA	NA	NA	NA	NA	NA	NA	NA	NA	NA	NA	NA	NA	NA	NA	NA	NA	NA	NA	NA	NA	NA	NA	NA	NA
k__Bacteria|p__Proteobacteria|c__Gammaproteobacteria|o__Enterobacterales|f__Enterobacteriaceae|g__Klebsiella|s__Klebsiella_michiganensis	0	0	0	1869	0	0	0	0	0	0	86103	0	0	1561	0	0	0	0	0	0	0	0	0	9762	0	516989	0	0	0	24186	0	0	238699	0	6272	0	0	0	0	0	0	1561	0	0	39953	0	0	0	0
k__Bacteria|p__Proteobacteria|c__Gammaproteobacteria|o__Enterobacterales|f__Enterobacteriaceae|g__Klebsiella|s__Klebsiella_oxytoca	0	0	0	0	1126	0	0	0	0	0	9597	0	0	0	0	9041	0	0	0	0	0	0	0	2000	0	35044	0	0	0	9634	0	0	0	163499	196445	0	0	0	0	0	0	0	0	0	7271	0	0	0	0
k__Bacteria|p__Proteobacteria|c__Gammaproteobacteria|o__Enterobacterales|f__Enterobacteriaceae|g__Klebsiella|s__Klebsiella_pneumoniae	71422	1098108	4955090	0	563788	0	0	0	0	32617	1400	10620	3333	31532	2550	3060	0	985593	0	0	0	0	0	360957	684665	164115	0	16707	0	317574	0	0	0	236982	714188	0	4290	0	0	1350	10640	7120	2183	0	193226	0	0	8382	0
k__Bacteria|p__Proteobacteria|c__Gammaproteobacteria|o__Enterobacterales|f__Enterobacteriaceae|g__Klebsiella|s__Klebsiella_quasipneumoniae	3498	90952	377320	0	611622	0	0	0	0	1341	0	0	0	1222	0	2531	0	106191	0	0	0	0	0	17542	851285	11315	0	2698	0	19805	0	0	0	39085	96538	0	0	0	0	1261	0	0	0	0	6114	0	0	0	0
k__Bacteria|p__Proteobacteria|c__Gammaproteobacteria|o__Enterobacterales|f__Enterobacteriaceae|g__Klebsiella|s__Klebsiella_variicola	40445	1412800	6483183	0	92770	0	0	0	0	62251	0	3545	2084	8243	2399	4795	0	242153	0	0	0	0	0	95877	85693	168671	0	46560	0	379039	0	0	0	101121	306221	0	1185	0	0	12007	16723	8148	0	0	79797	0	0	18303	0
k__Bacteria|p__Proteobacteria|c__Gammaproteobacteria|o__Enterobacterales|f__Enterobacteriaceae|g__Kluyvera|s__Kluyvera_ascorbata	0	0	0	0	0	0	0	0	0	0	0	0	0	0	0	0	0	0	0	0	0	0	0	0	0	912361	0	0	0	4786	0	0	0	871	0	0	0	0	0	0	0	0	0	0	301133	0	0	0	0
k__Bacteria|p__Proteobacteria|c__Gammaproteobacteria|o__Enterobacterales|f__Enterobacteriaceae|g__Kluyvera|s__Kluyvera_cryocrescens	0	0	0	0	0	0	0	0	0	0	0	0	0	0	0	26063	0	0	0	0	0	0	0	0	0	0	0	9548	0	0	0	0	0	0	0	0	0	0	0	0	0	8505	0	0	0	0	0	0	0
k__Bacteria|p__Proteobacteria|c__Gammaproteobacteria|o__Enterobacterales|f__Enterobacteriaceae|g__Kluyvera|s__Kluyvera_intermedia	0	0	0	0	0	0	0	0	0	0	0	0	0	0	0	0	0	0	0	0	0	0	0	0	0	0	0	0	0	0	0	0	0	0	0	0	0	0	0	0	0	0	0	0	0	0	0	0	0
k__Bacteria|p__Proteobacteria|c__Gammaproteobacteria|o__Enterobacterales|f__Enterobacteriaceae|g__Kosakonia|s__Kosakonia_cowanii	0	0	0	0	0	0	0	0	0	0	0	0	0	0	0	0	0	0	0	0	0	0	0	0	0	0	0	0	0	0	0	0	0	0	0	0	0	0	0	0	0	0	0	0	0	0	0	0	0
k__Bacteria|p__Proteobacteria|c__Gammaproteobacteria|o__Enterobacterales|f__Enterobacteriaceae|g__Kosakonia|s__Kosakonia_oryzendophytica	0	0	0	0	0	0	0	0	0	0	0	0	0	0	0	0	0	0	0	0	0	0	0	0	0	0	0	0	0	0	0	0	0	0	0	0	0	0	0	0	0	0	0	0	0	0	0	0	0
k__Bacteria|p__Proteobacteria|c__Gammaproteobacteria|o__Enterobacterales|f__Enterobacteriaceae|g__Kosakonia|s__Kosakonia_sacchari	NA	NA	NA	NA	NA	NA	NA	NA	NA	NA	NA	NA	NA	NA	NA	NA	NA	NA	NA	NA	NA	NA	NA	NA	NA	NA	NA	NA	NA	NA	NA	NA	NA	NA	NA	NA	NA	NA	NA	NA	NA	NA	NA	NA	NA	NA	NA	NA	NA
k__Bacteria|p__Proteobacteria|c__Gammaproteobacteria|o__Enterobacterales|f__Enterobacteriaceae|g__Leclercia|s__Leclercia_adecarboxylata	0	0	0	0	0	0	0	0	0	0	0	0	0	0	0	0	0	0	0	0	0	0	0	0	0	0	0	0	0	0	0	0	0	0	0	0	0	0	0	0	0	0	0	0	0	0	0	0	0
k__Bacteria|p__Proteobacteria|c__Gammaproteobacteria|o__Enterobacterales|f__Enterobacteriaceae|g__Metakosakonia|s__Kluyvera_intestini	0	0	0	0	0	0	0	0	0	0	0	0	0	0	0	0	0	0	0	0	0	0	0	0	0	0	0	0	0	0	0	0	0	0	0	0	0	0	0	0	0	0	0	0	0	0	0	0	0
k__Bacteria|p__Proteobacteria|c__Gammaproteobacteria|o__Enterobacterales|f__Enterobacteriaceae|g__Pluralibacter|s__Pluralibacter_gergoviae	0	0	0	0	0	0	0	0	0	0	0	0	0	0	0	0	0	0	0	0	0	0	0	0	0	0	0	13937	0	0	0	0	0	0	0	0	0	0	0	0	0	0	0	0	0	0	0	0	0
k__Bacteria|p__Proteobacteria|c__Gammaproteobacteria|o__Enterobacterales|f__Enterobacteriaceae|g__Pseudescherichia|s__Pseudescherichia_vulneris	0	0	0	0	0	0	0	0	0	0	0	0	0	0	0	0	0	0	0	0	0	0	0	0	0	0	0	0	0	0	0	0	0	0	0	0	0	0	0	0	0	0	0	0	0	0	0	0	0
k__Bacteria|p__Proteobacteria|c__Gammaproteobacteria|o__Enterobacterales|f__Enterobacteriaceae|g__Pseudocitrobacter|s__Pseudocitrobacter_faecalis	0	0	0	0	0	0	0	0	0	0	0	0	0	0	0	0	0	0	0	0	0	0	0	0	0	0	0	0	0	0	0	0	0	0	0	0	0	0	0	0	0	0	0	0	0	0	0	0	0
k__Bacteria|p__Proteobacteria|c__Gammaproteobacteria|o__Enterobacterales|f__Enterobacteriaceae|g__Raoultella|s__Raoultella_ornithinolytica	0	0	0	0	1386	0	0	0	0	580	0	0	0	0	0	0	0	0	0	0	0	0	0	0	37528	0	0	0	0	5127	0	0	0	0	26597	0	0	0	0	0	0	0	0	0	0	0	0	0	0
k__Bacteria|p__Proteobacteria|c__Gammaproteobacteria|o__Enterobacterales|f__Enterobacteriaceae|g__Raoultella|s__Raoultella_planticola	0	0	0	0	0	0	0	0	0	0	0	0	0	0	0	9291	0	0	0	0	0	0	0	0	0	0	0	0	0	16332	0	0	0	0	0	0	0	0	0	0	0	0	0	0	0	0	0	0	0
k__Bacteria|p__Proteobacteria|c__Gammaproteobacteria|o__Enterobacterales|f__Enterobacteriaceae|g__Raoultella|s__Raoultella_terrigena	NA	NA	NA	NA	NA	NA	NA	NA	NA	NA	NA	NA	NA	NA	NA	NA	NA	NA	NA	NA	NA	NA	NA	NA	NA	NA	NA	NA	NA	NA	NA	NA	NA	NA	NA	NA	NA	NA	NA	NA	NA	NA	NA	NA	NA	NA	NA	NA	NA
k__Bacteria|p__Proteobacteria|c__Gammaproteobacteria|o__Enterobacterales|f__Enterobacteriaceae|g__Salmonella|s__Salmonella_enterica	0	0	0	0	0	0	0	0	0	0	0	0	0	0	0	0	0	0	0	0	0	0	0	0	0	0	0	0	0	0	0	0	0	0	0	0	0	0	0	0	0	0	0	0	0	0	0	0	0
k__Bacteria|p__Proteobacteria|c__Gammaproteobacteria|o__Enterobacterales|f__Enterobacteriaceae|g__Superficieibacter|s__Superficieibacter_electus	NA	NA	NA	NA	NA	NA	NA	NA	NA	NA	NA	NA	NA	NA	NA	NA	NA	NA	NA	NA	NA	NA	NA	NA	NA	NA	NA	NA	NA	NA	NA	NA	NA	NA	NA	NA	NA	NA	NA	NA	NA	NA	NA	NA	NA	NA	NA	NA	NA
k__Bacteria|p__Proteobacteria|c__Gammaproteobacteria|o__Enterobacterales|f__Erwiniaceae|g__Pantoea|s__Pantoea_agglomerans	NA	NA	NA	NA	NA	NA	NA	NA	NA	NA	NA	NA	NA	NA	NA	NA	NA	NA	NA	NA	NA	NA	NA	NA	NA	NA	NA	NA	NA	NA	NA	NA	NA	NA	NA	NA	NA	NA	NA	NA	NA	NA	NA	NA	NA	NA	NA	NA	NA
k__Bacteria|p__Proteobacteria|c__Gammaproteobacteria|o__Enterobacterales|f__Erwiniaceae|g__Pantoea|s__Pantoea_brenneri	0	0	0	0	0	0	0	0	0	0	0	0	0	0	0	0	0	0	0	0	0	0	0	0	0	0	0	0	0	0	0	0	0	0	0	0	0	0	0	0	0	0	0	0	0	0	0	0	0
k__Bacteria|p__Proteobacteria|c__Gammaproteobacteria|o__Enterobacterales|f__Hafniaceae|g__Edwardsiella|s__Edwardsiella_tarda	0	0	0	0	0	0	0	0	0	0	0	0	0	0	0	0	0	0	0	0	0	0	0	0	0	0	0	0	0	0	0	0	0	0	0	0	0	0	0	0	0	0	0	0	0	0	0	0	0
k__Bacteria|p__Proteobacteria|c__Gammaproteobacteria|o__Enterobacterales|f__Hafniaceae|g__Hafnia|s__Hafnia_alvei	NA	NA	NA	NA	NA	NA	NA	NA	NA	NA	NA	NA	NA	NA	NA	NA	NA	NA	NA	NA	NA	NA	NA	NA	NA	NA	NA	NA	NA	NA	NA	NA	NA	NA	NA	NA	NA	NA	NA	NA	NA	NA	NA	NA	NA	NA	NA	NA	NA
k__Bacteria|p__Proteobacteria|c__Gammaproteobacteria|o__Enterobacterales|f__Hafniaceae|g__Hafnia|s__Hafnia_paralvei	0	0	0	0	0	0	0	0	0	0	0	0	0	0	0	0	0	0	0	0	0	0	0	0	0	0	0	0	0	0	0	0	0	0	0	0	0	0	0	0	0	0	0	0	0	0	0	0	0
k__Bacteria|p__Proteobacteria|c__Gammaproteobacteria|o__Enterobacterales|f__Morganellaceae|g__Morganella|s__Morganella_morganii	0	0	0	0	0	0	0	0	0	0	0	0	0	0	0	0	0	0	0	0	0	0	0	0	0	0	0	133513	0	0	0	0	0	0	0	0	0	60	0	1842	0	4425	0	0	0	0	0	0	0
k__Bacteria|p__Proteobacteria|c__Gammaproteobacteria|o__Enterobacterales|f__Morganellaceae|g__Proteus|s__Proteus_hauseri	0	0	0	0	0	0	0	0	0	0	0	0	0	0	0	0	0	0	0	0	0	0	0	0	0	0	0	0	0	0	0	0	0	0	0	0	0	0	0	0	0	0	0	0	0	0	0	0	0
k__Bacteria|p__Proteobacteria|c__Gammaproteobacteria|o__Enterobacterales|f__Morganellaceae|g__Proteus|s__Proteus_mirabilis	0	0	0	0	0	0	0	0	0	0	0	0	0	0	0	0	0	0	0	0	0	0	29474	0	0	0	0	0	0	0	0	0	0	0	0	0	0	0	0	1430	0	0	0	0	0	0	0	0	0
k__Bacteria|p__Proteobacteria|c__Gammaproteobacteria|o__Enterobacterales|f__Morganellaceae|g__Proteus|s__Proteus_vulgaris	NA	NA	NA	NA	NA	NA	NA	NA	NA	NA	NA	NA	NA	NA	NA	NA	NA	NA	NA	NA	NA	NA	NA	NA	NA	NA	NA	NA	NA	NA	NA	NA	NA	NA	NA	NA	NA	NA	NA	NA	NA	NA	NA	NA	NA	NA	NA	NA	NA
k__Bacteria|p__Proteobacteria|c__Gammaproteobacteria|o__Enterobacterales|f__Morganellaceae|g__Providencia|s__Providencia_rettgeri	NA	NA	NA	NA	NA	NA	NA	NA	NA	NA	NA	NA	NA	NA	NA	NA	NA	NA	NA	NA	NA	NA	NA	NA	NA	NA	NA	NA	NA	NA	NA	NA	NA	NA	NA	NA	NA	NA	NA	NA	NA	NA	NA	NA	NA	NA	NA	NA	NA
k__Bacteria|p__Proteobacteria|c__Gammaproteobacteria|o__Enterobacterales|f__Yersiniaceae|g__Serratia|s__Serratia_liquefaciens	0	0	0	0	0	0	0	0	0	0	0	0	0	0	0	0	0	0	0	0	0	0	0	0	0	0	0	0	0	0	0	0	0	0	0	0	0	0	0	0	0	0	0	0	0	0	0	0	0
k__Bacteria|p__Proteobacteria|c__Gammaproteobacteria|o__Enterobacterales|f__Yersiniaceae|g__Serratia|s__Serratia_marcescens	0	0	0	0	0	0	0	0	0	0	0	0	0	0	0	27723	0	0	0	0	0	0	0	0	0	0	0	0	0	0	0	0	0	0	0	0	0	0	0	0	0	0	0	0	0	0	0	0	0
k__Bacteria|p__Proteobacteria|c__Gammaproteobacteria|o__Enterobacterales|f__Yersiniaceae|g__Yersinia|s__Yersinia_enterocolitica	NA	NA	NA	NA	NA	NA	NA	NA	NA	NA	NA	NA	NA	NA	NA	NA	NA	NA	NA	NA	NA	NA	NA	NA	NA	NA	NA	NA	NA	NA	NA	NA	NA	NA	NA	NA	NA	NA	NA	NA	NA	NA	NA	NA	NA	NA	NA	NA	NA
k__Bacteria|p__Proteobacteria|c__Gammaproteobacteria|o__Pasteurellales|f__Pasteurellaceae|g__Aggregatibacter|s__Aggregatibacter_aphrophilus	NA	NA	NA	NA	NA	NA	NA	NA	NA	NA	NA	NA	NA	NA	NA	NA	NA	NA	NA	NA	NA	NA	NA	NA	NA	NA	NA	NA	NA	NA	NA	NA	NA	NA	NA	NA	NA	NA	NA	NA	NA	NA	NA	NA	NA	NA	NA	NA	NA
k__Bacteria|p__Proteobacteria|c__Gammaproteobacteria|o__Pasteurellales|f__Pasteurellaceae|g__Aggregatibacter|s__Aggregatibacter_segnis	0	0	0	0	0	0	0	0	0	0	0	0	0	0	0	0	0	0	0	0	0	0	0	0	0	0	0	0	0	0	0	0	0	0	0	0	0	0	0	0	0	0	0	0	0	0	0	0	0
k__Bacteria|p__Proteobacteria|c__Gammaproteobacteria|o__Pasteurellales|f__Pasteurellaceae|g__Haemophilus|s__Haemophilus_haemolyticus	0	0	0	0	0	0	0	0	37429	0	0	0	0	0	0	0	0	0	0	0	0	0	0	0	0	0	0	0	1909	0	392	0	0	0	0	0	0	0	0	0	0	0	0	0	0	0	0	0	0
k__Bacteria|p__Proteobacteria|c__Gammaproteobacteria|o__Pasteurellales|f__Pasteurellaceae|g__Haemophilus|s__Haemophilus_influenzae	NA	NA	NA	NA	NA	NA	NA	NA	NA	NA	NA	NA	NA	NA	NA	NA	NA	NA	NA	NA	NA	NA	NA	NA	NA	NA	NA	NA	NA	NA	NA	NA	NA	NA	NA	NA	NA	NA	NA	NA	NA	NA	NA	NA	NA	NA	NA	NA	NA
k__Bacteria|p__Proteobacteria|c__Gammaproteobacteria|o__Pasteurellales|f__Pasteurellaceae|g__Haemophilus|s__Haemophilus_parahaemolyticus	0	0	0	0	0	0	0	0	0	0	0	0	0	0	0	0	0	0	0	0	0	0	0	0	0	0	0	0	0	0	367	0	0	0	0	0	0	0	0	0	0	0	0	0	0	0	0	0	0
k__Bacteria|p__Proteobacteria|c__Gammaproteobacteria|o__Pasteurellales|f__Pasteurellaceae|g__Haemophilus|s__Haemophilus_parainfluenzae	867	0	0	34256	8643	0	13139	0	1373	35998	0	0	0	383	0	401	0	19985	0	313	0	0	22439	0	0	1146	0	0	19941	0	45630	0	0	0	0	1140	0	0	0	5532	0	44229	0	11554	0	3411	0	0	137
k__Bacteria|p__Proteobacteria|c__Gammaproteobacteria|o__Pasteurellales|f__Pasteurellaceae|g__Haemophilus|s__Haemophilus_paraphrohaemolyticus	0	0	0	0	0	0	0	0	0	0	0	0	0	0	0	0	0	0	0	0	0	0	0	0	0	0	0	0	0	0	0	0	0	0	0	0	0	0	0	0	0	0	0	0	0	0	0	0	0
k__Bacteria|p__Proteobacteria|c__Gammaproteobacteria|o__Pasteurellales|f__Pasteurellaceae|g__Haemophilus|s__Haemophilus_pittmaniae	0	0	0	0	0	0	0	0	0	0	0	0	0	0	0	0	0	0	0	0	0	0	0	0	0	0	0	0	0	0	0	0	0	0	0	0	0	0	0	0	0	0	0	0	0	0	0	0	0
k__Bacteria|p__Proteobacteria|c__Gammaproteobacteria|o__Pasteurellales|f__Pasteurellaceae|g__Haemophilus|s__Haemophilus_quentini	0	0	0	0	0	0	0	0	0	0	0	0	0	0	0	0	0	0	0	0	0	0	0	0	0	0	0	0	0	0	0	0	0	0	0	0	0	0	0	0	0	0	0	0	0	0	0	0	0
k__Bacteria|p__Proteobacteria|c__Gammaproteobacteria|o__Pasteurellales|f__Pasteurellaceae|g__Haemophilus|s__Haemophilus_sputorum	0	0	0	0	0	0	0	0	0	0	0	0	0	0	0	0	0	0	0	0	0	0	0	0	0	0	0	0	0	0	0	0	0	0	0	0	0	0	0	0	0	0	0	1037	0	0	0	0	0
k__Bacteria|p__Proteobacteria|c__Gammaproteobacteria|o__Pseudomonadales|f__Moraxellaceae|g__Acinetobacter|s__Acinetobacter_guillouiae	NA	NA	NA	NA	NA	NA	NA	NA	NA	NA	NA	NA	NA	NA	NA	NA	NA	NA	NA	NA	NA	NA	NA	NA	NA	NA	NA	NA	NA	NA	NA	NA	NA	NA	NA	NA	NA	NA	NA	NA	NA	NA	NA	NA	NA	NA	NA	NA	NA
k__Bacteria|p__Proteobacteria|c__Gammaproteobacteria|o__Pseudomonadales|f__Moraxellaceae|g__Acinetobacter|s__Acinetobacter_johnsonii	0	0	0	0	0	0	0	0	0	0	0	0	0	0	0	0	0	0	0	0	0	0	0	0	0	0	0	0	0	0	0	0	0	0	0	0	0	0	0	0	0	0	0	0	0	0	0	0	0
k__Bacteria|p__Proteobacteria|c__Gammaproteobacteria|o__Pseudomonadales|f__Moraxellaceae|g__Acinetobacter|s__Acinetobacter_junii	0	0	0	0	0	0	0	0	0	0	0	0	0	0	0	0	0	0	0	0	0	0	0	0	0	0	0	0	0	0	0	0	0	0	0	0	0	0	0	0	0	0	0	0	0	0	0	0	0
k__Bacteria|p__Proteobacteria|c__Gammaproteobacteria|o__Pseudomonadales|f__Moraxellaceae|g__Acinetobacter|s__Acinetobacter_nosocomialis	NA	NA	NA	NA	NA	NA	NA	NA	NA	NA	NA	NA	NA	NA	NA	NA	NA	NA	NA	NA	NA	NA	NA	NA	NA	NA	NA	NA	NA	NA	NA	NA	NA	NA	NA	NA	NA	NA	NA	NA	NA	NA	NA	NA	NA	NA	NA	NA	NA
k__Bacteria|p__Proteobacteria|c__Gammaproteobacteria|o__Pseudomonadales|f__Moraxellaceae|g__Acinetobacter|s__Acinetobacter_pittii	NA	NA	NA	NA	NA	NA	NA	NA	NA	NA	NA	NA	NA	NA	NA	NA	NA	NA	NA	NA	NA	NA	NA	NA	NA	NA	NA	NA	NA	NA	NA	NA	NA	NA	NA	NA	NA	NA	NA	NA	NA	NA	NA	NA	NA	NA	NA	NA	NA
k__Bacteria|p__Proteobacteria|c__Gammaproteobacteria|o__Pseudomonadales|f__Moraxellaceae|g__Acinetobacter|s__Acinetobacter_seifertii	0	0	0	0	0	0	0	0	0	0	0	0	0	0	0	0	0	0	0	0	0	0	0	0	0	0	0	0	0	0	0	0	0	0	0	0	0	0	0	0	0	0	0	0	0	0	0	0	0
k__Bacteria|p__Proteobacteria|c__Gammaproteobacteria|o__Pseudomonadales|f__Moraxellaceae|g__Acinetobacter|s__Acinetobacter_ursingii	0	0	0	0	0	0	0	0	0	0	0	0	0	0	0	0	0	0	0	0	14615	0	0	0	0	0	0	0	0	0	0	0	0	0	0	0	0	0	0	0	0	0	0	0	0	0	0	0	0
k__Bacteria|p__Proteobacteria|c__Gammaproteobacteria|o__Pseudomonadales|f__Moraxellaceae|g__Moraxella|s__Moraxella_osloensis	0	0	0	0	0	0	0	0	0	0	0	0	0	0	0	0	0	0	0	0	0	0	0	0	0	0	0	0	0	0	0	0	0	0	0	0	0	0	0	0	0	0	0	0	0	0	0	0	0
k__Bacteria|p__Proteobacteria|c__Gammaproteobacteria|o__Pseudomonadales|f__Pseudomonadaceae|g__Pseudomonas|s__Pseudomonas_aeruginosa_group	0	0	0	0	0	0	0	0	0	0	0	0	0	0	0	0	0	0	0	0	0	0	0	0	0	0	0	0	0	0	0	0	0	0	0	0	0	0	0	0	0	0	0	0	0	0	0	0	0
k__Bacteria|p__Proteobacteria|c__Gammaproteobacteria|o__Pseudomonadales|f__Pseudomonadaceae|g__Pseudomonas|s__Pseudomonas_fluorescens_group	0	0	0	0	0	0	0	0	0	0	0	0	0	0	0	0	0	0	0	0	1563	0	0	0	0	0	0	0	0	0	0	0	0	0	0	0	0	0	0	0	0	0	0	0	0	0	0	0	0
k__Bacteria|p__Proteobacteria|c__Gammaproteobacteria|o__Pseudomonadales|f__Pseudomonadaceae|g__Pseudomonas|s__Pseudomonas_fragi	NA	NA	NA	NA	NA	NA	NA	NA	NA	NA	NA	NA	NA	NA	NA	NA	NA	NA	NA	NA	NA	NA	NA	NA	NA	NA	NA	NA	NA	NA	NA	NA	NA	NA	NA	NA	NA	NA	NA	NA	NA	NA	NA	NA	NA	NA	NA	NA	NA
k__Bacteria|p__Proteobacteria|c__Gammaproteobacteria|o__Pseudomonadales|f__Pseudomonadaceae|g__Pseudomonas|s__Pseudomonas_helleri	NA	NA	NA	NA	NA	NA	NA	NA	NA	NA	NA	NA	NA	NA	NA	NA	NA	NA	NA	NA	NA	NA	NA	NA	NA	NA	NA	NA	NA	NA	NA	NA	NA	NA	NA	NA	NA	NA	NA	NA	NA	NA	NA	NA	NA	NA	NA	NA	NA
k__Bacteria|p__Proteobacteria|c__Gammaproteobacteria|o__Pseudomonadales|f__Pseudomonadaceae|g__Pseudomonas|s__Pseudomonas_lundensis	0	0	0	0	0	0	0	0	0	0	0	0	0	0	0	0	0	0	0	0	0	0	0	0	0	0	0	0	0	0	0	0	0	0	0	0	0	0	0	0	0	0	0	0	0	0	0	0	0
k__Bacteria|p__Proteobacteria|c__Gammaproteobacteria|o__Xanthomonadales|f__Xanthomonadaceae|g__Stenotrophomonas|s__Stenotrophomonas_maltophilia	0	0	0	0	0	0	0	0	0	0	0	0	0	0	0	0	0	0	0	0	0	0	0	0	0	0	0	0	0	0	0	0	0	0	0	0	0	0	0	0	0	0	0	0	0	0	0	0	0
k__Bacteria|p__Proteobacteria|c__Gammaproteobacteria|o__Xanthomonadales|f__Xanthomonadaceae|g__Stenotrophomonas|s__Stenotrophomonas_rhizophila	NA	NA	NA	NA	NA	NA	NA	NA	NA	NA	NA	NA	NA	NA	NA	NA	NA	NA	NA	NA	NA	NA	NA	NA	NA	NA	NA	NA	NA	NA	NA	NA	NA	NA	NA	NA	NA	NA	NA	NA	NA	NA	NA	NA	NA	NA	NA	NA	NA
k__Bacteria|p__Synergistetes|c__Synergistia|o__Synergistales|f__Synergistaceae|g__Cloacibacillus|s__Cloacibacillus_evryensis	NA	NA	NA	NA	NA	NA	NA	NA	NA	NA	NA	NA	NA	NA	NA	NA	NA	NA	NA	NA	NA	NA	NA	NA	NA	NA	NA	NA	NA	NA	NA	NA	NA	NA	NA	NA	NA	NA	NA	NA	NA	NA	NA	NA	NA	NA	NA	NA	NA
k__Bacteria|p__Synergistetes|c__Synergistia|o__Synergistales|f__Synergistaceae|g__Fretibacterium|s__Fretibacterium_fastidiosum	NA	NA	NA	NA	NA	NA	NA	NA	NA	NA	NA	NA	NA	NA	NA	NA	NA	NA	NA	NA	NA	NA	NA	NA	NA	NA	NA	NA	NA	NA	NA	NA	NA	NA	NA	NA	NA	NA	NA	NA	NA	NA	NA	NA	NA	NA	NA	NA	NA
k__Bacteria|p__Synergistetes|c__Synergistia|o__Synergistales|f__Synergistaceae|g__Pyramidobacter|s__Pyramidobacter_piscolens	NA	NA	NA	NA	NA	NA	NA	NA	NA	NA	NA	NA	NA	NA	NA	NA	NA	NA	NA	NA	NA	NA	NA	NA	NA	NA	NA	NA	NA	NA	NA	NA	NA	NA	NA	NA	NA	NA	NA	NA	NA	NA	NA	NA	NA	NA	NA	NA	NA
k__Bacteria|p__Verrucomicrobia|c__Verrucomicrobiae|o__Verrucomicrobiales|f__Akkermansiaceae|g__Akkermansia|s__Akkermansia_muciniphila	0	0	0	0	0	0	0	0	0	0	0	0	0	0	0	0	0	0	0	0	0	0	0	0	0	0	0	0	0	0	0	0	0	0	0	0	0	0	0	0	0	0	0	0	7009	0	0	333	0
k__Eukaryota|p__Ascomycota|c__Saccharomycetes|o__Saccharomycetales|f__Debaryomycetaceae|g__Candida|s__Candida_albicans	363	0	0	0	0	0	0	0	0	0	0	0	0	0	0	0	0	0	0	0	0	0	0	0	0	0	0	0	0	0	0	0	0	0	0	0	0	0	0	0	2038	0	0	0	0	0	0	0	0
k__Eukaryota|p__Ascomycota|c__Saccharomycetes|o__Saccharomycetales|f__Debaryomycetaceae|g__Candida|s__Candida_dubliniensis	0	0	0	0	0	0	0	0	0	0	0	0	0	0	0	0	0	0	0	0	0	0	0	0	0	0	0	0	0	0	0	0	0	0	0	0	0	0	0	0	0	0	0	0	0	0	0	0	0
k__Eukaryota|p__Ascomycota|c__Saccharomycetes|o__Saccharomycetales|f__Debaryomycetaceae|g__Candida|s__Candida_parapsilosis	0	0	0	0	0	0	0	0	0	0	0	0	0	0	0	0	0	0	0	0	0	0	0	0	0	0	0	0	0	0	0	0	0	0	0	0	0	0	0	0	0	0	0	0	0	0	0	0	0
k__Eukaryota|p__Ascomycota|c__Saccharomycetes|o__Saccharomycetales|f__Debaryomycetaceae|g__Candida|s__Candida_tropicalis	0	0	0	0	0	0	0	0	0	0	0	0	0	0	0	0	0	0	0	0	0	0	0	0	0	0	0	0	0	0	0	0	0	0	8989	0	0	0	0	0	0	0	0	0	0	0	0	0	0
k__Eukaryota|p__Ascomycota|c__Saccharomycetes|o__Saccharomycetales|f__Saccharomycetaceae|g__Saccharomyces|s__Saccharomyces_cerevisiae	0	0	0	0	0	0	724038	7197	0	0	0	6306	0	0	0	0	0	0	2131	0	0	0	0	0	0	0	0	0	0	0	3282	0	0	0	0	0	0	0	407	0	0	0	0	0	0	0	0	0	794
k__Eukaryota|p__Basidiomycota|c__Tremellomycetes|o__Tremellales|f__Cryptococcaceae|g__Cryptococcus|s__Cryptococcus_neoformans	0	0	0	0	0	0	0	0	0	0	0	0	0	0	0	0	0	0	0	0	0	0	0	0	0	0	0	0	0	0	0	0	0	0	0	0	0	0	0	0	0	0	0	0	0	0	0	0	0
[truncated: 206 more columns]

## Sheet: Table S12
Table S12
Statistics for phase-level relative abundance comparisons between Dartmouth and TEDDY
Species	Phase	p_value	p.adjust	FC	Log2FC	Dartmouth_Relab	Dartmouth_Prevalence	TEDDY_Relab	TEDDY_Prevalence
Abiotrophia_defectiva	Developmental (0-12 Months)	NA	NA	NA	NA	NA	NA	0	0
Abiotrophia_defectiva	Stable (18+ Months)	0.153052	0.52611	-Inf	-Inf	NA	NA	0.000113241	1.01266
Abiotrophia_defectiva	Transitional (12-18 Months)	NA	NA	NA	NA	NA	NA	0	0
Absiella_dolichum	Developmental (0-12 Months)	NA	NA	NA	NA	0.000224554	0.990099	0.0249127	4.45205
Absiella_dolichum	Stable (18+ Months)	NA	NA	NA	NA	0.0572672	8.51064	0.00911129	4.05063
Absiella_dolichum	Transitional (12-18 Months)	NA	NA	NA	NA	0.00300238	4.7619	0.00628903	4.86891
Acidaminococcus_intestini	Developmental (0-12 Months)	0.247442	0.52611	-Inf	-Inf	2.94059e-05	0.990099	0.00306791	0.171233
Acidaminococcus_intestini	Stable (18+ Months)	0.400308	0.536971	Inf	Inf	0.00243596	4.25532	0	0
Acidaminococcus_intestini	Transitional (12-18 Months)	0.0883941	0.52611	Inf	Inf	0.0305614	9.52381	0	0
Acidipropionibacterium_acidipropionici	Developmental (0-12 Months)	NA	NA	NA	NA	0	0	NA	NA
Acidipropionibacterium_acidipropionici	Stable (18+ Months)	0.309262	0.52611	Inf	Inf	0.00082	2.12766	NA	NA
Acidipropionibacterium_acidipropionici	Transitional (12-18 Months)	NA	NA	NA	NA	0	0	NA	NA
Acinetobacter_johnsonii	Developmental (0-12 Months)	0.227639	0.52611	Inf	Inf	0.000419208	3.9604	0	0
Acinetobacter_johnsonii	Stable (18+ Months)	0.209799	0.52611	Inf	Inf	0	0	0	0
Acinetobacter_johnsonii	Transitional (12-18 Months)	0.407679	0.539664	-Inf	-Inf	0	0	8.26591760299626e-05	0.374532
Acinetobacter_junii	Developmental (0-12 Months)	NA	NA	NA	NA	1.35643564356436e-05	1.9802	3.93664383561643e-05	0.171233
Acinetobacter_junii	Stable (18+ Months)	NA	NA	NA	NA	0	0	0	0
Acinetobacter_junii	Transitional (12-18 Months)	NA	NA	NA	NA	0	0	0	0
Acinetobacter_pittii	Developmental (0-12 Months)	NA	NA	NA	NA	NA	NA	0	0
Acinetobacter_pittii	Stable (18+ Months)	NA	NA	NA	NA	NA	NA	0	0
Acinetobacter_pittii	Transitional (12-18 Months)	0.435746	0.549232	-Inf	-Inf	NA	NA	4.82397003745318e-05	0.374532
Acinetobacter_seifertii	Developmental (0-12 Months)	NA	NA	NA	NA	2.40594059405941e-05	0.990099	NA	NA
Acinetobacter_seifertii	Stable (18+ Months)	NA	NA	NA	NA	0	0	NA	NA
Acinetobacter_seifertii	Transitional (12-18 Months)	NA	NA	NA	NA	0	0	NA	NA
Acinetobacter_ursingii	Developmental (0-12 Months)	0.180705	0.52611	Inf	Inf	0.0249377	4.9505	NA	NA
Acinetobacter_ursingii	Stable (18+ Months)	0.3886	0.533683	Inf	Inf	0	0	NA	NA
Acinetobacter_ursingii	Transitional (12-18 Months)	NA	NA	NA	NA	0	0	NA	NA
Actinobaculum_massiliense	Developmental (0-12 Months)	NA	NA	NA	NA	NA	NA	0.000635908	0.342466
Actinobaculum_massiliense	Stable (18+ Months)	NA	NA	NA	NA	NA	NA	0	0
Actinobaculum_massiliense	Transitional (12-18 Months)	NA	NA	NA	NA	NA	NA	0	0
Actinomyces_cardiffensis	Developmental (0-12 Months)	NA	NA	NA	NA	NA	NA	0	0
Actinomyces_cardiffensis	Stable (18+ Months)	NA	NA	NA	NA	NA	NA	0.000349899	0.253165
Actinomyces_cardiffensis	Transitional (12-18 Months)	NA	NA	NA	NA	NA	NA	0	0
Actinomyces_europaeus	Developmental (0-12 Months)	NA	NA	NA	NA	0.000141584	1.9802	0.000478151	0.342466
Actinomyces_europaeus	Stable (18+ Months)	NA	NA	NA	NA	0	0	0	0
Actinomyces_europaeus	Transitional (12-18 Months)	NA	NA	NA	NA	0	0	0.00042839	0.749064
Actinomyces_georgiae	Developmental (0-12 Months)	NA	NA	NA	NA	NA	NA	4.46917808219177e-06	0.171233
Actinomyces_georgiae	Stable (18+ Months)	NA	NA	NA	NA	NA	NA	0	0
Actinomyces_georgiae	Transitional (12-18 Months)	NA	NA	NA	NA	NA	NA	0	0
Actinomyces_graevenitzii	Developmental (0-12 Months)	0.821382	0.879643	-1.57082	-0.65152	0.0071403	16.8317	0.002727	5.99315
Actinomyces_graevenitzii	Stable (18+ Months)	0.143424	0.52611	5.47205	2.45208	0.00026617	6.38298	0.00108641	5.31646
Actinomyces_graevenitzii	Transitional (12-18 Months)	0.086974	0.52611	10.2766	3.36129	0.00869	23.8095	0.00086161	3.37079
Actinomyces_johnsonii	Developmental (0-12 Months)	NA	NA	NA	NA	0	0	0	0
Actinomyces_johnsonii	Stable (18+ Months)	0.106866	0.52611	-1287.76	-10.3306	0	0	0.0104413	13.6709
Actinomyces_johnsonii	Transitional (12-18 Months)	0.161546	0.52611	-41.1239	-5.3619	1.88095238095238e-05	2.38095	0.00243734	3.37079
Actinomyces_massiliensis	Developmental (0-12 Months)	NA	NA	NA	NA	0	0	0	0
Actinomyces_massiliensis	Stable (18+ Months)	0.263289	0.52611	-3.52968	-1.81954	0.00012766	4.25532	0.000288734	3.5443
Actinomyces_massiliensis	Transitional (12-18 Months)	NA	NA	NA	NA	0	0	0	0
Actinomyces_naeslundii	Developmental (0-12 Months)	0.408862	0.539664	8.49971	3.08741	0.000149109	1.9802	2.55308219178082e-05	0.684932
Actinomyces_naeslundii	Stable (18+ Months)	0.250173	0.52611	1.05546	0.0778768	0.0084817	44.6809	0.0031417	9.87342
Actinomyces_naeslundii	Transitional (12-18 Months)	0.122481	0.52611	16.4358	4.03877	0.0044769	19.0476	0.000284981	1.1236
Actinomyces_odontolyticus	Developmental (0-12 Months)	0.242178	0.52611	2.26795	1.18139	0.0137585	56.4356	0.00652426	28.9384
Actinomyces_odontolyticus	Stable (18+ Months)	0.127901	0.52611	-1.08044	-0.111613	0.00674319	53.1915	0.0116202	25.3165
Actinomyces_odontolyticus	Transitional (12-18 Months)	0.0147629	0.274447	3.77461	1.91633	0.020784	54.7619	0.00561221	21.3483
Actinomyces_oris	Developmental (0-12 Months)	0.198153	0.52611	332.589	8.3776	0.000203564	2.9703	1.50684931506848e-06	0.171233
Actinomyces_oris	Stable (18+ Months)	0.88651	0.923615	-1.98485	-0.989028	0.0059734	29.7872	0.00496605	13.4177
Actinomyces_oris	Transitional (12-18 Months)	0.144003	0.52611	4.27122	2.09465	0.00280381	16.6667	0.000679363	4.86891
Actinomyces_radingae	Developmental (0-12 Months)	NA	NA	NA	NA	0.00243535	1.9802	0.0250598	6.16438
Actinomyces_radingae	Stable (18+ Months)	NA	NA	NA	NA	0	0	0	0
Actinomyces_radingae	Transitional (12-18 Months)	NA	NA	NA	NA	0	0	0	0
Actinomyces_turicensis	Developmental (0-12 Months)	NA	NA	NA	NA	0.000265149	0.990099	0.0587695	8.90411
Actinomyces_turicensis	Stable (18+ Months)	NA	NA	NA	NA	0.00511851	4.25532	0.0152226	14.4304
Actinomyces_turicensis	Transitional (12-18 Months)	NA	NA	NA	NA	0.00501452	7.14286	0.0172732	10.8614
Actinomyces_urogenitalis	Developmental (0-12 Months)	0.0404774	0.436719	-Inf	-Inf	NA	NA	0.0422754	6.67808
Actinomyces_urogenitalis	Stable (18+ Months)	0.0979469	0.52611	-Inf	-Inf	NA	NA	5.18227848101266e-05	0.506329
Actinomyces_urogenitalis	Transitional (12-18 Months)	0.502818	0.607737	-Inf	-Inf	NA	NA	0.00043985	1.1236
Actinomyces_viscosus	Developmental (0-12 Months)	NA	NA	NA	NA	2.17821782178218e-05	0.990099	0	0
Actinomyces_viscosus	Stable (18+ Months)	NA	NA	NA	NA	5.68085106382979e-05	2.12766	5.33417721518989e-05	0.506329
Actinomyces_viscosus	Transitional (12-18 Months)	NA	NA	NA	NA	0	0	3.70786516853934e-06	0.374532
Actinotignum_schaalii	Developmental (0-12 Months)	0.311127	0.52611	-Inf	-Inf	NA	NA	0.000175873	0.513699
Actinotignum_schaalii	Stable (18+ Months)	NA	NA	NA	NA	NA	NA	0	0
Actinotignum_schaalii	Transitional (12-18 Months)	NA	NA	NA	NA	NA	NA	0	0
Actinotignum_timonense	Developmental (0-12 Months)	0.289411	0.52611	-Inf	-Inf	NA	NA	0.01001	0.684932
Actinotignum_timonense	Stable (18+ Months)	NA	NA	NA	NA	NA	NA	0	0
Actinotignum_timonense	Transitional (12-18 Months)	NA	NA	NA	NA	NA	NA	0	0
Adlercreutzia_equolifaciens	Developmental (0-12 Months)	NA	NA	NA	NA	2.56435643564357e-05	2.9703	0.0017675	2.91096
Adlercreutzia_equolifaciens	Stable (18+ Months)	NA	NA	NA	NA	0.00141936	4.25532	0.0260044	32.9114
Adlercreutzia_equolifaciens	Transitional (12-18 Months)	NA	NA	NA	NA	0.00406976	7.14286	0.0163925	13.1086
Aeriscardovia_aeriphila	Developmental (0-12 Months)	NA	NA	NA	NA	0.00804287	61.3861	0.00696432	48.9726
Aeriscardovia_aeriphila	Stable (18+ Months)	NA	NA	NA	NA	0.00440617	48.9362	0.00247294	20.7595
Aeriscardovia_aeriphila	Transitional (12-18 Months)	NA	NA	NA	NA	0.00382119	57.1429	0.00368685	28.4644
Agathobaculum_butyriciproducens	Developmental (0-12 Months)	NA	NA	NA	NA	0.0967003	7.92079	0.0351763	8.21918
Agathobaculum_butyriciproducens	Stable (18+ Months)	NA	NA	NA	NA	0.29717	36.1702	0.269652	59.7468
Agathobaculum_butyriciproducens	Transitional (12-18 Months)	NA	NA	NA	NA	0.0503974	23.8095	0.108207	34.8315
Aggregatibacter_aphrophilus	Developmental (0-12 Months)	NA	NA	NA	NA	NA	NA	0	0
Aggregatibacter_aphrophilus	Stable (18+ Months)	NA	NA	NA	NA	NA	NA	1.23291139240507e-05	0.253165
Aggregatibacter_aphrophilus	Transitional (12-18 Months)	NA	NA	NA	NA	NA	NA	0	0
Aggregatibacter_segnis	Developmental (0-12 Months)	0.293357	0.52611	-Inf	-Inf	3.46534653465346e-05	0.990099	5.00000000000001e-06	0.171233
Aggregatibacter_segnis	Stable (18+ Months)	0.918326	0.942896	-1.63231	-0.706912	0.000588936	2.12766	0.000428076	1.26582
Aggregatibacter_segnis	Transitional (12-18 Months)	NA	NA	NA	NA	0	0	0	0
Akkermansia_muciniphila	Developmental (0-12 Months)	0.46529	0.573671	1.78729	0.837774	0.873628	12.8713	1.447	19.5205
Akkermansia_muciniphila	Stable (18+ Months)	0.874581	0.914289	-19.1352	-4.25816	0.143928	6.38298	2.0713	64.3038
Akkermansia_muciniphila	Transitional (12-18 Months)	0.999021	0.999999	-23.0278	-4.5253	0.0849671	7.14286	1.99959	46.8165
Alistipes_finegoldii	Developmental (0-12 Months)	0.150994	0.52611	-Inf	-Inf	0	0	0.0205092	4.96575
Alistipes_finegoldii	Stable (18+ Months)	0.517606	0.619916	-27.4151	-4.7769	0.0365362	8.51064	0.432289	43.038
Alistipes_finegoldii	Transitional (12-18 Months)	0.500635	0.607072	-Inf	-Inf	0	0	0.180353	21.3483
Alistipes_indistinctus	Developmental (0-12 Months)	NA	NA	NA	NA	NA	NA	0	0
Alistipes_indistinctus	Stable (18+ Months)	NA	NA	NA	NA	NA	NA	0.00817757	9.36709
Alistipes_indistinctus	Transitional (12-18 Months)	NA	NA	NA	NA	NA	NA	0.000100824	1.1236
Alistipes_inops	Developmental (0-12 Months)	NA	NA	NA	NA	NA	NA	0.000110616	0.171233
Alistipes_inops	Stable (18+ Months)	NA	NA	NA	NA	NA	NA	0.224914	20
Alistipes_inops	Transitional (12-18 Months)	NA	NA	NA	NA	NA	NA	0.0614356	4.86891
Alistipes_onderdonkii	Developmental (0-12 Months)	0.200215	0.52611	-Inf	-Inf	NA	NA	0.000161182	1.19863
Alistipes_onderdonkii	Stable (18+ Months)	0.23551	0.52611	-Inf	-Inf	NA	NA	0.00629929	3.29114
Alistipes_onderdonkii	Transitional (12-18 Months)	0.23297	0.52611	-Inf	-Inf	NA	NA	0.00204933	2.62172
Alistipes_putredinis	Developmental (0-12 Months)	0.742574	0.820037	-Inf	-Inf	0	0	0.0498894	2.91096
Alistipes_putredinis	Stable (18+ Months)	0.00352251	0.162211	-8.76739	-3.13215	0.247072	8.51064	0.913367	45.3165
Alistipes_putredinis	Transitional (12-18 Months)	0.202572	0.52611	-29.891	-4.90164	0.0134938	2.38095	0.412314	19.4757
Alistipes_shahii	Developmental (0-12 Months)	NA	NA	NA	NA	0.000228119	0.990099	0.00103002	0.684932
Alistipes_shahii	Stable (18+ Months)	NA	NA	NA	NA	0.000163617	2.12766	0.0298155	20.2532
Alistipes_shahii	Transitional (12-18 Months)	NA	NA	NA	NA	0	0	0.0230597	4.11985
Alistipes_timonensis	Developmental (0-12 Months)	NA	NA	NA	NA	NA	NA	0	0
Alistipes_timonensis	Stable (18+ Months)	0.722159	0.803475	-Inf	-Inf	NA	NA	7.05569620253165e-05	1.01266
Alistipes_timonensis	Transitional (12-18 Months)	NA	NA	NA	NA	NA	NA	0	0
Alloscardovia_omnicolens	Developmental (0-12 Months)	NA	NA	NA	NA	0	0	NA	NA
Alloscardovia_omnicolens	Stable (18+ Months)	NA	NA	NA	NA	0.00010766	2.12766	NA	NA
Alloscardovia_omnicolens	Transitional (12-18 Months)	NA	NA	NA	NA	0	0	NA	NA
Anaerococcus_hydrogenalis	Developmental (0-12 Months)	0.17803	0.52611	Inf	Inf	0.00232099	2.9703	NA	NA
Anaerococcus_hydrogenalis	Stable (18+ Months)	0.200486	0.52611	Inf	Inf	5.17021276595744e-05	2.12766	NA	NA
Anaerococcus_hydrogenalis	Transitional (12-18 Months)	0.36009	0.529317	Inf	Inf	0.000352381	2.38095	NA	NA
Anaerococcus_lactolyticus	Developmental (0-12 Months)	NA	NA	NA	NA	0	0	9.89726027397265e-06	0.171233
Anaerococcus_lactolyticus	Stable (18+ Months)	NA	NA	NA	NA	0	0	0	0
Anaerococcus_lactolyticus	Transitional (12-18 Months)	NA	NA	NA	NA	9.23809523809525e-05	2.38095	0	0
Anaerococcus_nagyae	Developmental (0-12 Months)	NA	NA	NA	NA	7.03960396039605e-05	0.990099	NA	NA
Anaerococcus_nagyae	Stable (18+ Months)	NA	NA	NA	NA	0	0	NA	NA
Anaerococcus_nagyae	Transitional (12-18 Months)	NA	NA	NA	NA	0	0	NA	NA
Anaerococcus_octavius	Developmental (0-12 Months)	NA	NA	NA	NA	0.000161287	3.9604	NA	NA
Anaerococcus_octavius	Stable (18+ Months)	NA	NA	NA	NA	0	0	NA	NA
Anaerococcus_octavius	Transitional (12-18 Months)	NA	NA	NA	NA	0	0	NA	NA
Anaerococcus_vaginalis	Developmental (0-12 Months)	0.180328	0.52611	46.4719	5.53829	0.11924	21.7822	0.00187015	3.42466
Anaerococcus_vaginalis	Stable (18+ Months)	0.16602	0.52611	164.801	7.36458	0.0111806	25.5319	0.000544937	2.53165
Anaerococcus_vaginalis	Transitional (12-18 Months)	0.30455	0.52611	9.04507	3.17713	0.00616905	9.52381	0.000764869	2.24719
Anaerocolumna_aminovalerica	Developmental (0-12 Months)	NA	NA	NA	NA	NA	NA	0.000180325	0.513699
Anaerocolumna_aminovalerica	Stable (18+ Months)	NA	NA	NA	NA	NA	NA	0	0
Anaerocolumna_aminovalerica	Transitional (12-18 Months)	NA	NA	NA	NA	NA	NA	0	0
Anaerofustis_stercorihominis	Developmental (0-12 Months)	NA	NA	NA	NA	0.000134851	0.990099	0	0
Anaerofustis_stercorihominis	Stable (18+ Months)	NA	NA	NA	NA	0	0	0.00101137	4.3038
Anaerofustis_stercorihominis	Transitional (12-18 Months)	NA	NA	NA	NA	0.00340714	4.7619	0.000498277	1.49813
Anaeroglobus_geminatus	Developmental (0-12 Months)	NA	NA	NA	NA	0	0	0.000483031	1.36986
Anaeroglobus_geminatus	Stable (18+ Months)	NA	NA	NA	NA	0.000112979	2.12766	0.000518532	0.759494
Anaeroglobus_geminatus	Transitional (12-18 Months)	NA	NA	NA	NA	0	0	0.00195903	2.24719
Anaerostipes_caccae	Developmental (0-12 Months)	0.0894267	0.52611	-4.51784	-2.17563	0.060215	13.8614	0.0648646	19.1781
Anaerostipes_caccae	Stable (18+ Months)	0.300067	0.52611	6.93624	2.79415	0.763585	34.0426	0.0545054	9.62025
Anaerostipes_caccae	Transitional (12-18 Months)	0.033197	0.397528	2.77199	1.47092	0.211311	45.2381	0.0796814	20.9738
Anaerostipes_hadrus	Developmental (0-12 Months)	0.672976	0.760504	-1.75399	-0.810643	0.878641	13.8614	0.687669	30.4795
Anaerostipes_hadrus	Stable (18+ Months)	0.882276	0.920245	-1.62543	-0.700819	3.27131	61.7021	3.33507	88.8608
Anaerostipes_hadrus	Transitional (12-18 Months)	0.446911	0.556339	1.34923	0.432139	4.44524	42.8571	3.35502	76.4045
Anaerotignum_lactatifermentans	Developmental (0-12 Months)	0.365766	0.529317	-8.01047	-3.00189	0.00208644	2.9703	0.003118	1.71233
Anaerotignum_lactatifermentans	Stable (18+ Months)	0.0440987	0.436719	-10.7305	-3.42364	0.0190385	19.1489	0.101458	20.5063
Anaerotignum_lactatifermentans	Transitional (12-18 Months)	0.660217	0.749766	-2.75959	-1.46445	0.0151543	9.52381	0.0408635	8.2397
Anaerotruncus_colihominis	Developmental (0-12 Months)	0.0192228	0.316147	-13.8661	-3.79349	0.00658574	7.92079	0.0204638	11.1301
Anaerotruncus_colihominis	Stable (18+ Months)	0.329633	0.52611	-2.79151	-1.48105	0.00691191	14.8936	0.0257805	36.962
Anaerotruncus_colihominis	Transitional (12-18 Months)	0.811329	0.873862	-2.08223	-1.05813	0.013399	11.9048	0.028202	27.7154
Aquabacterium_olei	Developmental (0-12 Months)	NA	NA	NA	NA	3.52475247524752e-05	1.9802	NA	NA
Aquabacterium_olei	Stable (18+ Months)	NA	NA	NA	NA	0	0	NA	NA
Aquabacterium_olei	Transitional (12-18 Months)	NA	NA	NA	NA	0	0	NA	NA
Asaccharobacter_celatus	Developmental (0-12 Months)	NA	NA	NA	NA	6.14851485148515e-05	3.9604	0.00449678	3.93836
Asaccharobacter_celatus	Stable (18+ Months)	NA	NA	NA	NA	0.00420809	8.51064	0.0373315	34.4304
Asaccharobacter_celatus	Transitional (12-18 Months)	NA	NA	NA	NA	0.00522548	7.14286	0.0313292	14.9813
Atlantibacter_hermannii	Developmental (0-12 Months)	0.280645	0.52611	10.2847	3.36243	0.032651	1.9802	0.00953841	1.88356
Atlantibacter_hermannii	Stable (18+ Months)	0.37753	0.533218	Inf	Inf	0	0	0	0
Atlantibacter_hermannii	Transitional (12-18 Months)	0.341225	0.52611	Inf	Inf	4.92857142857143e-05	2.38095	0	0
Atopobium_deltae	Developmental (0-12 Months)	NA	NA	NA	NA	NA	NA	0	0
Atopobium_deltae	Stable (18+ Months)	NA	NA	NA	NA	NA	NA	8.0506329113924e-06	0.253165
Atopobium_deltae	Transitional (12-18 Months)	NA	NA	NA	NA	NA	NA	8.68913857677901e-06	0.374532
Atopobium_minutum	Developmental (0-12 Months)	NA	NA	NA	NA	0.000427525	0.990099	5.30821917808216e-06	0.171233
Atopobium_minutum	Stable (18+ Months)	NA	NA	NA	NA	0	0	0.00196423	3.29114
Atopobium_minutum	Transitional (12-18 Months)	NA	NA	NA	NA	0.00017881	2.38095	4.43071161048689e-05	0.749064
Atopobium_parvulum	Developmental (0-12 Months)	0.326701	0.52611	-6.15916	-2.62273	0.000749109	5.94059	0.00382396	4.28082
Atopobium_parvulum	Stable (18+ Months)	0.462996	0.571608	1.5373	0.620401	0	0	0.000307899	1.77215
Atopobium_parvulum	Transitional (12-18 Months)	0.630359	0.722989	-1.10304	-0.141484	7.83333333333333e-05	2.38095	0.000140974	1.1236
Atopobium_rimae	Developmental (0-12 Months)	NA	NA	NA	NA	NA	NA	0.000784623	1.19863
Atopobium_rimae	Stable (18+ Months)	NA	NA	NA	NA	NA	NA	6.60759493670884e-06	0.253165
Atopobium_rimae	Transitional (12-18 Months)	NA	NA	NA	NA	NA	NA	0.000123258	0.374532
Atopobium_vaginae	Developmental (0-12 Months)	NA	NA	NA	NA	2.61386138613861e-05	0.990099	NA	NA
Atopobium_vaginae	Stable (18+ Months)	NA	NA	NA	NA	0	0	NA	NA
Atopobium_vaginae	Transitional (12-18 Months)	NA	NA	NA	NA	0	0	NA	NA
Bacillus_aerius	Developmental (0-12 Months)	NA	NA	NA	NA	5.26732673267327e-05	0.990099	2.34246575342465e-05	0.171233
Bacillus_aerius	Stable (18+ Months)	NA	NA	NA	NA	0	0	0	0
Bacillus_aerius	Transitional (12-18 Months)	NA	NA	NA	NA	0	0	0	0
Bacillus_intestinalis	Developmental (0-12 Months)	NA	NA	NA	NA	0	0	NA	NA
Bacillus_intestinalis	Stable (18+ Months)	NA	NA	NA	NA	0	0	NA	NA
Bacillus_intestinalis	Transitional (12-18 Months)	NA	NA	NA	NA	0	0	NA	NA
Bacteroides_caccae	Developmental (0-12 Months)	0.831797	0.883605	-3.60535	-1.85014	0.0703582	8.91089	0.511902	22.774
Bacteroides_caccae	Stable (18+ Months)	0.301407	0.52611	-6.47307	-2.69445	0.098954	10.6383	0.413122	40.7595
Bacteroides_caccae	Transitional (12-18 Months)	0.430989	0.549116	-28.9099	-4.85349	0.0137636	11.9048	0.380892	29.2135
Bacteroides_cellulosilyticus	Developmental (0-12 Months)	0.14828	0.52611	-Inf	-Inf	0	0	0.0265907	3.59589
Bacteroides_cellulosilyticus	Stable (18+ Months)	0.435592	0.549232	-353.679	-8.4663	0.00214511	2.12766	0.319617	23.2911
Bacteroides_cellulosilyticus	Transitional (12-18 Months)	0.101705	0.52611	-Inf	-Inf	0	0	0.128718	8.61423
Bacteroides_clarus	Developmental (0-12 Months)	0.393263	0.534263	-Inf	-Inf	NA	NA	0.000818716	0.342466
Bacteroides_clarus	Stable (18+ Months)	0.179713	0.52611	-Inf	-Inf	NA	NA	0.00670656	3.5443
Bacteroides_clarus	Transitional (12-18 Months)	0.229274	0.52611	-Inf	-Inf	NA	NA	1.4943820224719e-05	0.374532
Bacteroides_coagulans	Developmental (0-12 Months)	NA	NA	NA	NA	NA	NA	0	0
Bacteroides_coagulans	Stable (18+ Months)	NA	NA	NA	NA	NA	NA	0	0
Bacteroides_coagulans	Transitional (12-18 Months)	NA	NA	NA	NA	NA	NA	3.07116104868915e-05	0.374532
Bacteroides_coprocola	Developmental (0-12 Months)	NA	NA	NA	NA	NA	NA	0	0
Bacteroides_coprocola	Stable (18+ Months)	0.0957083	0.52611	-Inf	-Inf	NA	NA	0.00812339	6.58228
Bacteroides_coprocola	Transitional (12-18 Months)	0.408996	0.539664	-Inf	-Inf	NA	NA	0.00166247	0.749064
Bacteroides_coprophilus	Developmental (0-12 Months)	NA	NA	NA	NA	NA	NA	0	0
Bacteroides_coprophilus	Stable (18+ Months)	0.691061	0.776179	-Inf	-Inf	NA	NA	0.000601266	1.01266
Bacteroides_coprophilus	Transitional (12-18 Months)	0.415183	0.54162	-Inf	-Inf	NA	NA	1.10861423220974e-05	0.374532
Bacteroides_dorei	Developmental (0-12 Months)	0.00611589	0.204168	-193.212	-7.59404	0.26603	4.9505	0.941333	19.6918
Bacteroides_dorei	Stable (18+ Months)	0.894291	0.92715	-2.7642	-1.46686	0.209551	6.38298	0.763996	24.8101
Bacteroides_dorei	Transitional (12-18 Months)	0.000430764	0.0495917	-Inf	-Inf	0	0	1.2872	25.8427
Bacteroides_eggerthii	Developmental (0-12 Months)	0.100555	0.52611	-71.0954	-6.15168	0.000549208	2.9703	0.000884127	1.0274
Bacteroides_eggerthii	Stable (18+ Months)	0.0779193	0.523823	-43.353	-5.43806	0	0	0.0218718	3.5443
Bacteroides_eggerthii	Transitional (12-18 Months)	0.295622	0.52611	6.61419	2.72556	0.00513	2.38095	0.000789139	0.749064
Bacteroides_faecis	Developmental (0-12 Months)	0.678401	0.764758	-Inf	-Inf	0	0	0.208376	6.50685
Bacteroides_faecis	Stable (18+ Months)	0.401125	0.536971	-10.9301	-3.45023	0.0365713	6.38298	0.174765	12.1519
Bacteroides_faecis	Transitional (12-18 Months)	0.748287	0.825356	1.07554	0.105062	0.201953	9.52381	0.19173	6.74157
Bacteroides_finegoldii	Developmental (0-12 Months)	0.356981	0.529317	-Inf	-Inf	NA	NA	0.00102851	0.171233
Bacteroides_finegoldii	Stable (18+ Months)	0.0344965	0.402168	-Inf	-Inf	NA	NA	0.0153101	4.3038
Bacteroides_finegoldii	Transitional (12-18 Months)	0.259104	0.52611	-Inf	-Inf	NA	NA	0.00135944	0.749064
Bacteroides_fragilis	Developmental (0-12 Months)	0.0841658	0.52611	-33.8899	-5.08278	0.113329	19.802	2.18151	37.8425
Bacteroides_fragilis	Stable (18+ Months)	0.128256	0.52611	-2.03013	-1.02157	1.12461	38.2979	1.12342	68.3544
Bacteroides_fragilis	Transitional (12-18 Months)	0.823115	0.880475	-1.94722	-0.961419	0.880439	50	1.69354	64.0449
Bacteroides_galacturonicus	Developmental (0-12 Months)	NA	NA	NA	NA	0.00187	2.9703	0.000705925	0.856164
Bacteroides_galacturonicus	Stable (18+ Months)	NA	NA	NA	NA	2.53191489361702e-05	2.12766	0.00196051	3.03797
Bacteroides_galacturonicus	Transitional (12-18 Months)	NA	NA	NA	NA	0.0158207	4.7619	0.00249139	1.49813
Bacteroides_intestinalis	Developmental (0-12 Months)	NA	NA	NA	NA	NA	NA	0	0
Bacteroides_intestinalis	Stable (18+ Months)	0.692875	0.77727	-Inf	-Inf	NA	NA	0.00883314	1.01266
Bacteroides_intestinalis	Transitional (12-18 Months)	0.170899	0.52611	-Inf	-Inf	NA	NA	0.000133296	0.374532
Bacteroides_massiliensis	Developmental (0-12 Months)	0.987367	0.993842	-1.99876	-0.999108	0.00866129	4.9505	0.00582505	1.71233
Bacteroides_massiliensis	Stable (18+ Months)	0.0522127	0.462302	-11.7653	-3.55646	0	0	0.0807003	18.481
Bacteroides_massiliensis	Transitional (12-18 Months)	0.396627	0.536407	-4.83832	-2.27451	0.00779405	2.38095	0.0382263	4.11985
Bacteroides_nordii	Developmental (0-12 Months)	0.301288	0.52611	-Inf	-Inf	0.038099	3.9604	0.00039125	0.856164
Bacteroides_nordii	Stable (18+ Months)	0.576164	0.673305	425.581	8.73329	0.200158	4.25532	0.000274506	2.78481
Bacteroides_nordii	Transitional (12-18 Months)	0.335874	0.52611	6849.43	12.7418	0.0217976	4.7619	3.14606741573034e-06	0.374532
Bacteroides_ovatus	Developmental (0-12 Months)	0.00535082	0.189542	-87.4376	-6.45018	0.00375099	5.94059	0.888574	27.226
Bacteroides_ovatus	Stable (18+ Months)	0.0636964	0.48483	-15.295	-3.93499	0.130843	17.0213	0.854567	54.4304
Bacteroides_ovatus	Transitional (12-18 Months)	0.00432027	0.168561	-239.744	-7.90535	0.00393595	9.52381	0.899857	38.5768
Bacteroides_pectinophilus	Developmental (0-12 Months)	NA	NA	NA	NA	NA	NA	0	0
Bacteroides_pectinophilus	Stable (18+ Months)	NA	NA	NA	NA	NA	NA	0	0
Bacteroides_pectinophilus	Transitional (12-18 Months)	NA	NA	NA	NA	NA	NA	0.000102547	0.374532
Bacteroides_plebeius	Developmental (0-12 Months)	NA	NA	NA	NA	NA	NA	0	0
Bacteroides_plebeius	Stable (18+ Months)	0.275861	0.52611	-Inf	-Inf	NA	NA	0.0542321	7.08861
Bacteroides_plebeius	Transitional (12-18 Months)	0.410844	0.540553	-Inf	-Inf	NA	NA	0.000512659	0.749064
Bacteroides_salanitronis	Developmental (0-12 Months)	NA	NA	NA	NA	NA	NA	0	0
Bacteroides_salanitronis	Stable (18+ Months)	0.153715	0.52611	-Inf	-Inf	NA	NA	8.17721518987344e-05	0.253165
Bacteroides_salanitronis	Transitional (12-18 Months)	NA	NA	NA	NA	NA	NA	0	0
Bacteroides_salyersiae	Developmental (0-12 Months)	0.437398	0.549582	313.378	8.29176	0.00627238	1.9802	5.7945205479452e-05	0.513699
Bacteroides_salyersiae	Stable (18+ Months)	0.359405	0.529317	4.66606	2.22221	0.064586	2.12766	0.00593868	4.81013
Bacteroides_salyersiae	Transitional (12-18 Months)	NA	NA	NA	NA	0	0	0	0
Bacteroides_sartorii	Developmental (0-12 Months)	NA	NA	NA	NA	NA	NA	0	0
Bacteroides_sartorii	Stable (18+ Months)	0.37361	0.533218	-Inf	-Inf	NA	NA	0.000263038	0.759494
Bacteroides_sartorii	Transitional (12-18 Months)	NA	NA	NA	NA	NA	NA	0	0
Bacteroides_stercoris	Developmental (0-12 Months)	0.640849	0.733195	-17.3141	-4.11388	0.00432406	4.9505	0.201077	5.82192
Bacteroides_stercoris	Stable (18+ Months)	0.352816	0.528968	3.95957	1.98534	0.926507	23.4043	0.0989532	11.3924
Bacteroides_stercoris	Transitional (12-18 Months)	0.182654	0.52611	4.43579	2.14919	0.522711	21.4286	0.119545	7.49064
Bacteroides_thetaiotaomicron	Developmental (0-12 Months)	0.332758	0.52611	-29.151	-4.86547	0.0221218	7.92079	0.395236	15.0685
Bacteroides_thetaiotaomicron	Stable (18+ Months)	0.703695	0.787488	-8.21678	-3.03857	0.0738868	12.766	0.380196	36.2025
Bacteroides_thetaiotaomicron	Transitional (12-18 Months)	0.266144	0.52611	-27.3383	-4.77285	0.0144793	4.7619	0.404487	20.5993
Bacteroides_uniformis	Developmental (0-12 Months)	0.812188	0.873862	-1.55222	-0.634335	0.385262	10.8911	1.41006	33.5616
Bacteroides_uniformis	Stable (18+ Months)	0.055366	0.462302	-4.73905	-2.2446	0.963754	21.2766	2.29707	59.4937
Bacteroides_uniformis	Transitional (12-18 Months)	0.117227	0.52611	-27.4698	-4.77977	0.10585	19.0476	2.85661	49.8127
Bacteroides_vulgatus	Developmental (0-12 Months)	0.895691	0.92715	-2.16135	-1.11193	0.494444	28.7129	1.50376	32.7055
Bacteroides_vulgatus	Stable (18+ Months)	0.972875	0.981399	-1.61436	-0.69096	2.95354	46.8085	2.38769	69.6203
Bacteroides_vulgatus	Transitional (12-18 Months)	0.996657	0.999914	-2.65958	-1.4112	0.852244	30.9524	2.23078	48.6891
Bacteroides_xylanisolvens	Developmental (0-12 Months)	0.129957	0.52611	-Inf	-Inf	0	0	0.250755	10.274
Bacteroides_xylanisolvens	Stable (18+ Months)	0.143181	0.52611	-17.0048	-4.08787	0.0382768	4.25532	0.283049	27.8481
Bacteroides_xylanisolvens	Transitional (12-18 Months)	0.32244	0.52611	-7.26297	-2.86056	0.0660295	4.7619	0.496117	26.2172
Bacteroides_xylanolyticus	Developmental (0-12 Months)	NA	NA	NA	NA	NA	NA	0.000543664	0.684932
Bacteroides_xylanolyticus	Stable (18+ Months)	NA	NA	NA	NA	NA	NA	0	0
Bacteroides_xylanolyticus	Transitional (12-18 Months)	NA	NA	NA	NA	NA	NA	0	0
Barnesiella_intestinihominis	Developmental (0-12 Months)	0.558495	0.659786	-3.58529	-1.84209	0.000262871	1.9802	0.000840445	1.19863
Barnesiella_intestinihominis	Stable (18+ Months)	0.00532516	0.189542	-166.781	-7.38181	0.00236979	2.12766	0.196592	24.3038
Barnesiella_intestinihominis	Transitional (12-18 Months)	0.155292	0.52611	-Inf	-Inf	0	0	0.0938668	7.1161
Bavariicoccus_seileri	Developmental (0-12 Months)	NA	NA	NA	NA	0	0	0.00023101	0.856164
Bavariicoccus_seileri	Stable (18+ Months)	NA	NA	NA	NA	0	0	0.000249747	0.253165
Bavariicoccus_seileri	Transitional (12-18 Months)	NA	NA	NA	NA	0.000868095	2.38095	0	0
Bifidobacterium_adolescentis	Developmental (0-12 Months)	0.911453	0.938296	-1.41895	-0.504825	2.14602	12.8713	2.63051	26.8836
Bifidobacterium_adolescentis	Stable (18+ Months)	0.396417	0.536407	1.05079	0.0714698	3.44683	38.2979	2.74936	52.1519
Bifidobacterium_adolescentis	Transitional (12-18 Months)	0.182721	0.52611	-2.85366	-1.51281	0.920766	21.4286	2.70666	38.5768
Bifidobacterium_angulatum	Developmental (0-12 Months)	NA	NA	NA	NA	NA	NA	0	0
Bifidobacterium_angulatum	Stable (18+ Months)	NA	NA	NA	NA	NA	NA	0	0
Bifidobacterium_angulatum	Transitional (12-18 Months)	0.340598	0.52611	-Inf	-Inf	NA	NA	0.000488127	0.374532
Bifidobacterium_animalis	Developmental (0-12 Months)	0.301954	0.52611	-5.93689	-2.56971	0.0953296	10.8911	0.0557674	5.82192
Bifidobacterium_animalis	Stable (18+ Months)	0.302607	0.52611	2.12153	1.0851	0.696638	38.2979	0.17887	12.9114
Bifidobacterium_animalis	Transitional (12-18 Months)	0.618394	0.712818	1.09978	0.137217	0.198518	23.8095	0.163356	18.3521
Bifidobacterium_bifidum	Developmental (0-12 Months)	0.917953	0.942896	-2.55384	-1.35267	4.36821	34.6535	9.67393	61.1301
Bifidobacterium_bifidum	Stable (18+ Months)	0.544358	0.647505	-1.14807	-0.19921	3.1214	40.4255	4.80017	52.9114
Bifidobacterium_bifidum	Transitional (12-18 Months)	0.990415	0.995822	-2.46297	-1.3004	2.72896	50	6.90615	59.176
Bifidobacterium_breve	Developmental (0-12 Months)	0.154245	0.52611	-6.02836	-2.59177	4.60478	40.5941	16.1301	70.2055
Bifidobacterium_breve	Stable (18+ Months)	0.992237	0.996566	2.22096	1.15118	1.76803	53.1915	1.89256	63.5443
Bifidobacterium_breve	Transitional (12-18 Months)	0.958196	0.969779	-1.01814	-0.0259316	4.79724	69.0476	5.00227	73.7828
Bifidobacterium_catenulatum	Developmental (0-12 Months)	0.757755	0.830825	-Inf	-Inf	0	0	0.148669	7.70548
Bifidobacterium_catenulatum	Stable (18+ Months)	0.10913	0.52611	-Inf	-Inf	0	0	0.77893	14.4304
Bifidobacterium_catenulatum	Transitional (12-18 Months)	0.362807	0.529317	-65.5696	-6.03495	0.0034931	2.38095	0.244415	9.73783
Bifidobacterium_dentium	Developmental (0-12 Months)	0.727974	0.807788	-2.88815	-1.53015	0.441239	17.8218	0.801646	35.7877
Bifidobacterium_dentium	Stable (18+ Months)	0.516905	0.619882	1.19223	0.253663	0.0509489	19.1489	0.229913	21.7722
Bifidobacterium_dentium	Transitional (12-18 Months)	0.75622	0.830825	-1.38773	-0.47273	0.262716	16.6667	0.379274	32.5843
Bifidobacterium_gallinarum	Developmental (0-12 Months)	0.145506	0.52611	-28.3047	-4.82297	9.58415841584159e-05	3.9604	0.00124077	1.5411
Bifidobacterium_gallinarum	Stable (18+ Months)	0.243108	0.52611	-11.3213	-3.50097	0.000153617	4.25532	0.00102504	2.02532
Bifidobacterium_gallinarum	Transitional (12-18 Months)	0.687071	0.772641	1.03655	0.0517946	0.00167714	4.7619	0.00163393	1.1236
Bifidobacterium_kashiwanohense	Developmental (0-12 Months)	0.190506	0.52611	-Inf	-Inf	0	0	0.00409353	2.22603
Bifidobacterium_kashiwanohense	Stable (18+ Months)	0.340189	0.52611	-Inf	-Inf	0	0	1.47088607594937e-05	0.253165
Bifidobacterium_kashiwanohense	Transitional (12-18 Months)	0.35322	0.528968	8.29374	3.05202	0.0713405	2.38095	0.00878165	1.49813
Bifidobacterium_longum	Developmental (0-12 Months)	0.413065	0.541298	-1.34415	-0.426693	21.878	71.2871	20.3001	94.1781
Bifidobacterium_longum	Stable (18+ Months)	0.328387	0.52611	1.79232	0.841831	10.131	87.234	11.191	97.2152
Bifidobacterium_longum	Transitional (12-18 Months)	0.926572	0.949247	1.37861	0.46321	17.4782	90.4762	13.0496	96.2547
Bifidobacterium_moukalabense	Developmental (0-12 Months)	NA	NA	NA	NA	NA	NA	2.17465753424658e-06	0.171233
Bifidobacterium_moukalabense	Stable (18+ Months)	NA	NA	NA	NA	NA	NA	0	0
Bifidobacterium_moukalabense	Transitional (12-18 Months)	NA	NA	NA	NA	NA	NA	0	0
Bifidobacterium_pseudocatenulatum	Developmental (0-12 Months)	0.399424	0.536971	1.21649	0.28272	5.59686	27.7228	6.273	49.6575
Bifidobacterium_pseudocatenulatum	Stable (18+ Months)	0.71651	0.799885	1.02772	0.0394404	5.35634	53.1915	5.29447	68.8608
Bifidobacterium_pseudocatenulatum	Transitional (12-18 Months)	0.756951	0.830825	-1.34003	-0.42226	4.64608	35.7143	6.39339	55.8052
Bifidobacterium_pseudolongum	Developmental (0-12 Months)	0.738543	0.816565	-Inf	-Inf	NA	NA	0.0949839	3.93836
Bifidobacterium_pseudolongum	Stable (18+ Months)	0.233038	0.52611	-Inf	-Inf	NA	NA	0.0054919	1.26582
Bifidobacterium_pseudolongum	Transitional (12-18 Months)	0.210956	0.52611	-Inf	-Inf	NA	NA	0.0298341	3.74532
Bifidobacterium_pullorum	Developmental (0-12 Months)	0.431136	0.549116	1.58269	0.662379	0.00425901	7.92079	0.00484211	1.71233
Bifidobacterium_pullorum	Stable (18+ Months)	0.424581	0.547673	1.04348	0.0613962	0.00635553	12.766	0.00402691	2.27848
Bifidobacterium_pullorum	Transitional (12-18 Months)	0.306299	0.52611	14.8973	3.89698	0.0251998	9.52381	0.00158573	2.24719
Bifidobacterium_saeculare	Developmental (0-12 Months)	0.145	0.52611	-Inf	-Inf	3.02970297029703e-05	1.9802	0.000131849	1.0274
Bifidobacterium_saeculare	Stable (18+ Months)	0.270159	0.52611	-7.85005	-2.9727	7.06382978723404e-05	8.51064	0.000336633	1.51899
Bifidobacterium_saeculare	Transitional (12-18 Months)	0.314608	0.52611	3.69214	1.88446	0.000852857	4.7619	0.000167528	0.374532
Bifidobacterium_scardovii	Developmental (0-12 Months)	0.124744	0.52611	-21.1369	-4.40169	0.000332574	0.990099	0.0226909	1.71233
Bifidobacterium_scardovii	Stable (18+ Months)	0.954231	0.967893	-1.70421	-0.769104	0.00316723	4.25532	0.00224342	3.29114
Bifidobacterium_scardovii	Transitional (12-18 Months)	0.614955	0.709741	1.37511	0.459543	0.00425429	4.7619	0.00320135	3.37079
Bilophila_wadsworthia	Developmental (0-12 Months)	0.435927	0.549232	3.86863	1.95182	0.0114783	8.91089	0.0016767	4.79452
Bilophila_wadsworthia	Stable (18+ Months)	0.190103	0.52611	1.91545	0.937682	0.0130013	14.8936	0.00727372	17.4684
Bilophila_wadsworthia	Transitional (12-18 Months)	0.328915	0.52611	4.76814	2.25343	0.0184471	7.14286	0.00386232	8.61423
Blautia_coccoides	Developmental (0-12 Months)	0.302891	0.52611	4.19795	2.06968	0.0729143	6.93069	0.0274263	6.16438
Blautia_coccoides	Stable (18+ Months)	0.819957	0.8792	-2.47927	-1.30991	0.00157702	17.0213	0.0778926	25.3165
Blautia_coccoides	Transitional (12-18 Months)	0.642106	0.733721	-32.0929	-5.00418	0.00369048	11.9048	0.108271	26.9663
Blautia_hansenii	Developmental (0-12 Months)	0.220215	0.52611	15.0015	3.90704	0.366644	18.8119	0.0318158	5.99315
Blautia_hansenii	Stable (18+ Months)	0.13555	0.52611	13828.8	13.7554	0.40383	53.1915	2.63544303797469e-05	0.506329
Blautia_hansenii	Transitional (12-18 Months)	0.0269956	0.365631	8.69836	3.12074	0.137413	33.3333	0.0159674	11.6105
Blautia_hydrogenotrophica	Developmental (0-12 Months)	NA	NA	NA	NA	0.00128495	0.990099	0.0126602	1.88356
Blautia_hydrogenotrophica	Stable (18+ Months)	NA	NA	NA	NA	0	0	0.00189018	4.05063
Blautia_hydrogenotrophica	Transitional (12-18 Months)	NA	NA	NA	NA	0.006775	4.7619	0.00763517	4.86891
Blautia_obeum	Developmental (0-12 Months)	0.00827413	0.245822	-Inf	-Inf	0	0	0.0130076	4.96575
Blautia_obeum	Stable (18+ Months)	0.203333	0.52611	-5.31514	-2.41011	0.0670211	19.1489	0.173219	38.9873
Blautia_obeum	Transitional (12-18 Months)	0.0304164	0.379481	-18.5899	-4.21645	0.00275905	7.14286	0.0526685	18.3521
Blautia_producta	Developmental (0-12 Months)	0.263339	0.52611	-9.26006	-3.21102	0.0155026	5.94059	0.0463071	5.99315
Blautia_producta	Stable (18+ Months)	0.0949166	0.52611	2.13919	1.09707	0.0886613	29.7872	0.0234289	21.2658
Blautia_producta	Transitional (12-18 Months)	0.499357	0.606739	2.10215	1.07187	0.0827871	21.4286	0.0402618	20.2247
Blautia_wexlerae	Developmental (0-12 Months)	0.599475	0.695361	-1.60487	-0.682457	1.53487	34.6535	2.22289	49.3151
Blautia_wexlerae	Stable (18+ Months)	0.29839	0.52611	-1.51727	-0.601477	4.88672	85.1064	4.68357	94.4304
Blautia_wexlerae	Transitional (12-18 Months)	0.945585	0.96124	-1.56743	-0.648402	3.60919	71.4286	5.81438	86.1423
Brachybacterium_nesterenkovii	Developmental (0-12 Months)	NA	NA	NA	NA	2.79207920792079e-05	0.990099	NA	NA
Brachybacterium_nesterenkovii	Stable (18+ Months)	NA	NA	NA	NA	0	0	NA	NA
Brachybacterium_nesterenkovii	Transitional (12-18 Months)	NA	NA	NA	NA	0	0	NA	NA
Brevundimonas_vesicularis	Developmental (0-12 Months)	NA	NA	NA	NA	0.000101089	3.9604	NA	NA
Brevundimonas_vesicularis	Stable (18+ Months)	NA	NA	NA	NA	0	0	NA	NA
Brevundimonas_vesicularis	Transitional (12-18 Months)	NA	NA	NA	NA	0	0	NA	NA
Butyribacterium_methylotrophicum	Developmental (0-12 Months)	NA	NA	NA	NA	NA	NA	2.9623287671233e-06	0.171233
Butyribacterium_methylotrophicum	Stable (18+ Months)	NA	NA	NA	NA	NA	NA	7.1493670886076e-05	1.01266
Butyribacterium_methylotrophicum	Transitional (12-18 Months)	NA	NA	NA	NA	NA	NA	7.75280898876405e-05	1.1236
Butyricicoccus_pullicaecorum	Developmental (0-12 Months)	NA	NA	NA	NA	0.0050103	1.9802	0.0142539	3.76712
Butyricicoccus_pullicaecorum	Stable (18+ Months)	NA	NA	NA	NA	0.0624753	21.2766	0.0108043	7.34177
Butyricicoccus_pullicaecorum	Transitional (12-18 Months)	NA	NA	NA	NA	0.00960905	21.4286	0.0179496	8.98876
Butyricimonas_synergistica	Developmental (0-12 Months)	NA	NA	NA	NA	NA	NA	0.000706284	0.856164
Butyricimonas_synergistica	Stable (18+ Months)	NA	NA	NA	NA	NA	NA	0.000706709	1.77215
Butyricimonas_synergistica	Transitional (12-18 Months)	NA	NA	NA	NA	NA	NA	0	0
Butyricimonas_virosa	Developmental (0-12 Months)	0.439669	0.550184	-Inf	-Inf	NA	NA	3.82705479452054e-05	0.342466
Butyricimonas_virosa	Stable (18+ Months)	0.17715	0.52611	-Inf	-Inf	NA	NA	0.00350894	4.3038
Butyricimonas_virosa	Transitional (12-18 Months)	0.405868	0.538944	-Inf	-Inf	NA	NA	0.000246442	0.374532
Butyrivibrio_crossotus	Developmental (0-12 Months)	NA	NA	NA	NA	NA	NA	0	0
Butyrivibrio_crossotus	Stable (18+ Months)	0.266072	0.52611	-Inf	-Inf	NA	NA	0.0068041	1.26582
Butyrivibrio_crossotus	Transitional (12-18 Months)	0.258413	0.52611	-Inf	-Inf	NA	NA	0.00614648	1.87266
Campylobacter_concisus	Developmental (0-12 Months)	0.335269	0.52611	-Inf	-Inf	0.00257218	2.9703	2.11815068493151e-05	0.171233
Campylobacter_concisus	Stable (18+ Months)	0.144423	0.52611	38.2377	5.25692	9.68085106382979e-05	2.12766	6.43037974683544e-05	0.253165
Campylobacter_concisus	Transitional (12-18 Months)	0.200733	0.52611	85.8136	6.42313	0.0201543	11.9048	0.000241985	1.1236
Campylobacter_gracilis	Developmental (0-12 Months)	0.215075	0.52611	-Inf	-Inf	9.43564356435644e-05	0.990099	0.000747209	0.856164
Campylobacter_gracilis	Stable (18+ Months)	0.609664	0.705403	-4.69234	-2.23031	0	0	0.000373696	0.253165
Campylobacter_gracilis	Transitional (12-18 Months)	NA	NA	NA	NA	0	0	0	0
Campylobacter_jejuni	Developmental (0-12 Months)	NA	NA	NA	NA	0	0	0	0
Campylobacter_jejuni	Stable (18+ Months)	0.352657	0.528968	11.6234	3.53896	0.00657872	2.12766	0.000238608	0.253165
Campylobacter_jejuni	Transitional (12-18 Months)	NA	NA	NA	NA	0	0	0	0
Campylobacter_showae	Developmental (0-12 Months)	NA	NA	NA	NA	NA	NA	0	0
Campylobacter_showae	Stable (18+ Months)	NA	NA	NA	NA	NA	NA	0.000110987	0.253165
Campylobacter_showae	Transitional (12-18 Months)	NA	NA	NA	NA	NA	NA	0	0
Campylobacter_ureolyticus	Developmental (0-12 Months)	0.210043	0.52611	Inf	Inf	0.000171881	0.990099	NA	NA
Campylobacter_ureolyticus	Stable (18+ Months)	0.22189	0.52611	Inf	Inf	0.00554723	8.51064	NA	NA
Campylobacter_ureolyticus	Transitional (12-18 Months)	0.315366	0.52611	Inf	Inf	0.000732143	4.7619	NA	NA
Candida_albicans	Developmental (0-12 Months)	0.163522	0.52611	28.8437	4.85018	0.0243565	4.9505	0.00268021	0.513699
Candida_albicans	Stable (18+ Months)	0.275217	0.52611	Inf	Inf	0.00101021	6.38298	0	0
Candida_albicans	Transitional (12-18 Months)	0.127512	0.52611	9.44046	3.23886	0.00128929	7.14286	0.000148427	0.374532
Candida_dubliniensis	Developmental (0-12 Months)	NA	NA	NA	NA	0	0	NA	NA
Candida_dubliniensis	Stable (18+ Months)	NA	NA	NA	NA	4.48936170212766e-05	2.12766	NA	NA
Candida_dubliniensis	Transitional (12-18 Months)	NA	NA	NA	NA	0	0	NA	NA
Candida_parapsilosis	Developmental (0-12 Months)	NA	NA	NA	NA	0.00354099	3.9604	NA	NA
Candida_parapsilosis	Stable (18+ Months)	NA	NA	NA	NA	0	0	NA	NA
Candida_parapsilosis	Transitional (12-18 Months)	NA	NA	NA	NA	0.000320476	4.7619	NA	NA
Candida_tropicalis	Developmental (0-12 Months)	NA	NA	NA	NA	0	0	NA	NA
Candida_tropicalis	Stable (18+ Months)	0.295924	0.52611	Inf	Inf	0.00012766	2.12766	NA	NA
Candida_tropicalis	Transitional (12-18 Months)	0.33386	0.52611	Inf	Inf	0.000406905	2.38095	NA	NA
Candidatus_Gastranaerophilales_bacterium	Developmental (0-12 Months)	NA	NA	NA	NA	NA	NA	0	0
Candidatus_Gastranaerophilales_bacterium	Stable (18+ Months)	NA	NA	NA	NA	NA	NA	0.000189899	0.506329
Candidatus_Gastranaerophilales_bacterium	Transitional (12-18 Months)	NA	NA	NA	NA	NA	NA	0	0
Carnobacterium_divergens	Developmental (0-12 Months)	NA	NA	NA	NA	NA	NA	0	0
Carnobacterium_divergens	Stable (18+ Months)	NA	NA	NA	NA	NA	NA	0	0
Carnobacterium_divergens	Transitional (12-18 Months)	NA	NA	NA	NA	NA	NA	0.00011412	0.374532
Carnobacterium_maltaromaticum	Developmental (0-12 Months)	NA	NA	NA	NA	NA	NA	0	0
Carnobacterium_maltaromaticum	Stable (18+ Months)	NA	NA	NA	NA	NA	NA	0.000494405	0.253165
Carnobacterium_maltaromaticum	Transitional (12-18 Months)	NA	NA	NA	NA	NA	NA	0	0
Catabacter_hongkongensis	Developmental (0-12 Months)	NA	NA	NA	NA	0.000147624	0.990099	0.000692312	1.0274
Catabacter_hongkongensis	Stable (18+ Months)	NA	NA	NA	NA	0.000965319	6.38298	0.020735	19.7468
Catabacter_hongkongensis	Transitional (12-18 Months)	NA	NA	NA	NA	0	0	0.00995543	7.49064
Catenibacterium_mitsuokai	Developmental (0-12 Months)	NA	NA	NA	NA	0.0191104	1.9802	NA	NA
Catenibacterium_mitsuokai	Stable (18+ Months)	0.317482	0.52611	Inf	Inf	0	0	NA	NA
Catenibacterium_mitsuokai	Transitional (12-18 Months)	0.136207	0.52611	Inf	Inf	0.0575757	11.9048	NA	NA
Cellulosilyticum_lentocellum	Developmental (0-12 Months)	0.265164	0.52611	-Inf	-Inf	NA	NA	0.00198928	1.5411
Cellulosilyticum_lentocellum	Stable (18+ Months)	NA	NA	NA	NA	NA	NA	0	0
Cellulosilyticum_lentocellum	Transitional (12-18 Months)	0.25601	0.52611	-Inf	-Inf	NA	NA	4.25468164794008e-05	0.749064
Christensenella_minuta	Developmental (0-12 Months)	NA	NA	NA	NA	NA	NA	0.001043	0.171233
Christensenella_minuta	Stable (18+ Months)	NA	NA	NA	NA	NA	NA	0.0106043	8.10127
Christensenella_minuta	Transitional (12-18 Months)	NA	NA	NA	NA	NA	NA	7.34082397003746e-06	0.374532
Chryseobacterium_indologenes	Developmental (0-12 Months)	NA	NA	NA	NA	0.000245149	0.990099	NA	NA
Chryseobacterium_indologenes	Stable (18+ Months)	NA	NA	NA	NA	0	0	NA	NA
Chryseobacterium_indologenes	Transitional (12-18 Months)	NA	NA	NA	NA	0	0	NA	NA
Citrobacter_amalonaticus	Developmental (0-12 Months)	0.0458696	0.444693	-Inf	-Inf	0	0	0.00385726	1.71233
Citrobacter_amalonaticus	Stable (18+ Months)	0.807905	0.87231	-1.18251	-0.241854	0.00739638	2.12766	0.00361124	1.77215
Citrobacter_amalonaticus	Transitional (12-18 Months)	0.2748	0.52611	-Inf	-Inf	0	0	0.016056	2.99625
Citrobacter_braakii	Developmental (0-12 Months)	0.0129341	0.266238	-107.507	-6.74828	0.0023397	3.9604	0.0309834	6.16438
Citrobacter_braakii	Stable (18+ Months)	0.670912	0.759103	1.09734	0.13401	0.0012434	2.12766	0.00241534	1.51899
Citrobacter_braakii	Transitional (12-18 Months)	0.340067	0.52611	9.99663	3.32144	0.110808	11.9048	0.0113727	4.86891
Citrobacter_europaeus	Developmental (0-12 Months)	0.293564	0.52611	-Inf	-Inf	NA	NA	0.000553271	0.856164
Citrobacter_europaeus	Stable (18+ Months)	0.508899	0.611874	-Inf	-Inf	NA	NA	6.60759493670886e-05	0.253165
Citrobacter_europaeus	Transitional (12-18 Months)	0.420248	0.544732	-Inf	-Inf	NA	NA	8.23970037453186e-05	0.374532
Citrobacter_farmeri	Developmental (0-12 Months)	0.341865	0.52611	-Inf	-Inf	6.83168316831682e-06	0.990099	0.000154178	0.171233
Citrobacter_farmeri	Stable (18+ Months)	0.266143	0.52611	-87.2649	-6.44733	0	0	0.00168241	0.759494
Citrobacter_farmeri	Transitional (12-18 Months)	0.43296	0.549116	-Inf	-Inf	0	0	0.0126964	0.374532
Citrobacter_freundii	Developmental (0-12 Months)	0.159855	0.52611	13.8708	3.79398	0.589301	18.8119	0.0392314	10.6164
Citrobacter_freundii	Stable (18+ Months)	0.265322	0.52611	64.3442	6.00774	0.0252309	6.38298	0.00640276	4.05063
Citrobacter_freundii	Transitional (12-18 Months)	0.112981	0.52611	4.06972	2.02493	0.0782562	19.0476	0.0200821	4.86891
Citrobacter_koseri	Developmental (0-12 Months)	0.361191	0.529317	-Inf	-Inf	NA	NA	0.0148064	2.22603
Citrobacter_koseri	Stable (18+ Months)	NA	NA	NA	NA	NA	NA	0	0
Citrobacter_koseri	Transitional (12-18 Months)	0.237632	0.52611	-Inf	-Inf	NA	NA	0.000621685	0.749064
Citrobacter_pasteurii	Developmental (0-12 Months)	NA	NA	NA	NA	0.119527	6.93069	0.017084	5.65068
Citrobacter_pasteurii	Stable (18+ Months)	NA	NA	NA	NA	0.00020617	2.12766	0.000696076	0.253165
Citrobacter_pasteurii	Transitional (12-18 Months)	NA	NA	NA	NA	0.00156786	9.52381	0.0237486	4.86891
Citrobacter_portucalensis	Developmental (0-12 Months)	0.0912204	0.52611	-Inf	-Inf	0.0102009	4.9505	0.00186534	1.88356
Citrobacter_portucalensis	Stable (18+ Months)	0.434767	0.549232	2.07666	1.05426	0.000802553	2.12766	0.00470646	1.01266
Citrobacter_portucalensis	Transitional (12-18 Months)	0.361458	0.529317	15.9913	3.99921	0.0192295	7.14286	0.00136745	2.99625
Citrobacter_werkmanii	Developmental (0-12 Months)	0.0483692	0.454572	-Inf	-Inf	0	0	0.00151801	2.05479
Citrobacter_werkmanii	Stable (18+ Months)	0.239048	0.52611	12.3389	3.62514	0.00103872	4.25532	3.10379746835443e-05	0.253165
Citrobacter_werkmanii	Transitional (12-18 Months)	0.357535	0.529317	4.90541	2.29437	0.00128857	2.38095	0.000301161	0.374532
Citrobacter_youngae	Developmental (0-12 Months)	0.173048	0.52611	8.66151	3.11462	0.108296	18.8119	0.0141304	10.1027
Citrobacter_youngae	Stable (18+ Months)	0.128958	0.52611	8.87974	3.15052	0.0055266	4.25532	0.00795152	4.05063
Citrobacter_youngae	Transitional (12-18 Months)	0.144597	0.52611	3.79504	1.92411	0.0512305	21.4286	0.0124438	6.74157
Clostridioides_difficile	Developmental (0-12 Months)	0.179667	0.52611	3.63584	1.86229	0.105917	34.6535	0.0266839	19.0068
Clostridioides_difficile	Stable (18+ Months)	0.00910779	0.248487	1840.26	10.8457	0.225671	25.5319	9.00759493670888e-05	0.253165
Clostridioides_difficile	Transitional (12-18 Months)	0.134909	0.52611	52.2393	5.70706	0.115467	47.619	0.0022609	5.99251
Clostridium_aldenense	Developmental (0-12 Months)	0.238609	0.52611	5.57752	2.47962	0.0314336	11.8812	0.00856908	11.1301
Clostridium_aldenense	Stable (18+ Months)	0.247307	0.52611	3.59236	1.84493	0.0221477	29.7872	0.00693813	21.2658
Clostridium_aldenense	Transitional (12-18 Months)	0.256437	0.52611	1.85277	0.889684	0.0304707	26.1905	0.0170236	33.7079
Clostridium_asparagiforme	Developmental (0-12 Months)	NA	NA	NA	NA	0.00883178	2.9703	0.0084205	1.36986
Clostridium_asparagiforme	Stable (18+ Months)	NA	NA	NA	NA	0.0176606	8.51064	0.0224595	16.2025
Clostridium_asparagiforme	Transitional (12-18 Months)	NA	NA	NA	NA	0.00506143	2.38095	0.00962663	9.3633
Clostridium_baratii	Developmental (0-12 Months)	0.0309132	0.379615	697.386	9.44581	0.0620248	14.8515	9.34075342465756e-05	0.513699
Clostridium_baratii	Stable (18+ Months)	0.0466147	0.44721	Inf	Inf	0.00247915	8.51064	0	0
Clostridium_baratii	Transitional (12-18 Months)	0.170458	0.52611	Inf	Inf	0.0508988	9.52381	0	0
Clostridium_bolteae	Developmental (0-12 Months)	0.878824	0.917684	-3.0714	-1.6189	0.193594	15.8416	0.177465	26.1986
Clostridium_bolteae	Stable (18+ Months)	0.959434	0.969966	2.52019	1.33353	0.222888	46.8085	0.100002	60.7595
Clostridium_bolteae	Transitional (12-18 Months)	0.904535	0.933674	1.02479	0.0353328	0.206422	28.5714	0.198976	59.9251
Clostridium_botulinum	Developmental (0-12 Months)	NA	NA	NA	NA	NA	NA	1.63356164383561e-05	0.171233
Clostridium_botulinum	Stable (18+ Months)	NA	NA	NA	NA	NA	NA	0	0
Clostridium_botulinum	Transitional (12-18 Months)	NA	NA	NA	NA	NA	NA	0	0
Clostridium_butyricum	Developmental (0-12 Months)	0.0792396	0.52611	45.0757	5.49428	0.182679	20.7921	0.00492545	3.42466
Clostridium_butyricum	Stable (18+ Months)	0.106282	0.52611	21.3311	4.41488	0.0195279	6.38298	0.00515587	2.53165
Clostridium_butyricum	Transitional (12-18 Months)	0.149574	0.52611	13.3851	3.74255	0.075361	23.8095	0.00571985	2.99625
Clostridium_cadaveris	Developmental (0-12 Months)	0.183526	0.52611	-Inf	-Inf	0	0	0.00653825	1.36986
Clostridium_cadaveris	Stable (18+ Months)	0.114687	0.52611	14.0566	3.81317	0.00325277	8.51064	9.93924050632908e-05	0.253165
Clostridium_cadaveris	Transitional (12-18 Months)	0.92897	0.950646	-2.10551	-1.07417	0.00268095	4.7619	0.00585228	0.749064
Clostridium_celatum	Developmental (0-12 Months)	0.311986	0.52611	-Inf	-Inf	0	0	3.39554794520547e-05	0.171233
Clostridium_celatum	Stable (18+ Months)	0.296237	0.52611	7.17109	2.84219	0.00380681	6.38298	0.000225342	0.506329
Clostridium_celatum	Transitional (12-18 Months)	0.0337654	0.398692	Inf	Inf	0.00428143	11.9048	0	0
Clostridium_celerecrescens	Developmental (0-12 Months)	0.141237	0.52611	-Inf	-Inf	NA	NA	0.000108664	0.513699
Clostridium_celerecrescens	Stable (18+ Months)	NA	NA	NA	NA	NA	NA	0	0
Clostridium_celerecrescens	Transitional (12-18 Months)	NA	NA	NA	NA	NA	NA	0	0
Clostridium_citroniae	Developmental (0-12 Months)	0.726427	0.807044	-2.658	-1.41034	0.00868851	7.92079	0.00910563	8.04795
Clostridium_citroniae	Stable (18+ Months)	0.26288	0.52611	1.2791	0.355126	0.0233062	23.4043	0.0127453	26.3291
Clostridium_citroniae	Transitional (12-18 Months)	0.44181	0.551365	-3.45706	-1.78954	0.00761095	16.6667	0.0253259	19.4757
Clostridium_clostridioforme	Developmental (0-12 Months)	0.772292	0.84375	-6.5323	-2.70759	0.362631	13.8614	0.11598	12.3288
Clostridium_clostridioforme	Stable (18+ Months)	0.286964	0.52611	4.43158	2.14782	0.253281	31.9149	0.0960799	33.9241
Clostridium_clostridioforme	Transitional (12-18 Months)	0.889139	0.924434	-1.53884	-0.62184	0.116581	21.4286	0.169327	34.8315
Clostridium_cocleatum	Developmental (0-12 Months)	NA	NA	NA	NA	NA	NA	3.11643835616436e-05	0.171233
Clostridium_cocleatum	Stable (18+ Months)	NA	NA	NA	NA	NA	NA	0	0
Clostridium_cocleatum	Transitional (12-18 Months)	NA	NA	NA	NA	NA	NA	0.000133596	0.749064
Clostridium_disporicum	Developmental (0-12 Months)	0.0293917	0.376089	41.617	5.3791	0.333942	24.7525	0.0147481	3.42466
Clostridium_disporicum	Stable (18+ Months)	0.122321	0.52611	10.0827	3.33381	0.726541	63.8298	0.0433506	12.1519
Clostridium_disporicum	Transitional (12-18 Months)	0.108479	0.52611	42.8423	5.42097	0.863344	71.4286	0.0207299	10.4869
Clostridium_hiranonis	Developmental (0-12 Months)	0.319892	0.52611	Inf	Inf	0.00725198	0.990099	NA	NA
Clostridium_hiranonis	Stable (18+ Months)	0.303077	0.52611	Inf	Inf	0.00414787	2.12766	NA	NA
Clostridium_hiranonis	Transitional (12-18 Months)	0.287365	0.52611	Inf	Inf	0.0602719	16.6667	NA	NA
Clostridium_hylemonae	Developmental (0-12 Months)	NA	NA	NA	NA	NA	NA	0	0
Clostridium_hylemonae	Stable (18+ Months)	NA	NA	NA	NA	NA	NA	0.00116043	1.01266
Clostridium_hylemonae	Transitional (12-18 Months)	NA	NA	NA	NA	NA	NA	2.12734082397004e-05	0.374532
Clostridium_innocuum	Developmental (0-12 Months)	0.868892	0.910409	-1.07875	-0.109358	0.861979	47.5248	0.541807	51.8836
Clostridium_innocuum	Stable (18+ Months)	0.998461	0.999999	2.93445	1.55309	0.724712	82.9787	0.321117	78.2278
Clostridium_innocuum	Transitional (12-18 Months)	0.936981	0.956513	1.49768	0.582733	1.13291	73.8095	0.774775	86.8914
Clostridium_lavalense	Developmental (0-12 Months)	NA	NA	NA	NA	0.00533436	4.9505	0.00415414	3.93836
Clostridium_lavalense	Stable (18+ Months)	NA	NA	NA	NA	0.061337	10.6383	0.00641501	14.4304
Clostridium_lavalense	Transitional (12-18 Months)	NA	NA	NA	NA	0.000190714	4.7619	0.0165616	11.985
Clostridium_leptum	Developmental (0-12 Months)	NA	NA	NA	NA	0.00267158	3.9604	0.033544	3.93836
Clostridium_leptum	Stable (18+ Months)	NA	NA	NA	NA	0.072123	10.6383	0.274476	46.8354
Clostridium_leptum	Transitional (12-18 Months)	NA	NA	NA	NA	0.139478	7.14286	0.123669	19.4757
Clostridium_methylpentosum	Developmental (0-12 Months)	NA	NA	NA	NA	0.00220644	1.9802	0.00153425	1.88356
Clostridium_methylpentosum	Stable (18+ Months)	NA	NA	NA	NA	0	0	0.00331375	11.1392
Clostridium_methylpentosum	Transitional (12-18 Months)	NA	NA	NA	NA	0	0	0.00101375	2.99625
Clostridium_neonatale	Developmental (0-12 Months)	0.141539	0.52611	2.6809	1.42272	0.764825	35.6436	0.0246141	13.8699
Clostridium_neonatale	Stable (18+ Months)	0.196492	0.52611	139.495	7.12407	0.0261034	19.1489	0.0025523	1.01266
Clostridium_neonatale	Transitional (12-18 Months)	0.254316	0.52611	17.5493	4.13335	0.0821648	40.4762	0.00470318	4.49438
Clostridium_paraputrificum	Developmental (0-12 Months)	0.246077	0.52611	1.47034	0.556152	0.0921527	35.6436	0.050445	20.0342
Clostridium_paraputrificum	Stable (18+ Months)	0.0022165	0.136093	15.438	3.94841	0.0266077	34.0426	0.00210013	1.51899
Clostridium_paraputrificum	Transitional (12-18 Months)	0.131133	0.52611	4.55063	2.18607	0.0237181	30.9524	0.0054021	6.74157
Clostridium_perfringens	Developmental (0-12 Months)	0.0148994	0.274447	70.6589	6.1428	1.78251	55.4455	0.0161865	8.04795
Clostridium_perfringens	Stable (18+ Months)	0.0105599	0.248487	1257.79	10.2967	0.840104	61.7021	0.000597873	1.26582
Clostridium_perfringens	Transitional (12-18 Months)	0.00408827	0.168561	140.442	7.13383	0.403925	64.2857	0.00293648	2.24719
Clostridium_saccharolyticum	Developmental (0-12 Months)	0.18072	0.52611	-Inf	-Inf	NA	NA	0.00596682	0.684932
Clostridium_saccharolyticum	Stable (18+ Months)	0.0700873	0.506607	-Inf	-Inf	NA	NA	0.0397071	15.1899
Clostridium_saccharolyticum	Transitional (12-18 Months)	0.125653	0.52611	-Inf	-Inf	NA	NA	0.0021239	2.24719
Clostridium_scindens	Developmental (0-12 Months)	0.609372	0.705403	1.02887	0.0410596	0.00636782	6.93069	0.00537955	4.45205
Clostridium_scindens	Stable (18+ Months)	0.849053	0.896763	-1.95046	-0.963813	0.0182885	17.0213	0.0237685	25.0633
Clostridium_scindens	Transitional (12-18 Months)	0.559441	0.659786	-3.44071	-1.78271	0.00436524	9.52381	0.0160581	15.3558
Clostridium_spiroforme	Developmental (0-12 Months)	NA	NA	NA	NA	0.0324823	7.92079	0.0452781	11.3014
Clostridium_spiroforme	Stable (18+ Months)	NA	NA	NA	NA	0.0152794	12.766	0.169433	48.3544
Clostridium_spiroforme	Transitional (12-18 Months)	NA	NA	NA	NA	0.0916398	16.6667	0.147054	40.0749
Clostridium_sporogenes	Developmental (0-12 Months)	NA	NA	NA	NA	NA	NA	0.000111712	0.513699
Clostridium_sporogenes	Stable (18+ Months)	NA	NA	NA	NA	NA	NA	0	0
Clostridium_sporogenes	Transitional (12-18 Months)	NA	NA	NA	NA	NA	NA	0	0
Clostridium_symbiosum	Developmental (0-12 Months)	0.807524	0.87231	-5.95671	-2.57452	0.0646027	10.8911	0.17915	24.6575
Clostridium_symbiosum	Stable (18+ Months)	0.955646	0.968262	2.98641	1.57841	0.603243	46.8085	0.101657	57.7215
Clostridium_symbiosum	Transitional (12-18 Months)	0.560722	0.659786	-1.67605	-0.745064	0.163376	35.7143	0.270421	59.5506
Clostridium_ventriculi	Developmental (0-12 Months)	0.853213	0.899095	-1.37976	-0.464417	0.00154772	0.990099	0.00688652	1.19863
Clostridium_ventriculi	Stable (18+ Months)	0.43345	0.549116	21.8448	4.44921	0.299881	2.12766	0.00582154	3.5443
Clostridium_ventriculi	Transitional (12-18 Months)	0.135335	0.52611	14.3461	3.84259	0.187469	11.9048	0.0133327	3.74532
Collinsella_aerofaciens	Developmental (0-12 Months)	NA	NA	NA	NA	3.46731	32.6733	1.10939	30.3082
Collinsella_aerofaciens	Stable (18+ Months)	NA	NA	NA	NA	3.74406	46.8085	1.35062	53.1646
Collinsella_aerofaciens	Transitional (12-18 Months)	NA	NA	NA	NA	2.13996	35.7143	1.31784	44.5693
Collinsella_intestinalis	Developmental (0-12 Months)	NA	NA	NA	NA	0.581078	32.6733	0.0628438	13.0137
Collinsella_intestinalis	Stable (18+ Months)	NA	NA	NA	NA	1.18304	61.7021	0.0780086	29.1139
Collinsella_intestinalis	Transitional (12-18 Months)	NA	NA	NA	NA	1.79543	40.4762	0.0558272	19.8502
Collinsella_stercoris	Developmental (0-12 Months)	NA	NA	NA	NA	0.351818	32.6733	0.0114206	16.2671
Collinsella_stercoris	Stable (18+ Months)	NA	NA	NA	NA	0.387411	59.5745	0.0180947	38.481
Collinsella_stercoris	Transitional (12-18 Months)	NA	NA	NA	NA	0.667746	40.4762	0.0131888	28.839
Comamonas_sp_JNW	Developmental (0-12 Months)	NA	NA	NA	NA	4.46534653465346e-05	0.990099	NA	NA
Comamonas_sp_JNW	Stable (18+ Months)	NA	NA	NA	NA	0	0	NA	NA
Comamonas_sp_JNW	Transitional (12-18 Months)	NA	NA	NA	NA	0	0	NA	NA
Coprobacillus_cateniformis	Developmental (0-12 Months)	0.000297294	0.0391154	-183.789	-7.52191	0.00500099	3.9604	0.0386832	18.8356
Coprobacillus_cateniformis	Stable (18+ Months)	0.301457	0.52611	1.31703	0.397288	0.137473	19.1489	0.0493452	31.6456
Coprobacillus_cateniformis	Transitional (12-18 Months)	0.0294011	0.376089	-6.30671	-2.65689	0.00683738	16.6667	0.045036	37.8277
Coprobacter_fastidiosus	Developmental (0-12 Months)	0.187674	0.52611	-Inf	-Inf	NA	NA	0.00539591	2.22603
Coprobacter_fastidiosus	Stable (18+ Months)	0.416128	0.541795	-Inf	-Inf	NA	NA	0.00171241	1.26582
Coprobacter_fastidiosus	Transitional (12-18 Months)	0.306512	0.52611	-Inf	-Inf	NA	NA	0.0131026	2.24719
Coprobacter_sp	Developmental (0-12 Months)	0.151366	0.52611	-Inf	-Inf	NA	NA	0.00172038	0.684932
Coprobacter_sp	Stable (18+ Months)	0.329944	0.52611	-Inf	-Inf	NA	NA	0.00185704	1.51899
Coprobacter_sp	Transitional (12-18 Months)	0.478812	0.584862	-Inf	-Inf	NA	NA	0.00613352	0.749064
Coprococcus_catus	Developmental (0-12 Months)	0.258448	0.52611	-Inf	-Inf	0.000109703	0.990099	0.000262757	0.856164
Coprococcus_catus	Stable (18+ Months)	0.49641	0.603954	-3.74285	-1.90414	0.0162209	2.12766	0.025303	12.9114
Coprococcus_catus	Transitional (12-18 Months)	0.312042	0.52611	17.4584	4.12585	0.00280333	4.7619	0.000154569	1.1236
Coprococcus_comes	Developmental (0-12 Months)	0.437016	0.549582	2.14465	1.10074	0.0259402	1.9802	0.0343387	3.42466
Coprococcus_comes	Stable (18+ Months)	0.488483	0.595885	-3.90905	-1.96682	0.163403	10.6383	0.274383	21.2658
Coprococcus_comes	Transitional (12-18 Months)	0.388813	0.533683	-4.53471	-2.18101	0.0540617	2.38095	0.252239	9.73783
Coprococcus_eutactus	Developmental (0-12 Months)	0.288339	0.52611	-Inf	-Inf	NA	NA	0.000170908	0.171233
Coprococcus_eutactus	Stable (18+ Months)	0.0213729	0.322696	-Inf	-Inf	NA	NA	0.106892	8.60759
Coprococcus_eutactus	Transitional (12-18 Months)	0.201284	0.52611	-Inf	-Inf	NA	NA	0.00814105	1.49813
Corynebacterium_accolens	Developmental (0-12 Months)	NA	NA	NA	NA	8.58415841584159e-05	1.9802	NA	NA
Corynebacterium_accolens	Stable (18+ Months)	NA	NA	NA	NA	0	0	NA	NA
Corynebacterium_accolens	Transitional (12-18 Months)	NA	NA	NA	NA	0	0	NA	NA
Corynebacterium_amycolatum	Developmental (0-12 Months)	0.243882	0.52611	-Inf	-Inf	3.69306930693069e-05	0.990099	0.000486387	0.684932
Corynebacterium_amycolatum	Stable (18+ Months)	0.29905	0.52611	Inf	Inf	0	0	0	0
Corynebacterium_amycolatum	Transitional (12-18 Months)	0.283216	0.52611	Inf	Inf	0.000238571	2.38095	0	0
Corynebacterium_argentoratense	Developmental (0-12 Months)	0.091057	0.52611	-7.29873	-2.86764	0.000163069	0.990099	0.00369642	4.62329
Corynebacterium_argentoratense	Stable (18+ Months)	0.0409341	0.436719	-160.137	-7.32316	0.000284894	6.38298	0.0206302	17.2152
Corynebacterium_argentoratense	Transitional (12-18 Months)	0.132834	0.52611	-116.946	-6.8697	5.66666666666667e-05	2.38095	0.00932715	7.49064
Corynebacterium_callunae	Developmental (0-12 Months)	0.37943	0.533218	-Inf	-Inf	NA	NA	0.00224276	1.71233
Corynebacterium_callunae	Stable (18+ Months)	NA	NA	NA	NA	NA	NA	0	0
Corynebacterium_callunae	Transitional (12-18 Months)	NA	NA	NA	NA	NA	NA	0	0
Corynebacterium_coyleae	Developmental (0-12 Months)	NA	NA	NA	NA	NA	NA	0	0
Corynebacterium_coyleae	Stable (18+ Months)	NA	NA	NA	NA	NA	NA	5.50126582278483e-05	0.253165
Corynebacterium_coyleae	Transitional (12-18 Months)	NA	NA	NA	NA	NA	NA	3.51310861423221e-05	0.374532
Corynebacterium_durum	Developmental (0-12 Months)	0.115677	0.52611	-Inf	-Inf	0	0	5.16609589041096e-05	0.856164
Corynebacterium_durum	Stable (18+ Months)	0.805794	0.872076	-2.16406	-1.11374	0.00499064	14.8936	0.00457182	15.443
Corynebacterium_durum	Transitional (12-18 Months)	0.719124	0.801832	-2.44658	-1.29076	0.00072	4.7619	0.00158431	9.3633
Corynebacterium_falsenii	Developmental (0-12 Months)	0.290123	0.52611	1166.64	10.1881	0.0138194	0.990099	3.7671232876712e-05	0.171233
Corynebacterium_falsenii	Stable (18+ Months)	NA	NA	NA	NA	0	0	0	0
Corynebacterium_falsenii	Transitional (12-18 Months)	0.381405	0.533218	-Inf	-Inf	0	0	9.99250936329591e-05	0.749064
Corynebacterium_glutamicum	Developmental (0-12 Months)	NA	NA	NA	NA	NA	NA	0	0
Corynebacterium_glutamicum	Stable (18+ Months)	0.382193	0.533218	-Inf	-Inf	NA	NA	0.000672025	0.253165
Corynebacterium_glutamicum	Transitional (12-18 Months)	NA	NA	NA	NA	NA	NA	0	0
Corynebacterium_kroppenstedtii	Developmental (0-12 Months)	NA	NA	NA	NA	5.76237623762376e-05	0.990099	6.36986301369864e-05	0.513699
Corynebacterium_kroppenstedtii	Stable (18+ Months)	NA	NA	NA	NA	0	0	0	0
Corynebacterium_kroppenstedtii	Transitional (12-18 Months)	NA	NA	NA	NA	0	0	1.40074906367042e-05	0.374532
Corynebacterium_provencense	Developmental (0-12 Months)	NA	NA	NA	NA	0	0	NA	NA
Corynebacterium_provencense	Stable (18+ Months)	NA	NA	NA	NA	0.000110213	2.12766	NA	NA
Corynebacterium_provencense	Transitional (12-18 Months)	NA	NA	NA	NA	0	0	NA	NA
Corynebacterium_pseudodiphtheriticum	Developmental (0-12 Months)	0.0916952	0.52611	-Inf	-Inf	0.000147723	5.94059	0.000117312	1.0274
Corynebacterium_pseudodiphtheriticum	Stable (18+ Months)	0.364853	0.529317	23.9773	4.5836	0.00205021	2.12766	4.14430379746838e-05	0.253165
Corynebacterium_pseudodiphtheriticum	Transitional (12-18 Months)	0.293996	0.52611	29.9353	4.90378	0.0016781	2.38095	5.16479400749063e-05	0.374532
Corynebacterium_riegelii	Developmental (0-12 Months)	NA	NA	NA	NA	NA	NA	0	0
Corynebacterium_riegelii	Stable (18+ Months)	NA	NA	NA	NA	NA	NA	6.91139240506326e-05	0.253165
Corynebacterium_riegelii	Transitional (12-18 Months)	NA	NA	NA	NA	NA	NA	0	0
Corynebacterium_striatum	Developmental (0-12 Months)	NA	NA	NA	NA	0.000102871	0.990099	NA	NA
Corynebacterium_striatum	Stable (18+ Months)	NA	NA	NA	NA	0	0	NA	NA
Corynebacterium_striatum	Transitional (12-18 Months)	NA	NA	NA	NA	0	0	NA	NA
Corynebacterium_variabile	Developmental (0-12 Months)	0.392373	0.534263	194.265	7.60188	0.00892624	2.9703	2.70205479452053e-05	0.171233
Corynebacterium_variabile	Stable (18+ Months)	0.255032	0.52611	Inf	Inf	0.000268723	2.12766	0	0
Corynebacterium_variabile	Transitional (12-18 Months)	0.433027	0.549116	-Inf	-Inf	0	0	9.85767790262169e-05	0.374532
Cronobacter_malonaticus	Developmental (0-12 Months)	0.42947	0.549116	-Inf	-Inf	NA	NA	0.000457568	0.171233
Cronobacter_malonaticus	Stable (18+ Months)	NA	NA	NA	NA	NA	NA	0	0
Cronobacter_malonaticus	Transitional (12-18 Months)	NA	NA	NA	NA	NA	NA	0	0
Cronobacter_sakazakii	Developmental (0-12 Months)	NA	NA	NA	NA	0.000675941	0.990099	0	0
Cronobacter_sakazakii	Stable (18+ Months)	0.328772	0.52611	Inf	Inf	0	0	0	0
Cronobacter_sakazakii	Transitional (12-18 Months)	0.412801	0.541298	-Inf	-Inf	0	0	0.000179064	0.374532
Cryptococcus_neoformans	Developmental (0-12 Months)	NA	NA	NA	NA	0	0	NA	NA
Cryptococcus_neoformans	Stable (18+ Months)	NA	NA	NA	NA	0	0	NA	NA
Cryptococcus_neoformans	Transitional (12-18 Months)	NA	NA	NA	NA	0	0	NA	NA
Cutibacterium_acnes	Developmental (0-12 Months)	0.438106	0.549722	6.44917	2.68911	0.000538911	1.9802	0.000376164	1.0274
Cutibacterium_acnes	Stable (18+ Months)	0.344469	0.52611	Inf	Inf	0.00408851	2.12766	0	0
Cutibacterium_acnes	Transitional (12-18 Months)	0.328234	0.52611	-Inf	-Inf	0	0	5.38951310861425e-05	0.374532
Cutibacterium_avidum	Developmental (0-12 Months)	0.378891	0.533218	6.64973	2.7333	0.0372687	10.8911	0.00826467	2.39726
Cutibacterium_avidum	Stable (18+ Months)	0.111493	0.52611	Inf	Inf	0	0	0	0
Cutibacterium_avidum	Transitional (12-18 Months)	0.38135	0.533218	Inf	Inf	0.00245071	2.38095	0	0
Cutibacterium_granulosum	Developmental (0-12 Months)	0.278448	0.52611	Inf	Inf	0.00439703	1.9802	NA	NA
Cutibacterium_granulosum	Stable (18+ Months)	0.219663	0.52611	Inf	Inf	0.010296	4.25532	NA	NA
Cutibacterium_granulosum	Transitional (12-18 Months)	NA	NA	NA	NA	0	0	NA	NA
Denitrobacterium_detoxificans	Developmental (0-12 Months)	NA	NA	NA	NA	7.19801980198019e-05	2.9703	8.29109589041098e-05	1.88356
Denitrobacterium_detoxificans	Stable (18+ Months)	NA	NA	NA	NA	0	0	7.5012658227848e-05	2.02532
Denitrobacterium_detoxificans	Transitional (12-18 Months)	NA	NA	NA	NA	9.57142857142857e-05	2.38095	9.69662921348314e-05	2.24719
Dermabacter_hominis	Developmental (0-12 Months)	NA	NA	NA	NA	NA	NA	2.0291095890411e-05	0.342466
Dermabacter_hominis	Stable (18+ Months)	NA	NA	NA	NA	NA	NA	0	0
Dermabacter_hominis	Transitional (12-18 Months)	NA	NA	NA	NA	NA	NA	0	0
Dermacoccus_nishinomiyaensis	Developmental (0-12 Months)	NA	NA	NA	NA	3.36633663366337e-05	0.990099	NA	NA
Dermacoccus_nishinomiyaensis	Stable (18+ Months)	NA	NA	NA	NA	0	0	NA	NA
Dermacoccus_nishinomiyaensis	Transitional (12-18 Months)	NA	NA	NA	NA	0	0	NA	NA
Desulfovibrio_piger	Developmental (0-12 Months)	NA	NA	NA	NA	NA	NA	0	0
Desulfovibrio_piger	Stable (18+ Months)	0.199317	0.52611	-Inf	-Inf	NA	NA	0.00103529	1.01266
Desulfovibrio_piger	Transitional (12-18 Months)	NA	NA	NA	NA	NA	NA	0	0
Dialister_invisus	Developmental (0-12 Months)	NA	NA	NA	NA	7.73267326732672e-05	0.990099	0.00568943	4.45205
Dialister_invisus	Stable (18+ Months)	NA	NA	NA	NA	0.0614619	12.766	0.217767	51.1392
Dialister_invisus	Transitional (12-18 Months)	NA	NA	NA	NA	0.000425238	2.38095	0.126646	34.4569
Dialister_pneumosintes	Developmental (0-12 Months)	0.504857	0.609402	2.40691	1.26718	0.00189465	2.9703	0.00055387	0.856164
Dialister_pneumosintes	Stable (18+ Months)	0.0354317	0.403673	31.563	4.98016	0.163697	25.5319	0.00219775	2.27848
Dialister_pneumosintes	Transitional (12-18 Months)	0.215489	0.52611	6.70293	2.74479	0.0260036	9.52381	0.00395895	2.24719
Dialister_succinatiphilus	Developmental (0-12 Months)	NA	NA	NA	NA	NA	NA	0.00013113	0.171233
Dialister_succinatiphilus	Stable (18+ Months)	NA	NA	NA	NA	NA	NA	0	0
Dialister_succinatiphilus	Transitional (12-18 Months)	NA	NA	NA	NA	NA	NA	0	0
Dielma_fastidiosa	Developmental (0-12 Months)	NA	NA	NA	NA	1.18811881188119e-05	0.990099	0.00307738	1.71233
Dielma_fastidiosa	Stable (18+ Months)	NA	NA	NA	NA	0	0	0.0243349	18.9873
Dielma_fastidiosa	Transitional (12-18 Months)	NA	NA	NA	NA	0.00267214	2.38095	0.00682404	4.86891
Dolosigranulum_pigrum	Developmental (0-12 Months)	NA	NA	NA	NA	0.000472772	2.9703	6.07534246575337e-05	0.684932
Dolosigranulum_pigrum	Stable (18+ Months)	NA	NA	NA	NA	0.000139787	2.12766	0	0
Dolosigranulum_pigrum	Transitional (12-18 Months)	NA	NA	NA	NA	0	0	0	0
Dorea_formicigenerans	Developmental (0-12 Months)	0.722342	0.803475	-2.53044	-1.33939	0.00534594	2.9703	0.0399085	8.21918
Dorea_formicigenerans	Stable (18+ Months)	0.8104	0.873862	-2.22812	-1.15583	0.171447	19.1489	0.16845	39.4937
Dorea_formicigenerans	Transitional (12-18 Months)	0.829944	0.883605	-1.48396	-0.569453	0.102992	16.6667	0.156411	24.3446
Dorea_longicatena	Developmental (0-12 Months)	0.223575	0.52611	4.58658	2.19742	0.152398	9.90099	0.0490559	7.02055
Dorea_longicatena	Stable (18+ Months)	0.199128	0.52611	1.63285	0.707388	1.97529	42.5532	0.56019	47.5949
Dorea_longicatena	Transitional (12-18 Months)	0.0823243	0.52611	2.92411	1.548	0.859856	26.1905	0.301432	24.3446
Dysgonomonas_mossii	Developmental (0-12 Months)	NA	NA	NA	NA	NA	NA	0	0
Dysgonomonas_mossii	Stable (18+ Months)	NA	NA	NA	NA	NA	NA	0	0
Dysgonomonas_mossii	Transitional (12-18 Months)	0.386251	0.533683	-Inf	-Inf	NA	NA	4.95505617977528e-05	0.374532
Edwardsiella_tarda	Developmental (0-12 Months)	NA	NA	NA	NA	5.48514851485148e-05	0.990099	NA	NA
Edwardsiella_tarda	Stable (18+ Months)	0.320782	0.52611	Inf	Inf	0	0	NA	NA
Edwardsiella_tarda	Transitional (12-18 Months)	0.276778	0.52611	Inf	Inf	0.105961	2.38095	NA	NA
Eggerthella_lenta	Developmental (0-12 Months)	0.569562	0.667387	-1.2722	-0.347322	0.641257	62.3762	0.606568	71.7466
Eggerthella_lenta	Stable (18+ Months)	0.900439	0.930757	1.00854	0.0122613	0.742125	80.8511	0.755682	93.4177
Eggerthella_lenta	Transitional (12-18 Months)	0.108275	0.52611	1.20436	0.268271	0.953805	61.9048	0.813151	95.8801
Eikenella_corrodens	Developmental (0-12 Months)	0.178996	0.52611	5.77087	2.52879	0.00159802	3.9604	0.000662586	0.342466
Eikenella_corrodens	Stable (18+ Months)	0.130948	0.52611	Inf	Inf	0.00179979	4.25532	0	0
Eikenella_corrodens	Transitional (12-18 Months)	0.252303	0.52611	Inf	Inf	5.85714285714286e-05	2.38095	0	0
Eisenbergiella_massiliensis	Developmental (0-12 Months)	NA	NA	NA	NA	0	0	0.0448624	5.65068
Eisenbergiella_massiliensis	Stable (18+ Months)	NA	NA	NA	NA	0.00587574	2.12766	0.240771	37.7215
Eisenbergiella_massiliensis	Transitional (12-18 Months)	NA	NA	NA	NA	0.00145071	4.7619	0.21863	26.5918
Eisenbergiella_tayi	Developmental (0-12 Months)	NA	NA	NA	NA	0.000343564	1.9802	0.0835261	6.50685
Eisenbergiella_tayi	Stable (18+ Months)	NA	NA	NA	NA	0.00836468	10.6383	0.0368172	23.7975
Eisenbergiella_tayi	Transitional (12-18 Months)	NA	NA	NA	NA	0.291535	4.7619	0.0634249	19.1011
Enorma_massiliensis	Developmental (0-12 Months)	NA	NA	NA	NA	0.000661782	19.802	0.00111372	7.19178
Enorma_massiliensis	Stable (18+ Months)	NA	NA	NA	NA	0.00131596	34.0426	0.00227167	10.1266
Enorma_massiliensis	Transitional (12-18 Months)	NA	NA	NA	NA	0.000544524	16.6667	0.00047015	7.49064
Enterobacter_bugandensis	Developmental (0-12 Months)	NA	NA	NA	NA	NA	NA	0	0
Enterobacter_bugandensis	Stable (18+ Months)	0.340699	0.52611	-Inf	-Inf	NA	NA	0.000397443	0.253165
Enterobacter_bugandensis	Transitional (12-18 Months)	NA	NA	NA	NA	NA	NA	0	0
Enterobacter_cloacae_complex	Developmental (0-12 Months)	0.0538255	0.462302	30.3801	4.92505	0.532811	24.7525	0.0268753	11.4726
Enterobacter_cloacae_complex	Stable (18+ Months)	0.209525	0.52611	2.4106	1.26939	0.0994628	25.5319	0.108447	10.8861
Enterobacter_cloacae_complex	Transitional (12-18 Months)	0.39925	0.536971	1.61983	0.69584	0.22969	30.9524	0.145895	13.1086
Enterobacter_mori	Developmental (0-12 Months)	0.246996	0.52611	-Inf	-Inf	9.72277227722773e-05	0.990099	0.00540993	0.684932
Enterobacter_mori	Stable (18+ Months)	NA	NA	NA	NA	0.000101277	2.12766	0	0
Enterobacter_mori	Transitional (12-18 Months)	NA	NA	NA	NA	0	0	0	0
Enterococcus_asini	Developmental (0-12 Months)	NA	NA	NA	NA	NA	NA	0	0
Enterococcus_asini	Stable (18+ Months)	NA	NA	NA	NA	NA	NA	0.000102051	0.253165
Enterococcus_asini	Transitional (12-18 Months)	NA	NA	NA	NA	NA	NA	0	0
Enterococcus_avium	Developmental (0-12 Months)	0.00201733	0.132711	-2.40135	-1.26385	0.0917061	20.7921	0.159106	23.2877
Enterococcus_avium	Stable (18+ Months)	0.0433745	0.436719	3.11061	1.6372	0.0125438	25.5319	0.0227945	11.6456
Enterococcus_avium	Transitional (12-18 Months)	0.430194	0.549116	-3.3882	-1.76052	0.0149695	28.5714	0.0543641	22.0974
Enterococcus_canintestini	Developmental (0-12 Months)	NA	NA	NA	NA	0	0	5.53424657534244e-05	0.171233
Enterococcus_canintestini	Stable (18+ Months)	NA	NA	NA	NA	0	0	0	0
Enterococcus_canintestini	Transitional (12-18 Months)	NA	NA	NA	NA	0.000127143	2.38095	0	0
Enterococcus_canis	Developmental (0-12 Months)	NA	NA	NA	NA	NA	NA	4.64212328767123e-05	0.513699
Enterococcus_canis	Stable (18+ Months)	NA	NA	NA	NA	NA	NA	0	0
Enterococcus_canis	Transitional (12-18 Months)	NA	NA	NA	NA	NA	NA	0	0
Enterococcus_casseliflavus	Developmental (0-12 Months)	0.00968321	0.248487	-11.3366	-3.50292	0.0358286	9.90099	0.0417125	13.6986
Enterococcus_casseliflavus	Stable (18+ Months)	0.221313	0.52611	5.47896	2.4539	0	0	0.00573633	2.78481
Enterococcus_casseliflavus	Transitional (12-18 Months)	0.223027	0.52611	-557.877	-9.1238	0.000297143	4.7619	0.188454	8.2397
Enterococcus_cecorum	Developmental (0-12 Months)	0.311173	0.52611	-Inf	-Inf	0	0	0.000167979	0.342466
Enterococcus_cecorum	Stable (18+ Months)	NA	NA	NA	NA	0	0	0	0
Enterococcus_cecorum	Transitional (12-18 Months)	0.371883	0.533218	Inf	Inf	0.00915286	2.38095	0	0
Enterococcus_dispar	Developmental (0-12 Months)	0.428744	0.549116	-Inf	-Inf	NA	NA	0.000988356	0.513699
Enterococcus_dispar	Stable (18+ Months)	NA	NA	NA	NA	NA	NA	0	0
Enterococcus_dispar	Transitional (12-18 Months)	NA	NA	NA	NA	NA	NA	0	0
Enterococcus_durans	Developmental (0-12 Months)	0.314042	0.52611	7.09923	2.82766	0.0186666	3.9604	0.00719462	2.39726
Enterococcus_durans	Stable (18+ Months)	0.345599	0.52611	5.45875	2.44857	0.000225319	2.12766	0.000387443	0.759494
Enterococcus_durans	Transitional (12-18 Months)	0.210498	0.52611	Inf	Inf	0.164503	7.14286	0	0
Enterococcus_faecalis	Developmental (0-12 Months)	0.168363	0.52611	3.64645	1.86649	1.28326	64.3564	0.539706	40.2397
Enterococcus_faecalis	Stable (18+ Months)	0.0155001	0.279913	10.0353	3.32702	0.343478	38.2979	0.075326	5.56962
Enterococcus_faecalis	Transitional (12-18 Months)	0.0529403	0.462302	154.962	7.27577	3.7761	59.5238	0.0171883	9.3633
Enterococcus_faecium	Developmental (0-12 Months)	0.126074	0.52611	4.34697	2.12001	0.395775	38.6139	0.181279	12.5
Enterococcus_faecium	Stable (18+ Months)	0.00857782	0.24688	3.82409	1.93512	2.19829	38.2979	0.0444089	2.78481
Enterococcus_faecium	Transitional (12-18 Months)	0.0508133	0.462302	10.0756	3.3328	0.975912	50	0.0996178	9.3633
Enterococcus_gallinarum	Developmental (0-12 Months)	0.971319	0.980905	-1.90245	-0.927856	0.0646155	21.7822	0.0693695	9.24658
Enterococcus_gallinarum	Stable (18+ Months)	0.125308	0.52611	7.64893	2.93526	0.00860213	10.6383	0.00685142	2.78481
Enterococcus_gallinarum	Transitional (12-18 Months)	0.827252	0.88285	-2.2307	-1.1575	0.0125288	11.9048	0.0292352	11.236
Enterococcus_gilvus	Developmental (0-12 Months)	0.0405138	0.436719	-Inf	-Inf	0	0	0.00136533	1.5411
Enterococcus_gilvus	Stable (18+ Months)	0.164567	0.52611	-Inf	-Inf	0	0	0.00713701	1.51899
Enterococcus_gilvus	Transitional (12-18 Months)	0.506879	0.610499	-Inf	-Inf	0	0	3.00374531835207e-05	0.374532
Enterococcus_hirae	Developmental (0-12 Months)	0.308248	0.52611	-Inf	-Inf	0.00418921	2.9703	0.0143695	1.36986
Enterococcus_hirae	Stable (18+ Months)	0.11196	0.52611	49.1028	5.61773	0.00341638	4.25532	0.000107797	0.253165
Enterococcus_hirae	Transitional (12-18 Months)	0.243318	0.52611	527.155	9.04208	0.0537907	11.9048	0.000104082	0.374532
Enterococcus_italicus	Developmental (0-12 Months)	0.189021	0.52611	57.0875	5.8351	0.0478682	2.9703	0.0026239	1.0274
Enterococcus_italicus	Stable (18+ Months)	0.315753	0.52611	Inf	Inf	0	0	0	0
Enterococcus_italicus	Transitional (12-18 Months)	0.227656	0.52611	15.0177	3.9086	0.00477071	4.7619	0.000328165	0.749064
Enterococcus_malodoratus	Developmental (0-12 Months)	NA	NA	NA	NA	NA	NA	0	0
Enterococcus_malodoratus	Stable (18+ Months)	NA	NA	NA	NA	NA	NA	3.36962025316455e-05	0.253165
Enterococcus_malodoratus	Transitional (12-18 Months)	NA	NA	NA	NA	NA	NA	0	0
Enterococcus_mundtii	Developmental (0-12 Months)	0.295975	0.52611	-Inf	-Inf	NA	NA	0.000335205	0.342466
Enterococcus_mundtii	Stable (18+ Months)	NA	NA	NA	NA	NA	NA	0	0
Enterococcus_mundtii	Transitional (12-18 Months)	NA	NA	NA	NA	NA	NA	0	0
Enterococcus_raffinosus	Developmental (0-12 Months)	0.254357	0.52611	-Inf	-Inf	0	0	0.0118432	1.88356
Enterococcus_raffinosus	Stable (18+ Months)	0.360802	0.529317	6.33624	2.66363	0.000102766	2.12766	8.07594936708862e-06	0.253165
Enterococcus_raffinosus	Transitional (12-18 Months)	0.429465	0.549116	-Inf	-Inf	0	0	0.00332629	1.1236
Enterorhabdus_caecimuris	Developmental (0-12 Months)	NA	NA	NA	NA	0.000309307	12.8713	0.000798733	8.04795
Enterorhabdus_caecimuris	Stable (18+ Months)	NA	NA	NA	NA	0.000141277	6.38298	0.00140187	16.4557
Enterorhabdus_caecimuris	Transitional (12-18 Months)	NA	NA	NA	NA	0.000236905	11.9048	0.00116865	14.9813
Erysipelatoclostridium_ramosum	Developmental (0-12 Months)	0.45611	0.56462	-1.28831	-0.365482	1.4269	56.4356	2.44272	72.9452
Erysipelatoclostridium_ramosum	Stable (18+ Months)	0.830701	0.883605	-1.35259	-0.435727	1.07679	91.4894	1.65685	88.1013
Erysipelatoclostridium_ramosum	Transitional (12-18 Months)	0.119271	0.52611	-1.72211	-0.78418	1.34915	90.4762	2.3798	98.1273
Erysipelothrix_larvae	Developmental (0-12 Months)	NA	NA	NA	NA	0.00158594	0.990099	0.00222293	0.513699
Erysipelothrix_larvae	Stable (18+ Months)	NA	NA	NA	NA	0	0	0	0
Erysipelothrix_larvae	Transitional (12-18 Months)	NA	NA	NA	NA	0.00157429	2.38095	0.00103554	0.749064
Escherichia_albertii	Developmental (0-12 Months)	0.312071	0.52611	-5.41081	-2.43584	0.0422471	1.9802	0.00226423	0.513699
Escherichia_albertii	Stable (18+ Months)	0.469612	0.578225	24.3575	4.60629	0.000119787	2.12766	0.0015899	0.759494
Escherichia_albertii	Transitional (12-18 Months)	0.275658	0.52611	-Inf	-Inf	0	0	0.000328577	0.374532
Escherichia_coli	Developmental (0-12 Months)	0.553519	0.656102	3.98715	1.99536	10.238	87.1287	3.92175	85.4452
Escherichia_coli	Stable (18+ Months)	0.305518	0.52611	5.35428	2.42069	6.39624	95.7447	1.42181	61.7722
Escherichia_coli	Transitional (12-18 Months)	0.0554399	0.462302	2.91565	1.54382	4.996	88.0952	1.75502	78.6517
Escherichia_fergusonii	Developmental (0-12 Months)	NA	NA	NA	NA	0.000335842	0.990099	NA	NA
Escherichia_fergusonii	Stable (18+ Months)	0.282926	0.52611	Inf	Inf	0	0	NA	NA
Escherichia_fergusonii	Transitional (12-18 Months)	NA	NA	NA	NA	0	0	NA	NA
Escherichia_marmotae	Developmental (0-12 Months)	0.129343	0.52611	-Inf	-Inf	0.000821584	0.990099	0.00996019	1.0274
Escherichia_marmotae	Stable (18+ Months)	0.364543	0.529317	-8.44852	-3.0787	0.000187021	2.12766	0.00774828	0.506329
Escherichia_marmotae	Transitional (12-18 Months)	0.286724	0.52611	28.2909	4.82227	0.00701857	2.38095	0.000268689	0.374532
Eubacterium_brachy	Developmental (0-12 Months)	NA	NA	NA	NA	0	0	9.37671232876715e-05	0.513699
Eubacterium_brachy	Stable (18+ Months)	NA	NA	NA	NA	8.68085106382978e-05	2.12766	2.64556962025317e-05	0.506329
Eubacterium_brachy	Transitional (12-18 Months)	NA	NA	NA	NA	0	0	0	0
Eubacterium_callanderi	Developmental (0-12 Months)	0.509973	0.612367	-4.19256	-2.06783	0.00386317	2.9703	0.0181361	4.79452
Eubacterium_callanderi	Stable (18+ Months)	0.366929	0.529689	4.38892	2.13387	0.0229398	8.51064	0.00263382	4.05063
Eubacterium_callanderi	Transitional (12-18 Months)	0.101676	0.52611	6.58902	2.72006	0.0141657	7.14286	0.00229528	4.86891
Eubacterium_eligens	Developmental (0-12 Months)	0.931181	0.951851	-2.41538	-1.27225	0.00933624	2.9703	0.0703342	8.39041
Eubacterium_eligens	Stable (18+ Months)	0.50095	0.607072	-18.5068	-4.20998	0.066157	27.6596	0.497062	57.4684
Eubacterium_eligens	Transitional (12-18 Months)	0.584641	0.680325	-1.0573	-0.0803787	0.358058	23.8095	0.377386	38.5768
Eubacterium_hallii	Developmental (0-12 Months)	0.392397	0.534263	3.50761	1.81049	0.0964511	6.93069	0.0419536	8.39041
Eubacterium_hallii	Stable (18+ Months)	0.872349	0.912993	-1.13752	-0.185898	1.14545	42.5532	0.619854	67.8481
Eubacterium_hallii	Transitional (12-18 Months)	0.15993	0.52611	2.88445	1.5283	0.754493	26.1905	0.267249	36.7041
Eubacterium_infirmum	Developmental (0-12 Months)	NA	NA	NA	NA	NA	NA	0	0
Eubacterium_infirmum	Stable (18+ Months)	NA	NA	NA	NA	NA	NA	4.91139240506328e-06	0.253165
Eubacterium_infirmum	Transitional (12-18 Months)	NA	NA	NA	NA	NA	NA	0	0
Eubacterium_limosum	Developmental (0-12 Months)	0.193992	0.52611	-Inf	-Inf	NA	NA	0.0104725	4.62329
Eubacterium_limosum	Stable (18+ Months)	0.175092	0.52611	-Inf	-Inf	NA	NA	0.00377435	3.03797
Eubacterium_limosum	Transitional (12-18 Months)	0.389721	0.534127	-Inf	-Inf	NA	NA	0.00573311	2.99625
Eubacterium_ramulus	Developmental (0-12 Months)	0.845323	0.894876	-1.46078	-0.54674	0.0244519	3.9604	0.0208218	3.76712
Eubacterium_ramulus	Stable (18+ Months)	0.0773508	0.523823	-6.68273	-2.74044	0.00650085	8.51064	0.132853	36.4557
Eubacterium_ramulus	Transitional (12-18 Months)	0.0028461	0.147948	-30.2479	-4.91876	0.00200976	7.14286	0.0536347	11.985
Eubacterium_rectale	Developmental (0-12 Months)	0.177466	0.52611	-1.64254	-0.715924	0.100477	4.9505	0.355405	11.6438
Eubacterium_rectale	Stable (18+ Months)	0.0200908	0.321006	-6.07905	-2.60385	0.960919	44.6809	2.60428	71.3924
Eubacterium_rectale	Transitional (12-18 Months)	0.232096	0.52611	-9.80979	-3.29422	0.166961	26.1905	1.62345	34.4569
Eubacterium_siraeum	Developmental (0-12 Months)	0.109789	0.52611	-Inf	-Inf	4.95049504950495e-06	0.990099	0.00765687	2.22603
Eubacterium_siraeum	Stable (18+ Months)	0.146139	0.52611	-27.8594	-4.80009	0.0195428	2.12766	0.233507	28.1013
Eubacterium_siraeum	Transitional (12-18 Months)	0.169384	0.52611	-7.34811	-2.87737	0.00628643	2.38095	0.0473343	10.8614
Eubacterium_sulci	Developmental (0-12 Months)	0.0580292	0.462302	-Inf	-Inf	0	0	0.000166353	1.19863
Eubacterium_sulci	Stable (18+ Months)	0.820014	0.8792	-2.33497	-1.2234	0.000372766	4.25532	0.000362025	3.29114
Eubacterium_sulci	Transitional (12-18 Months)	0.0704079	0.506607	-Inf	-Inf	0	0	7.07865168539325e-05	1.49813
Eubacterium_ventriosum	Developmental (0-12 Months)	NA	NA	NA	NA	0	0	0	0
Eubacterium_ventriosum	Stable (18+ Months)	0.0436548	0.436719	-35.8949	-5.16571	0.00082383	4.25532	0.0121396	8.10127
Eubacterium_ventriosum	Transitional (12-18 Months)	0.107768	0.52611	-Inf	-Inf	0	0	0.000679813	1.87266
Faecalibacterium_prausnitzii	Developmental (0-12 Months)	5.02253e-06	0.00231288	-12.6708	-3.66344	0.0329711	1.9802	1.29826	35.1027
Faecalibacterium_prausnitzii	Stable (18+ Months)	8.32411e-05	0.015333	-14.6161	-3.86949	1.35289	36.1702	8.30055	94.6835
Faecalibacterium_prausnitzii	Transitional (12-18 Months)	0.816728	0.877721	-12.7506	-3.67249	0.396375	23.8095	5.0965	77.1536
Faecalicatena_contorta	Developmental (0-12 Months)	NA	NA	NA	NA	NA	NA	0	0
Faecalicatena_contorta	Stable (18+ Months)	NA	NA	NA	NA	NA	NA	0	0
Faecalicatena_contorta	Transitional (12-18 Months)	NA	NA	NA	NA	NA	NA	3.70411985018726e-05	0.374532
Faecalicatena_orotica	Developmental (0-12 Months)	NA	NA	NA	NA	NA	NA	8.1746575342466e-05	0.342466
Faecalicatena_orotica	Stable (18+ Months)	NA	NA	NA	NA	NA	NA	1.13924050632911e-06	0.253165
Faecalicatena_orotica	Transitional (12-18 Months)	NA	NA	NA	NA	NA	NA	0.00138652	1.49813
Faecalicoccus_pleomorphus	Developmental (0-12 Months)	NA	NA	NA	NA	0	0	0	0
Faecalicoccus_pleomorphus	Stable (18+ Months)	0.190972	0.52611	-11.521	-3.52619	7.8936170212766e-05	4.25532	0.000523114	2.27848
Faecalicoccus_pleomorphus	Transitional (12-18 Months)	0.287723	0.52611	Inf	Inf	0.00122786	4.7619	0	0
Faecalitalea_cylindroides	Developmental (0-12 Months)	NA	NA	NA	NA	NA	NA	0	0
Faecalitalea_cylindroides	Stable (18+ Months)	0.387688	0.533683	-Inf	-Inf	NA	NA	0.00568853	2.27848
Faecalitalea_cylindroides	Transitional (12-18 Months)	0.191393	0.52611	-Inf	-Inf	NA	NA	0.00124712	0.374532
Finegoldia_magna	Developmental (0-12 Months)	0.332253	0.52611	51.5125	5.68685	0.0512064	28.7129	0.000976353	2.73973
Finegoldia_magna	Stable (18+ Months)	0.0420744	0.436719	118.845	6.89293	0.0135549	27.6596	0.000145519	0.759494
Finegoldia_magna	Transitional (12-18 Months)	0.0971948	0.52611	21.8061	4.44666	0.015876	21.4286	0.000777528	2.62172
Flavonifractor_plautii	Developmental (0-12 Months)	0.342079	0.52611	-6.68022	-2.7399	0.0958818	38.6139	0.491652	52.7397
Flavonifractor_plautii	Stable (18+ Months)	0.000276531	0.0391154	-2.07225	-1.0512	0.330983	65.9574	0.429733	88.1013
Flavonifractor_plautii	Transitional (12-18 Months)	0.0138028	0.274447	-2.64981	-1.40589	0.239543	66.6667	0.632004	79.7753
Fretibacterium_fastidiosum	Developmental (0-12 Months)	NA	NA	NA	NA	NA	NA	0	0
Fretibacterium_fastidiosum	Stable (18+ Months)	NA	NA	NA	NA	NA	NA	1.02784810126582e-05	0.253165
Fretibacterium_fastidiosum	Transitional (12-18 Months)	NA	NA	NA	NA	NA	NA	0	0
Fructobacillus_fructosus	Developmental (0-12 Months)	NA	NA	NA	NA	0.00026099	0.990099	NA	NA
Fructobacillus_fructosus	Stable (18+ Months)	NA	NA	NA	NA	0	0	NA	NA
Fructobacillus_fructosus	Transitional (12-18 Months)	NA	NA	NA	NA	0	0	NA	NA
Fusicatenibacter_saccharivorans	Developmental (0-12 Months)	0.656087	0.747842	2.04607	1.03286	0.91668	17.8218	0.496621	19.5205
Fusicatenibacter_saccharivorans	Stable (18+ Months)	0.589778	0.684975	-1.26104	-0.334611	1.39509	51.0638	1.4228	63.7975
Fusicatenibacter_saccharivorans	Transitional (12-18 Months)	0.108505	0.52611	1.17023	0.22679	1.50198	42.8571	1.29469	44.9438
Fusobacterium_hwasookii	Developmental (0-12 Months)	NA	NA	NA	NA	0	0	NA	NA
Fusobacterium_hwasookii	Stable (18+ Months)	0.338509	0.52611	Inf	Inf	0.00028766	4.25532	NA	NA
Fusobacterium_hwasookii	Transitional (12-18 Months)	NA	NA	NA	NA	0.000253095	2.38095	NA	NA
Fusobacterium_mortiferum	Developmental (0-12 Months)	NA	NA	NA	NA	NA	NA	0	0
Fusobacterium_mortiferum	Stable (18+ Months)	0.202744	0.52611	-Inf	-Inf	NA	NA	9.29620253164556e-05	0.506329
Fusobacterium_mortiferum	Transitional (12-18 Months)	0.373926	0.533218	-Inf	-Inf	NA	NA	0.000979176	0.749064
Fusobacterium_naviforme	Developmental (0-12 Months)	NA	NA	NA	NA	8.12871287128713e-05	0.990099	NA	NA
Fusobacterium_naviforme	Stable (18+ Months)	NA	NA	NA	NA	0	0	NA	NA
Fusobacterium_naviforme	Transitional (12-18 Months)	NA	NA	NA	NA	0	0	NA	NA
Fusobacterium_nucleatum	Developmental (0-12 Months)	0.348506	0.527051	1110.8	10.1174	0.0767253	6.93069	0.000217123	1.0274
Fusobacterium_nucleatum	Stable (18+ Months)	0.0228508	0.33758	Inf	Inf	0.00497574	17.0213	0	0
Fusobacterium_nucleatum	Transitional (12-18 Months)	0.126234	0.52611	72.0318	6.17056	0.01628	14.2857	0.000229401	0.749064
Fusobacterium_periodonticum	Developmental (0-12 Months)	0.152155	0.52611	-Inf	-Inf	0.000817426	4.9505	4.32191780821917e-05	0.342466
Fusobacterium_periodonticum	Stable (18+ Months)	0.0879547	0.52611	24.9313	4.63988	0.000664043	4.25532	4.22025316455698e-05	0.253165
Fusobacterium_periodonticum	Transitional (12-18 Months)	0.262538	0.52611	9.87552	3.30386	0.000435714	7.14286	4.66292134831462e-05	0.374532
Gardnerella_vaginalis	Developmental (0-12 Months)	NA	NA	NA	NA	7.75247524752474e-05	0.990099	NA	NA
Gardnerella_vaginalis	Stable (18+ Months)	NA	NA	NA	NA	0	0	NA	NA
Gardnerella_vaginalis	Transitional (12-18 Months)	NA	NA	NA	NA	0	0	NA	NA
Gemella_asaccharolytica	Developmental (0-12 Months)	NA	NA	NA	NA	0.00128317	6.93069	0.00378625	1.36986
Gemella_asaccharolytica	Stable (18+ Months)	NA	NA	NA	NA	3.80851063829787e-05	2.12766	0.000115494	1.01266
Gemella_asaccharolytica	Transitional (12-18 Months)	NA	NA	NA	NA	0.000262857	2.38095	2.08988764044945e-05	0.374532
Gemella_haemolysans	Developmental (0-12 Months)	NA	NA	NA	NA	0.0108205	36.6337	0.00354671	12.1575
Gemella_haemolysans	Stable (18+ Months)	NA	NA	NA	NA	0.00688255	42.5532	0.00125418	6.58228
Gemella_haemolysans	Transitional (12-18 Months)	NA	NA	NA	NA	0.0120829	38.0952	0.00176176	9.3633
Gemella_morbillorum	Developmental (0-12 Months)	NA	NA	NA	NA	0.000227723	3.9604	1.50342465753425e-05	0.513699
Gemella_morbillorum	Stable (18+ Months)	NA	NA	NA	NA	1.17021276595745e-05	2.12766	2.81518987341773e-05	0.759494
Gemella_morbillorum	Transitional (12-18 Months)	NA	NA	NA	NA	5.76190476190476e-05	2.38095	0.00010427	0.374532
Gemella_sanguinis	Developmental (0-12 Months)	NA	NA	NA	NA	0.00469208	36.6337	0.0028506	16.7808
Gemella_sanguinis	Stable (18+ Months)	NA	NA	NA	NA	0.0136745	63.8298	0.0028703	15.9494
Gemella_sanguinis	Transitional (12-18 Months)	NA	NA	NA	NA	0.00855929	42.8571	0.00308494	17.603
Gemmiger_formicilis	Developmental (0-12 Months)	0.127667	0.52611	-Inf	-Inf	0	0	0.0130664	5.47945
Gemmiger_formicilis	Stable (18+ Months)	0.211502	0.52611	-7.78731	-2.96113	0.0211432	12.766	0.0719926	41.2658
Gemmiger_formicilis	Transitional (12-18 Months)	0.0291933	0.376089	-17.4132	-4.12211	0.0028669	4.7619	0.051165	21.3483
Gordonia_jacobaea	Developmental (0-12 Months)	NA	NA	NA	NA	NA	NA	4.3664383561644e-05	0.342466
Gordonia_jacobaea	Stable (18+ Months)	NA	NA	NA	NA	NA	NA	0	0
Gordonia_jacobaea	Transitional (12-18 Months)	NA	NA	NA	NA	NA	NA	0	0
Gordonia_sputi	Developmental (0-12 Months)	NA	NA	NA	NA	NA	NA	4.1609589041096e-06	0.171233
Gordonia_sputi	Stable (18+ Months)	NA	NA	NA	NA	NA	NA	0	0
Gordonia_sputi	Transitional (12-18 Months)	NA	NA	NA	NA	NA	NA	0	0
Gordonibacter_pamelaeae	Developmental (0-12 Months)	NA	NA	NA	NA	0.0785478	56.4356	0.086873	65.9247
Gordonibacter_pamelaeae	Stable (18+ Months)	NA	NA	NA	NA	0.0708768	76.5957	0.148173	87.8481
Gordonibacter_pamelaeae	Transitional (12-18 Months)	NA	NA	NA	NA	0.113998	61.9048	0.125921	90.6367
Granulicatella_elegans	Developmental (0-12 Months)	NA	NA	NA	NA	0.00215495	23.7624	0.00249171	10.4452
Granulicatella_elegans	Stable (18+ Months)	NA	NA	NA	NA	0.00664128	21.2766	0.00102868	5.56962
Granulicatella_elegans	Transitional (12-18 Months)	NA	NA	NA	NA	0.0134738	23.8095	0.00120139	7.49064
Haemophilus_haemolyticus	Developmental (0-12 Months)	0.274396	0.52611	2953.23	11.5281	0.121034	5.94059	0.000124212	0.171233
Haemophilus_haemolyticus	Stable (18+ Months)	0.135323	0.52611	Inf	Inf	0	0	0	0
Haemophilus_haemolyticus	Transitional (12-18 Months)	0.202866	0.52611	101.398	6.66389	0.0118569	7.14286	0.000125655	0.374532
Haemophilus_parahaemolyticus	Developmental (0-12 Months)	0.105441	0.52611	-Inf	-Inf	1.51485148514852e-05	0.990099	0.000276233	0.513699
Haemophilus_parahaemolyticus	Stable (18+ Months)	0.310943	0.52611	Inf	Inf	0	0	0	0
Haemophilus_parahaemolyticus	Transitional (12-18 Months)	0.326064	0.52611	Inf	Inf	0.000166429	4.7619	0	0
Haemophilus_parainfluenzae	Developmental (0-12 Months)	0.475149	0.583483	1.15669	0.209996	0.0666528	35.6436	0.024837	23.6301
Haemophilus_parainfluenzae	Stable (18+ Months)	0.258785	0.52611	1.62883	0.703837	0.0274623	44.6809	0.0377996	26.0759
Haemophilus_parainfluenzae	Transitional (12-18 Months)	0.152515	0.52611	4.74598	2.24671	0.114768	42.8571	0.0250846	27.7154
Haemophilus_paraphrohaemolyticus	Developmental (0-12 Months)	0.216686	0.52611	-Inf	-Inf	0	0	0.00109875	0.684932
Haemophilus_paraphrohaemolyticus	Stable (18+ Months)	0.625039	0.719576	-2.96269	-1.56691	0.000109362	2.12766	0.000161747	1.26582
Haemophilus_paraphrohaemolyticus	Transitional (12-18 Months)	0.414349	0.541298	10.3703	3.37439	0.000248333	2.38095	1.88389513108614e-05	0.374532
Haemophilus_pittmaniae	Developmental (0-12 Months)	0.164461	0.52611	-Inf	-Inf	0	0	0.000366884	0.342466
Haemophilus_pittmaniae	Stable (18+ Months)	0.420526	0.544732	16.4383	4.03899	0.00375	2.12766	9.67088607594941e-05	0.253165
Haemophilus_pittmaniae	Transitional (12-18 Months)	0.327735	0.52611	-Inf	-Inf	0	0	3.67790262172285e-05	0.374532
Haemophilus_quentini	Developmental (0-12 Months)	NA	NA	NA	NA	0	0	NA	NA
Haemophilus_quentini	Stable (18+ Months)	NA	NA	NA	NA	0	0	NA	NA
Haemophilus_quentini	Transitional (12-18 Months)	0.345048	0.52611	Inf	Inf	0.01313	2.38095	NA	NA
Haemophilus_sputorum	Developmental (0-12 Months)	0.0106426	0.248487	-Inf	-Inf	0	0	0.00162435	3.59589
Haemophilus_sputorum	Stable (18+ Months)	0.200964	0.52611	-25.922	-4.69611	0.000285957	6.38298	0.00332549	5.31646
Haemophilus_sputorum	Transitional (12-18 Months)	0.055632	0.462302	-Inf	-Inf	0	0	0.00222566	5.99251
Hafnia_alvei	Developmental (0-12 Months)	NA	NA	NA	NA	NA	NA	0	0
Hafnia_alvei	Stable (18+ Months)	0.354243	0.529317	-Inf	-Inf	NA	NA	0.000475494	0.253165
Hafnia_alvei	Transitional (12-18 Months)	NA	NA	NA	NA	NA	NA	0	0
Hafnia_paralvei	Developmental (0-12 Months)	0.551479	0.654526	1.81092	0.85672	0.00387257	1.9802	0.000693236	0.684932
Hafnia_paralvei	Stable (18+ Months)	0.167723	0.52611	Inf	Inf	0.00317532	4.25532	0	0
Hafnia_paralvei	Transitional (12-18 Months)	0.295263	0.52611	-Inf	-Inf	0	0	0.00326517	0.749064
Harryflintia_acetispora	Developmental (0-12 Months)	NA	NA	NA	NA	0	0	0	0
Harryflintia_acetispora	Stable (18+ Months)	NA	NA	NA	NA	0	0	0.00152334	3.5443
Harryflintia_acetispora	Transitional (12-18 Months)	NA	NA	NA	NA	0.0012031	2.38095	0.000706105	1.49813
Holdemanella_biformis	Developmental (0-12 Months)	0.375359	0.533218	26.6438	4.73573	0.0171173	0.990099	0.00206356	1.5411
Holdemanella_biformis	Stable (18+ Months)	0.566187	0.665126	1.48283	0.568355	0.0300828	10.6383	0.00843638	2.02532
Holdemanella_biformis	Transitional (12-18 Months)	0.181185	0.52611	9.40776	3.23385	0.0467857	14.2857	0.00508094	2.24719
Holdemania_filiformis	Developmental (0-12 Months)	NA	NA	NA	NA	0.00090297	1.9802	0.0100453	2.73973
Holdemania_filiformis	Stable (18+ Months)	NA	NA	NA	NA	0.00676638	8.51064	0.0244737	24.8101
Holdemania_filiformis	Transitional (12-18 Months)	NA	NA	NA	NA	0.00157119	4.7619	0.0156758	13.8577
Hungatella_hathewayi	Developmental (0-12 Months)	0.0663496	0.492807	-1.2336	-0.302877	0.216096	18.8119	0.23464	27.3973
Hungatella_hathewayi	Stable (18+ Months)	0.911808	0.938296	1.22647	0.294507	0.113457	55.3191	0.150895	62.5316
Hungatella_hathewayi	Transitional (12-18 Months)	0.851382	0.898193	-2.75722	-1.46322	0.141408	42.8571	0.379245	53.9326
Intestinibacter_bartlettii	Developmental (0-12 Months)	0.170625	0.52611	1.72081	0.783088	0.146431	39.604	0.0721982	47.2603
Intestinibacter_bartlettii	Stable (18+ Months)	0.00295909	0.147948	1.41575	0.501568	0.239007	80.8511	0.137739	78.481
Intestinibacter_bartlettii	Transitional (12-18 Months)	0.847228	0.895863	4.75327	2.24892	0.523317	76.1905	0.110497	73.4082
Intestinimonas_butyriciproducens	Developmental (0-12 Months)	0.192423	0.52611	-Inf	-Inf	0	0	0.00631373	1.71233
Intestinimonas_butyriciproducens	Stable (18+ Months)	0.0234807	0.337901	-16.5501	-4.04877	0.0118596	6.38298	0.0805005	38.481
Intestinimonas_butyriciproducens	Transitional (12-18 Months)	0.0587289	0.462302	-Inf	-Inf	0	0	0.0211619	15.7303
Klebsiella_aerogenes	Developmental (0-12 Months)	0.713025	0.796961	-8.3318	-3.05863	0.00936149	3.9604	0.104063	1.71233
Klebsiella_aerogenes	Stable (18+ Months)	0.243629	0.52611	60.6172	5.92165	0	0	6.22025316455695e-05	0.253165
Klebsiella_aerogenes	Transitional (12-18 Months)	0.39542	0.53635	21968.1	14.4231	2.38365	4.7619	0.000111161	0.374532
Klebsiella_grimontii	Developmental (0-12 Months)	0.37833	0.533218	-Inf	-Inf	NA	NA	0.00125084	0.684932
Klebsiella_grimontii	Stable (18+ Months)	NA	NA	NA	NA	NA	NA	0	0
Klebsiella_grimontii	Transitional (12-18 Months)	0.304042	0.52611	-Inf	-Inf	NA	NA	3.80524344569288e-05	0.374532
Klebsiella_michiganensis	Developmental (0-12 Months)	0.339392	0.52611	27.4828	4.78046	1.91612	25.7426	0.136206	14.726
Klebsiella_michiganensis	Stable (18+ Months)	0.0205639	0.321006	82.9606	6.37436	0.0650181	19.1489	0.00854337	2.02532
Klebsiella_michiganensis	Transitional (12-18 Months)	0.124747	0.52611	15.6682	3.96977	0.0761076	19.0476	0.00493588	3.74532
Klebsiella_oxytoca	Developmental (0-12 Months)	0.895943	0.92715	-1.40531	-0.490883	0.341911	32.6733	0.142628	21.4041
Klebsiella_oxytoca	Stable (18+ Months)	0.289172	0.52611	9.49796	3.24762	0.00732979	10.6383	0.0247801	4.3038
Klebsiella_oxytoca	Transitional (12-18 Months)	0.62995	0.722989	-1.11368	-0.155336	0.0364848	16.6667	0.0423927	7.1161
Klebsiella_pneumoniae	Developmental (0-12 Months)	0.0332353	0.397528	6.99019	2.80533	2.38576	57.4257	0.787102	29.4521
Klebsiella_pneumoniae	Stable (18+ Months)	0.0278455	0.371677	139.209	7.12111	0.784774	40.4255	0.00585175	2.78481
Klebsiella_pneumoniae	Transitional (12-18 Months)	0.0251613	0.356516	31.9811	4.99915	0.697792	38.0952	0.0223178	10.1124
Klebsiella_quasipneumoniae	Developmental (0-12 Months)	0.136124	0.52611	5.80674	2.53773	0.347884	37.6238	0.0669927	15.2397
Klebsiella_quasipneumoniae	Stable (18+ Months)	0.00785074	0.241018	199.606	7.64101	0.0528072	34.0426	0.000392405	1.01266
Klebsiella_quasipneumoniae	Transitional (12-18 Months)	0.14281	0.52611	4.36636	2.12643	0.0681455	19.0476	0.0155004	1.49813
Klebsiella_variicola	Developmental (0-12 Months)	0.00439248	0.168561	7.49076	2.90511	0.886586	48.5149	0.232909	23.6301
Klebsiella_variicola	Stable (18+ Months)	0.045734	0.444693	290.575	8.18276	0.40295	40.4255	0.00158276	2.02532
Klebsiella_variicola	Transitional (12-18 Months)	0.0146084	0.274447	36.6097	5.19415	0.274564	28.5714	0.00772464	7.49064
Kluyvera_ascorbata	Developmental (0-12 Months)	0.117455	0.52611	14.0478	3.81227	0.00812673	9.90099	0.00171002	0.342466
Kluyvera_ascorbata	Stable (18+ Months)	0.28299	0.52611	Inf	Inf	0.0872196	8.51064	0	0
Kluyvera_ascorbata	Transitional (12-18 Months)	0.408797	0.539664	Inf	Inf	0.0776579	4.7619	0	0
Kluyvera_cryocrescens	Developmental (0-12 Months)	0.174317	0.52611	14.2563	3.83353	0.00140713	2.9703	0.000274469	0.856164
Kluyvera_cryocrescens	Stable (18+ Months)	0.201264	0.52611	Inf	Inf	0.00128809	2.12766	0	0
Kluyvera_cryocrescens	Transitional (12-18 Months)	NA	NA	NA	NA	0	0	0	0
Kluyvera_intermedia	Developmental (0-12 Months)	NA	NA	NA	NA	7.18811881188119e-05	0.990099	NA	NA
Kluyvera_intermedia	Stable (18+ Months)	NA	NA	NA	NA	0	0	NA	NA
Kluyvera_intermedia	Transitional (12-18 Months)	NA	NA	NA	NA	0	0	NA	NA
Kluyvera_intestini	Developmental (0-12 Months)	0.129236	0.52611	-Inf	-Inf	0.00342861	0.990099	5.19178082191781e-05	0.342466
Kluyvera_intestini	Stable (18+ Months)	0.322082	0.52611	Inf	Inf	0	0	0	0
Kluyvera_intestini	Transitional (12-18 Months)	0.289722	0.52611	Inf	Inf	0.000675952	2.38095	0	0
Kocuria_kristinae	Developmental (0-12 Months)	NA	NA	NA	NA	0.000898713	1.9802	NA	NA
Kocuria_kristinae	Stable (18+ Months)	NA	NA	NA	NA	0.00163872	2.12766	NA	NA
Kocuria_kristinae	Transitional (12-18 Months)	NA	NA	NA	NA	0.000155714	2.38095	NA	NA
Kocuria_rhizophila	Developmental (0-12 Months)	0.35898	0.529317	Inf	Inf	0.0027899	4.9505	NA	NA
Kocuria_rhizophila	Stable (18+ Months)	0.0968339	0.52611	Inf	Inf	0	0	NA	NA
Kocuria_rhizophila	Transitional (12-18 Months)	NA	NA	NA	NA	0	0	NA	NA
Kocuria_varians	Developmental (0-12 Months)	NA	NA	NA	NA	2.87128712871287e-05	0.990099	NA	NA
Kocuria_varians	Stable (18+ Months)	0.254997	0.52611	Inf	Inf	0	0	NA	NA
Kocuria_varians	Transitional (12-18 Months)	0.270636	0.52611	Inf	Inf	0.00080881	2.38095	NA	NA
Kosakonia_cowanii	Developmental (0-12 Months)	NA	NA	NA	NA	1.05940594059406e-05	0.990099	NA	NA
Kosakonia_cowanii	Stable (18+ Months)	NA	NA	NA	NA	0	0	NA	NA
Kosakonia_cowanii	Transitional (12-18 Months)	NA	NA	NA	NA	0	0	NA	NA
Kosakonia_oryzendophytica	Developmental (0-12 Months)	NA	NA	NA	NA	0	0	NA	NA
Kosakonia_oryzendophytica	Stable (18+ Months)	NA	NA	NA	NA	9.53191489361702e-05	2.12766	NA	NA
Kosakonia_oryzendophytica	Transitional (12-18 Months)	NA	NA	NA	NA	0	0	NA	NA
Lachnoanaerobaculum_saburreum	Developmental (0-12 Months)	NA	NA	NA	NA	5.05940594059407e-05	1.9802	0.000159795	0.342466
Lachnoanaerobaculum_saburreum	Stable (18+ Months)	NA	NA	NA	NA	0.00015617	2.12766	0	0
Lachnoanaerobaculum_saburreum	Transitional (12-18 Months)	NA	NA	NA	NA	0	0	0	0
Lachnospira_pectinoschiza	Developmental (0-12 Months)	0.375776	0.533218	1.21759	0.284023	0.239443	15.8416	0.0675808	5.99315
Lachnospira_pectinoschiza	Stable (18+ Months)	0.223231	0.52611	1.47524	0.560951	0.0497021	27.6596	0.14319	21.2658
Lachnospira_pectinoschiza	Transitional (12-18 Months)	0.351068	0.528968	4.3322	2.1151	0.358434	26.1905	0.0842614	16.4794
Lactobacillus_acidophilus	Developmental (0-12 Months)	0.128728	0.52611	-19.8024	-4.3076	7.5940594059406e-05	0.990099	0.00535611	1.5411
Lactobacillus_acidophilus	Stable (18+ Months)	0.560926	0.659786	-3.54315	-1.82503	0.0271168	14.8936	0.0404992	6.58228
Lactobacillus_acidophilus	Transitional (12-18 Months)	0.447005	0.556339	2.03806	1.0272	0.113158	16.6667	0.056789	5.24345
Lactobacillus_agilis	Developmental (0-12 Months)	NA	NA	NA	NA	0	0	NA	NA
Lactobacillus_agilis	Stable (18+ Months)	NA	NA	NA	NA	0	0	NA	NA
Lactobacillus_agilis	Transitional (12-18 Months)	NA	NA	NA	NA	0.000642381	2.38095	NA	NA
Lactobacillus_algidus	Developmental (0-12 Months)	NA	NA	NA	NA	0	0	0	0
Lactobacillus_algidus	Stable (18+ Months)	NA	NA	NA	NA	5.34042553191489e-05	2.12766	0	0
Lactobacillus_algidus	Transitional (12-18 Months)	NA	NA	NA	NA	0	0	0.000179513	0.374532
Lactobacillus_animalis	Developmental (0-12 Months)	NA	NA	NA	NA	0.0482071	0.990099	NA	NA
Lactobacillus_animalis	Stable (18+ Months)	0.491834	0.599178	Inf	Inf	0.194112	6.38298	NA	NA
Lactobacillus_animalis	Transitional (12-18 Months)	0.385227	0.533683	Inf	Inf	0.199046	2.38095	NA	NA
Lactobacillus_brevis	Developmental (0-12 Months)	0.345173	0.52611	-Inf	-Inf	0	0	1.60616438356165e-05	0.171233
Lactobacillus_brevis	Stable (18+ Months)	NA	NA	NA	NA	0	0	0	0
Lactobacillus_brevis	Transitional (12-18 Months)	0.323593	0.52611	Inf	Inf	0.00139762	2.38095	0	0
Lactobacillus_buchneri	Developmental (0-12 Months)	0.341618	0.52611	-Inf	-Inf	NA	NA	0.00107743	0.171233
Lactobacillus_buchneri	Stable (18+ Months)	NA	NA	NA	NA	NA	NA	0	0
Lactobacillus_buchneri	Transitional (12-18 Months)	NA	NA	NA	NA	NA	NA	0	0
Lactobacillus_crispatus	Developmental (0-12 Months)	0.413988	0.541298	3.11538	1.63941	0.00483535	2.9703	0.000123545	0.342466
Lactobacillus_crispatus	Stable (18+ Months)	NA	NA	NA	NA	0	0	0	0
Lactobacillus_crispatus	Transitional (12-18 Months)	0.281191	0.52611	44.6066	5.47919	0.638119	4.7619	0.0146945	1.87266
Lactobacillus_curvatus	Developmental (0-12 Months)	NA	NA	NA	NA	0	0	0	0
Lactobacillus_curvatus	Stable (18+ Months)	0.452877	0.561373	3.17288	1.66579	0.000676383	2.12766	9.0632911392405e-05	1.26582
Lactobacillus_curvatus	Transitional (12-18 Months)	0.154877	0.52611	-Inf	-Inf	0	0	0.000516742	1.1236
Lactobacillus_delbrueckii	Developmental (0-12 Months)	0.347691	0.527051	-Inf	-Inf	0	0	0.0298647	1.88356
Lactobacillus_delbrueckii	Stable (18+ Months)	0.136146	0.52611	-18.1637	-4.18299	0.00509511	10.6383	0.0371882	6.07595
Lactobacillus_delbrueckii	Transitional (12-18 Months)	0.0159764	0.282967	-50.8231	-5.66741	0.000405	4.7619	0.0199698	6.36704
Lactobacillus_fermentum	Developmental (0-12 Months)	0.669554	0.758498	1.34803	0.430849	0.085383	7.92079	0.0599835	8.21918
Lactobacillus_fermentum	Stable (18+ Months)	0.259395	0.52611	560.887	9.13157	0.00802213	10.6383	0.000102	0.506329
[truncated: 646 more rows]

## Sheet: Table S13
Table S13
Statistics for phase-level relative abundance comparisons between Dartmouth and DIABIMMUNE
[truncated: 1,327 more rows]

## Sheet: Table S14
Table S14
[truncated: 11 more rows]

## Sheet: Table S15
Table S15
[truncated: 11 more rows]

[truncated: 3 more sheets: Table S16, Table S17, Table S18]
